# Supplementary material for: The restriction impacts of the Type III restriction-modification system on the transmission dynamics of antimicrobial resistance genes in Campylobacter jejuni
Source: Front Microbiol. 2025 Jul 17;16:1496275. doi: 10.3389/fmicb.2025.1496275 (PMC12310575; doi:10.3389/fmicb.2025.1496275)
Supplement: Supplementary file 1 [file Table_1.xlsx]

## Sheet: Sheet1
Genome ID	Genome Name	Genome Status	Strain	Genome Quality	GenBank Accessions	Contigs	Size	Collection Year	Host	Isolation Country
197.114	Campylobacter jejuni strain YH002	Complete	YH002	Good	CP020776,CP020775	2	1820488	2014	livestock	USA
197.114	Campylobacter jejuni strain CAM970	WGS	CAM970	Good	BDRZ00000000	61	1690901	2016	patient	Japan
197.116	Campylobacter jejuni strain H14	WGS	H14	Good	NHQU00000000	120	1741600	1999	patient	Canada
197.116	Campylobacter jejuni strain isolate_W9	WGS	isolate_W9	Good	NFMI00000000	11	1618734	2010	environment	Canada
197.116	Campylobacter jejuni strain isolate_W6	WGS	isolate_W6	Good	NFML00000000	306	1778064	2010	environment	Canada
197.116	Campylobacter jejuni strain isolate_W46	WGS	isolate_W46	Good	NFMN00000000	85	1805339	2010	environment	Canada
197.116	Campylobacter jejuni strain isolate_W45	WGS	isolate_W45	Good	NFMO00000000	66	1649373	2010	environment	Canada
197.116	Campylobacter jejuni strain isolate_W41	WGS	isolate_W41	Good	NFMS00000000	55	1649087	2010	environment	Canada
197.116	Campylobacter jejuni strain isolate_W40	WGS	isolate_W40	Good	NFMT00000000	90	1803708	2010	environment	Canada
197.116	Campylobacter jejuni strain isolate_W38	WGS	isolate_W38	Good	NFMV00000000	51	1593494	2010	environment	Canada
197.116	Campylobacter jejuni strain isolate_W36	WGS	isolate_W36	Good	NFMX00000000	104	1591308	2010	environment	Canada
197.116	Campylobacter jejuni strain isolate_W33	WGS	isolate_W33	Good	NFNA00000000	98	1766423	2010	environment	Canada
197.116	Campylobacter jejuni strain isolate_W32	WGS	isolate_W32	Good	NFNB00000000	55	1592970	2010	environment	Canada
197.116	Campylobacter jejuni strain isolate_W31	WGS	isolate_W31	Good	NFNC00000000	51	1639451	2010	environment	Canada
197.116	Campylobacter jejuni strain isolate_W28	WGS	isolate_W28	Good	NFNG00000000	79	1574548	2010	environment	Canada
197.116	Campylobacter jejuni strain isolate_W27	WGS	isolate_W27	Good	NFNH00000000	60	1594185	2010	environment	Canada
197.116	Campylobacter jejuni strain isolate_W25	WGS	isolate_W25	Good	NFNI00000000	89	1670981	2007	environment	Canada
197.116	Campylobacter jejuni strain isolate_W24	WGS	isolate_W24	Good	NFNJ00000000	208	1542362	2007	environment	Canada
197.116	Campylobacter jejuni strain isolate_W22	WGS	isolate_W22	Good	NFNK00000000	12	1625708	2007	environment	Canada
197.116	Campylobacter jejuni strain isolate_W20	WGS	isolate_W20	Good	NFNM00000000	67	1571585	2006	environment	Canada
197.116	Campylobacter jejuni strain isolate_W2	WGS	isolate_W2	Good	NFNN00000000	82	1649069	2010	environment	Canada
197.116	Campylobacter jejuni strain isolate_W18	WGS	isolate_W18	Good	NFNP00000000	52	1680768	2005	environment	Canada
197.116	Campylobacter jejuni strain isolate_W16	WGS	isolate_W16	Good	NFNR00000000	62	1646525	2004	environment	Canada
197.116	Campylobacter jejuni strain isolate_W15	WGS	isolate_W15	Good	NFNS00000000	135	1682256	2004	environment	Canada
197.116	Campylobacter jejuni strain isolate_W14	WGS	isolate_W14	Good	NFNT00000000	78	1617627	2004	environment	Canada
197.116	Campylobacter jejuni strain isolate_W13	WGS	isolate_W13	Good	NFNU00000000	141	1673907	2004	environment	Canada
197.116	Campylobacter jejuni strain isolate_W11	WGS	isolate_W11	Good	NFNW00000000	50	1614632	2004	environment	Canada
197.116	Campylobacter jejuni strain isolate_W10	WGS	isolate_W10	Good	NFNX00000000	59	1645225	2004	environment	Canada
197.116	Campylobacter jejuni strain isolate_S6	WGS	isolate_S6	Good	NFOC00000000	45	1636007	2010	environment	Canada
197.116	Campylobacter jejuni strain isolate_S5	WGS	isolate_S5	Good	NFOD00000000	46	1639808	2010	environment	Canada
197.116	Campylobacter jejuni strain isolate_H8	WGS	isolate_H8	Good	NFOJ00000000	83	1632390		patient	Canada
197.116	Campylobacter jejuni strain isolate_H7	WGS	isolate_H7	Good	NFOK00000000	13	1627595		patient	Canada
197.116	Campylobacter jejuni strain isolate_H34	WGS	isolate_H34	Good	NFOO00000000	240	1676498	2004	patient	Canada
197.116	Campylobacter jejuni strain isolate_H31	WGS	isolate_H31	Good	NFOR00000000	178	1695798	2005	patient	Canada
197.116	Campylobacter jejuni strain isolate_H30	WGS	isolate_H30	Good	NFOS00000000	177	1695585	2005	patient	Canada
197.116	Campylobacter jejuni strain isolate_H3	WGS	isolate_H3	Good	NFOT00000000	72	1696770	2000	patient	Canada
197.116	Campylobacter jejuni strain isolate_H29	WGS	isolate_H29	Good	NFOU00000000	120	1620650	2005	patient	Canada
197.116	Campylobacter jejuni strain isolate_H27	WGS	isolate_H27	Good	NFOW00000000	72	1624264	2005	patient	Canada
197.116	Campylobacter jejuni strain isolate_H26	WGS	isolate_H26	Good	NFOX00000000	82	1724968	2005	patient	Canada
197.116	Campylobacter jejuni strain isolate_H25	WGS	isolate_H25	Good	NFOY00000000	187	1743269	2005	patient	Canada
197.116	Campylobacter jejuni strain isolate_H24	WGS	isolate_H24	Good	NFOZ00000000	277	1716933	2005	patient	Canada
197.116	Campylobacter jejuni strain isolate_H22	WGS	isolate_H22	Good	NFPB00000000	125	1621868	2005	patient	Canada
197.116	Campylobacter jejuni strain isolate_H2	WGS	isolate_H2	Good	NFPD00000000	101	1655381	2000	patient	Canada
197.116	Campylobacter jejuni strain isolate_H18	WGS	isolate_H18	Good	NFPF00000000	31	1610019	2000	patient	Canada
197.116	Campylobacter jejuni strain isolate_H17	WGS	isolate_H17	Good	NFPG00000000	76	1693038	2000	patient	Canada
197.116	Campylobacter jejuni strain isolate_H15	WGS	isolate_H15	Good	NFPI00000000	77	1671722	1999	patient	Canada
197.116	Campylobacter jejuni strain isolate_H11	WGS	isolate_H11	Good	NFPL00000000	77	1696281	1998	patient	Canada
197.116	Campylobacter jejuni strain isolate_H10	WGS	isolate_H10	Good	NFPM00000000	99	1673618		patient	Canada
197.116	Campylobacter jejuni strain isolate_H1	WGS	isolate_H1	Good	NFPN00000000	160	1690241	2000	patient	Canada
197.116	Campylobacter jejuni strain isolate_D1	WGS	isolate_D1	Good	NFPO00000000	65	1627241	2006	poultry	Canada
197.116	Campylobacter jejuni strain isolate_C9	WGS	isolate_C9	Good	NFPP00000000	151	1867768	2004	poultry	Canada
197.116	Campylobacter jejuni strain isolate_C6	WGS	isolate_C6	Good	NFPS00000000	86	1696026	2004	poultry	Canada
197.116	Campylobacter jejuni strain isolate_C5	WGS	isolate_C5	Good	NFPT00000000	83	1783266	2004	poultry	Canada
197.116	Campylobacter jejuni strain isolate_C16	WGS	isolate_C16	Good	NFPX00000000	20	1650562	2006	poultry	Canada
197.117	Campylobacter jejuni strain isolate_C10	WGS	isolate_C10	Good	NFQB00000000	118	1868466	2004	poultry	Canada
197.117	Campylobacter jejuni strain isolate_C12	WGS	isolate_C12	Good	NFQA00000000	75	1723247	2004	poultry	Canada
197.117	Campylobacter jejuni strain isolate_C1	WGS	isolate_C1	Good	NFQC00000000	73	1643887	2004	poultry	Canada
197.117	Campylobacter jejuni strain isolate_B4	WGS	isolate_B4	Good	NFQD00000000	86	1660269	2005	livestock	Canada
197.117	Campylobacter jejuni strain isolate_B2	WGS	isolate_B2	Good	NFQF00000000	172	1618139	2004	livestock	Canada
197.117	Campylobacter jejuni strain isolate_U3	WGS	isolate_U3	Good	NFNZ00000000	53	1636271	2005	environment	Canada
197.117	Campylobacter jejuni strain isolate_U1	WGS	isolate_U1	Good	NFOB00000000	56	1627350	2008	poultry	Canada
197.117	Campylobacter jejuni strain isolate_S2	WGS	isolate_S2	Good	NFOG00000000	200	1623076	2009	environment	Canada
197.117	Campylobacter jejuni strain isolate_H9	WGS	isolate_H9	Good	NFOI00000000	73	1641768		patient	Canada
197.117	Campylobacter jejuni strain isolate_H32	WGS	isolate_H32	Good	NFOQ00000000	79	1622251	2005	patient	Canada
197.117	Campylobacter jejuni strain isolate_H4	WGS	isolate_H4	Good	NFOM00000000	83	1745303	2000	patient	Canada
197.117	Campylobacter jejuni strain isolate_H33	WGS	isolate_H33	Good	NFOP00000000	138	1660639	2004	patient	Canada
197.117	Campylobacter jejuni strain isolate_H19	WGS	isolate_H19	Good	NFPE00000000	37	1536676	1998	patient	Canada
197.117	Campylobacter jejuni strain isolate_H23	WGS	isolate_H23	Good	NFPA00000000	16	1756087	2005	patient	Canada
197.117	Campylobacter jejuni strain isolate_B3	WGS	isolate_B3	Good	NFQE00000000	69	1532143	2005	livestock	Canada
197.117	Campylobacter jejuni strain isolate_H6	WGS	isolate_H6	Good	NFOL00000000	145	1629558	2008	patient	Canada
197.117	Campylobacter jejuni strain FORC_046	Complete	Not reported	Good	CP017229,CP017230,CP017231	3	1709747	2016	patient	South Korea
197.131	Campylobacter jejuni strain CAMSA2078	WGS	CAMSA2078	Good	QELJ00000000	147	1651880	2008	poultry	Denmark
197.131	Campylobacter jejuni strain CAMSA2135	WGS	CAMSA2135	Good	QELI00000000	43	1601750	2007	poultry	Denmark
197.131	Campylobacter jejuni strain BD-75	WGS	BD-75	Good	NGUI00000000	18	1651474	2007	patient	Bangladesh
197.146	Campylobacter jejuni strain FSIS11814609	WGS	FSIS11814609	Good	RKUC00000000	52	1721808	2018	livestock	USA
197.146	Campylobacter jejuni strain FSIS11814615	WGS	FSIS11814615	Good	RKUD00000000	52	1849224	2018	livestock	USA
197.146	Campylobacter jejuni strain FSIS11814741	WGS	FSIS11814741	Good	RKUG00000000	110	1787020	2018	livestock	USA
197.146	Campylobacter jejuni strain FSIS11814616	WGS	FSIS11814616	Good	RKWX00000000	74	1889810	2018	livestock	USA
197.147	Campylobacter jejuni strain FSIS11814612	WGS	FSIS11814612	Good	RKYC00000000	49	1689053	2018	livestock	USA
197.147	Campylobacter jejuni strain FSIS11815020	WGS	FSIS11815020	Good	RKYJ00000000	64	1814953	2018	poultry	USA
197.147	Campylobacter jejuni strain FSIS11814623	WGS	FSIS11814623	Good	RKYF00000000	41	1703035	2018	livestock	USA
197.147	Campylobacter jejuni strain FSIS11815017	WGS	FSIS11815017	Good	RKYI00000000	27	1594610	2018	poultry	USA
197.147	Campylobacter jejuni strain FSIS11814622	WGS	FSIS11814622	Good	RLBA00000000	30	1745702	2018	livestock	USA
197.147	Campylobacter jejuni strain FSIS11814740	WGS	FSIS11814740	Good	RLBD00000000	34	1698418	2018	livestock	USA
197.147	Campylobacter jejuni strain FSIS11815014	WGS	FSIS11815014	Good	RLBE00000000	80	1813165	2018	poultry	USA
197.147	Campylobacter jejuni strain FSIS11815030	WGS	FSIS11815030	Good	RLBJ00000000	21	1707310	2018	poultry	USA
197.147	Campylobacter jejuni strain FSIS11815038	WGS	FSIS11815038	Good	RLBM00000000	33	1624207	2018	livestock	USA
197.147	Campylobacter jejuni strain FSIS11814621	WGS	FSIS11814621	Good	RLCJ00000000	147	1822100	2018	livestock	USA
197.147	Campylobacter jejuni strain FSIS11815033	WGS	FSIS11815033	Good	RLCT00000000	33	1664813	2018	poultry	USA
197.147	Campylobacter jejuni strain FSIS11814624	WGS	FSIS11814624	Good	RLCK00000000	66	1816858	2018	livestock	USA
197.147	Campylobacter jejuni strain FSIS11814736	WGS	FSIS11814736	Good	RLCM00000000	43	1662406	2018	livestock	USA
197.147	Campylobacter jejuni strain FSIS11815026	WGS	FSIS11815026	Good	RLCQ00000000	35	1767477	2018	poultry	USA
197.147	Campylobacter jejuni strain FSIS11815032	WGS	FSIS11815032	Good	RLCS00000000	16	1663410	2018	poultry	USA
197.147	Campylobacter jejuni strain FSIS11815013	WGS	FSIS11815013	Good	RLDS00000000	86	1743640	2018	poultry	USA
197.147	Campylobacter jejuni strain FSIS11815015	WGS	FSIS11815015	Good	RLDT00000000	37	1672996	2018	livestock	USA
197.147	Campylobacter jejuni strain FSIS11815019	WGS	FSIS11815019	Good	RLDU00000000	27	1683671	2018	poultry	USA
197.147	Campylobacter jejuni strain FSIS21822449	WGS	FSIS21822449	Good	RLFU00000000	50	1650894	2018	poultry	USA
197.147	Campylobacter jejuni strain FSIS21822445	WGS	FSIS21822445	Good	RLRO00000000	120	1816943	2018	poultry	USA
197.147	Campylobacter jejuni strain FSIS21822467	WGS	FSIS21822467	Good	RLQJ00000000	86	1651827	2018	poultry	USA
197.147	Campylobacter jejuni strain FSIS21822446	WGS	FSIS21822446	Good	RLQI00000000	137	1763541	2018	poultry	USA
197.147	Campylobacter jejuni strain FSIS21822447	WGS	FSIS21822447	Good	RLRP00000000	133	1783203	2018	poultry	USA
197.147	Campylobacter jejuni strain FSIS21822450	WGS	FSIS21822450	Good	RLSH00000000	65	1678611	2018	poultry	USA
197.147	Campylobacter jejuni strain FSIS31801176	WGS	FSIS31801176	Good	RLST00000000	43	1802103	2018	poultry	USA
197.147	Campylobacter jejuni strain FSIS21822453	WGS	FSIS21822453	Good	RLSK00000000	99	1709617	2018	poultry	USA
197.147	Campylobacter jejuni strain FSIS21822452	WGS	FSIS21822452	Good	RLSJ00000000	46	1652437	2018	poultry	USA
197.147	Campylobacter jejuni strain FSIS21822471	WGS	FSIS21822471	Good	RLSN00000000	83	1744506	2018	poultry	USA
197.147	Campylobacter jejuni strain FSIS31801170	WGS	FSIS31801170	Good	RLTD00000000	75	1748358	2018	poultry	USA
197.147	Campylobacter jejuni strain FSIS31801177	WGS	FSIS31801177	Good	RLTE00000000	56	1822935	2018	poultry	USA
197.147	Campylobacter jejuni strain FSIS21822470	WGS	FSIS21822470	Good	RLUM00000000	97	1735363	2018	poultry	USA
197.147	Campylobacter jejuni strain FSIS31801175	WGS	FSIS31801175	Good	RLUP00000000	49	1711695	2018	poultry	USA
197.148	Campylobacter jejuni strain FSIS11814999	WGS	FSIS11814999	Good	RMBL00000000	49	1695782	2018	livestock	USA
197.148	Campylobacter jejuni strain FSIS11814992	WGS	FSIS11814992	Good	RMBK00000000	59	1669820	2018	poultry	USA
197.148	Campylobacter jejuni strain FSIS11815199	WGS	FSIS11815199	Good	RMBO00000000	45	1753872	2018	poultry	USA
197.148	Campylobacter jejuni strain FSIS11815239	WGS	FSIS11815239	Good	RMFL00000000	29	1677262	2018	livestock	USA
197.148	Campylobacter jejuni strain FSIS11815237	WGS	FSIS11815237	Good	RMFK00000000	77	1718640	2018	livestock	USA
197.148	Campylobacter jejuni strain FSIS11815205	WGS	FSIS11815205	Good	RMEF00000000	35	1711139	2018	poultry	USA
197.148	Campylobacter jejuni strain FSIS11815230	WGS	FSIS11815230	Good	RMHI00000000	35	1847622	2018	poultry	USA
197.148	Campylobacter jejuni strain FSIS11815238	WGS	FSIS11815238	Good	RMHJ00000000	36	1619660	2018	poultry	USA
197.148	Campylobacter jejuni strain FSIS11815229	WGS	FSIS11815229	Good	RMEP00000000	85	1777632	2018	poultry	USA
197.148	Campylobacter jejuni strain FSIS11815046	WGS	FSIS11815046	Good	RMWP00000000	60	1839894	2018	poultry	USA
197.148	Campylobacter jejuni strain FSIS11815044	WGS	FSIS11815044	Good	RMXM00000000	49	1774637	2018	poultry	USA
197.148	Campylobacter jejuni strain FSIS11815225	WGS	FSIS11815225	Good	RNCU00000000	28	1783406	2018	poultry	USA
197.148	Campylobacter jejuni strain FSIS11815232	WGS	FSIS11815232	Good	RNCW00000000	84	1859245	2018	poultry	USA
197.148	Campylobacter jejuni strain FSIS11815042	WGS	FSIS11815042	Good	RMWN00000000	68	1811217	2018	poultry	USA
197.148	Campylobacter jejuni strain FSIS11814803	WGS	FSIS11814803	Good	ROKM00000000	43	1713007	2018	poultry	USA
197.148	Campylobacter jejuni strain FSIS21822433	WGS	FSIS21822433	Good	ROKG00000000	100	1738355	2018	poultry	USA
197.149	Campylobacter jejuni strain FSIS11814990	WGS	FSIS11814990	Good	ROKR00000000	91	1673002	2018	poultry	USA
197.149	Campylobacter jejuni strain FSIS11814800	WGS	FSIS11814800	Good	ROKL00000000	60	1722614	2018	poultry	USA
197.149	Campylobacter jejuni strain FSIS11814981	WGS	FSIS11814981	Good	ROMM00000000	25	1819695	2018	poultry	USA
197.149	Campylobacter jejuni strain FSIS21822440	WGS	FSIS21822440	Good	ROPY00000000	76	1624862	2018	poultry	USA
197.149	Campylobacter jejuni strain FSIS11814802	WGS	FSIS11814802	Good	ROQP00000000	36	1643059	2018	poultry	USA
197.149	Campylobacter jejuni strain FSIS11814974	WGS	FSIS11814974	Good	ROQQ00000000	65	1777560	2018	poultry	USA
197.149	Campylobacter jejuni strain FSIS11814971	WGS	FSIS11814971	Good	ROQO00000000	40	1718127	2018	poultry	USA
197.149	Campylobacter jejuni strain FSIS11814995	WGS	FSIS11814995	Good	ROHV00000000	49	1714885	2018	livestock	USA
197.149	Campylobacter jejuni strain FSIS11815007	WGS	FSIS11815007	Good	ROHX00000000	81	1815930	2018	poultry	USA
197.149	Campylobacter jejuni strain FSIS11815002	WGS	FSIS11815002	Good	ROHY00000000	73	1774240	2018	livestock	USA
197.149	Campylobacter jejuni strain FSIS21822439	WGS	FSIS21822439	Good	ROQB00000000	67	1597907	2018	poultry	USA
197.149	Campylobacter jejuni strain FSIS11815242	WGS	FSIS11815242	Good	RNBD00000000	35	1749584	2018	livestock	USA
197.149	Campylobacter jejuni strain FSIS11815249	WGS	FSIS11815249	Good	RNBF00000000	80	1829486	2018	livestock	USA
197.149	Campylobacter jejuni strain FSIS11814998	WGS	FSIS11814998	Good	RNZM00000000	76	1659473	2018	livestock	USA
197.149	Campylobacter jejuni strain FSIS11814996	WGS	FSIS11814996	Good	RNZL00000000	62	1771165	2018	livestock	USA
197.149	Campylobacter jejuni strain FSIS11815001	WGS	FSIS11815001	Good	RNZN00000000	83	1677716	2018	livestock	USA
197.149	Campylobacter jejuni strain FSIS11815004	WGS	FSIS11815004	Good	RNZT00000000	58	1777147	2018	livestock	USA
197.15	Campylobacter jejuni strain FSIS11814037	WGS	FSIS11814037	Good	RUCU00000000	89	1774682	2018	poultry	USA
197.15	Campylobacter jejuni strain FSIS11814041	WGS	FSIS11814041	Good	RUCW00000000	58	1717699	2018	poultry	USA
197.15	Campylobacter jejuni strain FSIS11814256	WGS	FSIS11814256	Good	RUEV00000000	32	1781982	2018	livestock	USA
197.15	Campylobacter jejuni strain FSIS11814002	WGS	FSIS11814002	Good	RUEK00000000	63	1791738	2018	livestock	USA
197.15	Campylobacter jejuni strain FSIS11814052	WGS	FSIS11814052	Good	RUET00000000	64	1689297	2018	poultry	USA
197.15	Campylobacter jejuni strain FSIS11814275	WGS	FSIS11814275	Good	RUDC00000000	34	1681244	2018	livestock	USA
197.15	Campylobacter jejuni strain FSIS11813582	WGS	FSIS11813582	Good	RUBK00000000	150	1681297	2018	livestock	USA
197.151	Campylobacter jejuni strain FSIS11814778	WGS	FSIS11814778	Good	RUUS00000000	28	1703095	2018	poultry	USA
197.151	Campylobacter jejuni strain FSIS11814045	WGS	FSIS11814045	Good	RVKP00000000	72	1751887	2018	poultry	USA
197.151	Campylobacter jejuni strain FSIS21822523	WGS	FSIS21822523	Good	RVOQ00000000	109	1762872	2018	poultry	USA
197.151	Campylobacter jejuni strain FSIS11815432	WGS	FSIS11815432	Good	RVRU00000000	94	1785774	2018	poultry	USA
197.151	Campylobacter jejuni strain FSIS11813808	WGS	FSIS11813808	Good	RVKR00000000	108	1802099	2018	livestock	USA
197.151	Campylobacter jejuni strain FSIS11814213	WGS	FSIS11814213	Good	RVQB00000000	59	1743159	2018	poultry	USA
197.151	Campylobacter jejuni strain FSIS31801055	WGS	FSIS31801055	Good	RVTF00000000	15	1697123	2018	poultry	USA
197.151	Campylobacter jejuni strain FSIS11814761	WGS	FSIS11814761	Good	RVWV00000000	32	1695126	2018	livestock	USA
197.151	Campylobacter jejuni strain FSIS21822398	WGS	FSIS21822398	Good	RVYN00000000	98	1737082	2018	poultry	USA
197.151	Campylobacter jejuni strain FSIS11815252	WGS	FSIS11815252	Good	RWEZ00000000	35	1665855	2018	livestock	USA
197.151	Campylobacter jejuni strain FSIS11815438	WGS	FSIS11815438	Good	RWFL00000000	69	1683556	2018	poultry	USA
197.151	Campylobacter jejuni strain FSIS11815443	WGS	FSIS11815443	Good	RWFK00000000	56	1734902	2018	poultry	USA
197.151	Campylobacter jejuni strain FSIS11815481	WGS	FSIS11815481	Good	RWGO00000000	57	1838238	2018	livestock	USA
197.151	Campylobacter jejuni strain FSIS11815477	WGS	FSIS11815477	Good	RWGM00000000	30	1678098	2018	livestock	USA
197.151	Campylobacter jejuni strain FA63	WGS	FA63	Good	PQXV00000000	28	1683843	2013	poultry	Finland
197.151	Campylobacter jejuni strain FA45	WGS	FA45	Good	PQXY00000000	27	1683892	2013	poultry	Finland
197.151	Campylobacter jejuni strain FA5	WGS	FA5	Good	PQXZ00000000	23	1683828	2013	poultry	Finland
197.151	Campylobacter jejuni strain SS6R	WGS	SS6R	Good	PQYC00000000	89	1794702	2014	poultry	Finland
197.151	Campylobacter jejuni strain SO-92	WGS	SO-92	Good	PQYF00000000	51	1744833	2014	poultry	Finland
197.151	Campylobacter jejuni strain SO-85	WGS	SO-85	Good	PQYH00000000	69	1692590	2014	poultry	Finland
197.151	Campylobacter jejuni strain SO-79	WGS	SO-79	Good	PQYK00000000	49	1765527	2014	poultry	Finland
197.151	Campylobacter jejuni strain SS5R	WGS	SS5R	Good	PQYD00000000	52	1732438	2014	poultry	Finland
197.151	Campylobacter jejuni strain SO-75	WGS	SO-75	Good	PQYM00000000	53	1732483	2014	poultry	Finland
197.151	Campylobacter jejuni strain SO-73	WGS	SO-73	Good	PQYO00000000	61	1782339	2014	poultry	Finland
197.151	Campylobacter jejuni strain SO-67	WGS	SO-67	Good	PQYS00000000	21	1606024	2014	poultry	Finland
197.151	Campylobacter jejuni strain SO-72	WGS	SO-72	Good	PQYP00000000	20	1616950	2014	poultry	Finland
197.151	Campylobacter jejuni strain SO-54	WGS	SO-54	Good	PQYV00000000	71	1904706	2014	poultry	Finland
197.151	Campylobacter jejuni strain SO-50	WGS	SO-50	Good	PQYW00000000	91	1728829	2014	poultry	Finland
197.151	Campylobacter jejuni strain SO-49	WGS	SO-49	Good	PQYX00000000	30	1795114	2014	poultry	Finland
197.151	Campylobacter jejuni strain CB391	WGS	CB391	Good	PQZM00000000	74	1696061	2015	bird	Finland
197.151	Campylobacter jejuni strain CB389	WGS	CB389	Good	PQZO00000000	54	1693232	2015	bird	Finland
197.151	Campylobacter jejuni strain CB393	WGS	CB393	Good	PQZL00000000	77	1761402	2015	bird	Finland
197.151	Campylobacter jejuni strain CB390	WGS	CB390	Good	PQZN00000000	20	1675408	2015	bird	Finland
197.151	Campylobacter jejuni strain CB388	WGS	CB388	Good	PQZP00000000	49	1755286	2015	bird	Finland
197.151	Campylobacter jejuni strain CB385	WGS	CB385	Good	PQZS00000000	80	1798592	2015	bird	Finland
197.151	Campylobacter jejuni strain CB386	WGS	CB386	Good	PQZR00000000	17	1695021	2015	bird	Finland
197.151	Campylobacter jejuni strain CB381	WGS	CB381	Good	PQZW00000000	97	1825005	2015	bird	Finland
197.151	Campylobacter jejuni strain CB380	WGS	CB380	Good	PQZX00000000	76	1761269	2015	bird	Finland
197.151	Campylobacter jejuni strain CB379	WGS	CB379	Good	PQZY00000000	26	1668142	2015	bird	Finland
197.151	Campylobacter jejuni strain CB377	WGS	CB377	Good	PRAA00000000	37	1741018	2015	bird	Finland
197.151	Campylobacter jejuni strain CB378	WGS	CB378	Good	PQZZ00000000	84	1746287	2015	bird	Finland
197.151	Campylobacter jejuni strain CB376	WGS	CB376	Good	PRAB00000000	69	1783893	2015	bird	Finland
197.151	Campylobacter jejuni strain CB373	WGS	CB373	Good	PRAE00000000	31	1649775	2015	bird	Finland
197.151	Campylobacter jejuni strain CB372	WGS	CB372	Good	PRAF00000000	109	1817406	2015	bird	Finland
197.151	Campylobacter jejuni strain CB369	WGS	CB369	Good	PRAI00000000	23	1629518	2015	bird	Finland
197.151	Campylobacter jejuni strain CB370	WGS	CB370	Good	PRAH00000000	58	1712851	2015	bird	Finland
197.151	Campylobacter jejuni strain CB368	WGS	CB368	Good	PRAJ00000000	21	1676087	2015	bird	Finland
197.151	Campylobacter jejuni strain CB363	WGS	CB363	Good	PRAM00000000	102	1787276	2014	bird	Finland
197.151	Campylobacter jejuni strain CB360	WGS	CB360	Good	PRAO00000000	68	1784345	2014	bird	Finland
197.151	Campylobacter jejuni strain CB359	WGS	CB359	Good	PRAP00000000	74	1764301	2014	bird	Finland
197.151	Campylobacter jejuni strain CB357	WGS	CB357	Good	PRAR00000000	80	1736123	2014	bird	Finland
197.151	Campylobacter jejuni strain CB355	WGS	CB355	Good	PRAS00000000	95	1830257	2014	bird	Finland
197.152	Campylobacter jejuni strain CB353	WGS	CB353	Good	PRAU00000000	85	1786006	2014	bird	Finland
197.152	Campylobacter jejuni strain CB352	WGS	CB352	Good	PRAV00000000	65	1742554	2014	bird	Finland
197.152	Campylobacter jejuni strain CB350	WGS	CB350	Good	PRAW00000000	80	1783252	2014	bird	Finland
197.152	Campylobacter jejuni strain CB348	WGS	CB348	Good	PRAY00000000	98	1799700	2014	bird	Finland
197.152	Campylobacter jejuni strain CB349	WGS	CB349	Good	PRAX00000000	104	1827921	2014	bird	Finland
197.152	Campylobacter jejuni strain CB347	WGS	CB347	Good	PRAZ00000000	73	1784570	2014	bird	Finland
197.152	Campylobacter jejuni strain CB346	WGS	CB346	Good	PRBA00000000	84	1789964	2014	bird	Finland
197.152	Campylobacter jejuni strain CB345	WGS	CB345	Good	PRBB00000000	123	1817381	2014	bird	Finland
197.152	Campylobacter jejuni strain CB341	WGS	CB341	Good	PRBF00000000	113	1818581	2014	bird	Finland
197.152	Campylobacter jejuni strain CB344	WGS	CB344	Good	PRBC00000000	62	1763094	2014	bird	Finland
197.152	Campylobacter jejuni strain CB340	WGS	CB340	Good	PRBG00000000	66	1741909	2014	bird	Finland
197.152	Campylobacter jejuni strain CB339	WGS	CB339	Good	PRBH00000000	112	1830177	2014	bird	Finland
197.152	Campylobacter jejuni strain CB335	WGS	CB335	Good	PRBK00000000	71	1795029	2014	bird	Finland
197.152	Campylobacter jejuni strain CB332	WGS	CB332	Good	PRBN00000000	45	1760858	2014	bird	Finland
197.152	Campylobacter jejuni strain CB333	WGS	CB333	Good	PRBM00000000	104	1863010	2014	bird	Finland
197.152	Campylobacter jejuni strain CB331	WGS	CB331	Good	PRBO00000000	27	1727730	2014	bird	Finland
197.152	Campylobacter jejuni strain CB318	WGS	CB318	Good	PRBS00000000	122	1848695	2014	bird	Finland
197.152	Campylobacter jejuni strain CB317	WGS	CB317	Good	PRBT00000000	69	1765883	2014	bird	Finland
197.152	Campylobacter jejuni strain CB313	WGS	CB313	Good	PRBV00000000	121	1984978	2014	bird	Finland
197.152	Campylobacter jejuni strain CB312	WGS	CB312	Good	PRBW00000000	86	1767650	2014	bird	Finland
197.152	Campylobacter jejuni strain CB311	WGS	CB311	Good	PRBX00000000	32	1647028	2014	bird	Finland
197.152	Campylobacter jejuni strain CB307	WGS	CB307	Good	PRCB00000000	31	1684521	2014	bird	Finland
197.152	Campylobacter jejuni strain CB309	WGS	CB309	Good	PRBZ00000000	74	1789049	2014	bird	Finland
197.152	Campylobacter jejuni strain CB304	WGS	CB304	Good	PRCE00000000	332	1952460	2014	bird	Finland
197.152	Campylobacter jejuni strain CB301	WGS	CB301	Good	PRCG00000000	92	1776622	2014	bird	Finland
197.152	Campylobacter jejuni strain CB300	WGS	CB300	Good	PRCH00000000	69	1739609	2014	bird	Finland
197.152	Campylobacter jejuni strain CB299	WGS	CB299	Good	PRCI00000000	83	1792718	2014	bird	Finland
197.152	Campylobacter jejuni strain CB295	WGS	CB295	Good	PRCL00000000	69	1866436	2014	bird	Finland
197.152	Campylobacter jejuni strain CB293	WGS	CB293	Good	PRCN00000000	99	1863705	2014	bird	Finland
197.152	Campylobacter jejuni strain CB291	WGS	CB291	Good	PRCO00000000	127	1772721	2014	bird	Finland
197.152	Campylobacter jejuni strain CB290	WGS	CB290	Good	PRCP00000000	36	1632449	2014	bird	Finland
197.152	Campylobacter jejuni strain CB289	WGS	CB289	Good	PRCQ00000000	29	1650897	2014	bird	Finland
197.152	Campylobacter jejuni strain CB288	WGS	CB288	Good	PRCR00000000	80	1808667	2014	bird	Finland
197.152	Campylobacter jejuni strain FA97	WGS	FA97	Good	PQXT00000000	27	1684326	2013	poultry	Finland
197.152	Campylobacter jejuni strain FA71	WGS	FA71	Good	PQXU00000000	31	1682632	2013	poultry	Finland
197.152	Campylobacter jejuni strain FA46	WGS	FA46	Good	PQXX00000000	25	1683721	2013	poultry	Finland
197.152	Campylobacter jejuni strain SO-80	WGS	SO-80	Good	PQYI00000000	56	1764081	2014	poultry	Finland
197.152	Campylobacter jejuni strain SO-89	WGS	SO-89	Good	PQYG00000000	13	1618282	2014	poultry	Finland
197.152	Campylobacter jejuni strain SO-8	WGS	SO-8	Good	PQYJ00000000	86	1698878	2014	poultry	Finland
197.152	Campylobacter jejuni strain SO-76	WGS	SO-76	Good	PQYL00000000	113	1773307	2014	poultry	Finland
197.152	Campylobacter jejuni strain SO-74	WGS	SO-74	Good	PQYN00000000	51	1830105	2014	poultry	Finland
197.152	Campylobacter jejuni strain SO-71	WGS	SO-71	Good	PQYQ00000000	55	1681221	2014	poultry	Finland
197.152	Campylobacter jejuni strain SO-64	WGS	SO-64	Good	PQYT00000000	40	1682328	2014	poultry	Finland
197.152	Campylobacter jejuni strain SO-4	WGS	SO-4	Good	PQYY00000000	23	1603319	2014	poultry	Finland
197.152	Campylobacter jejuni strain SO-26	WGS	SO-26	Good	PQZD00000000	77	1954229	2014	poultry	Finland
197.152	Campylobacter jejuni strain SO-12	WGS	SO-12	Good	PQZK00000000	65	1719353	2014	poultry	Finland
197.152	Campylobacter jejuni strain SO-21	WGS	SO-21	Good	PQZF00000000	77	1732171	2014	poultry	Finland
197.152	Campylobacter jejuni strain CB383	WGS	CB383	Good	PQZU00000000	107	1798147	2015	bird	Finland
197.152	Campylobacter jejuni strain CB384	WGS	CB384	Good	PQZT00000000	66	1793333	2015	bird	Finland
197.152	Campylobacter jejuni strain CB382	WGS	CB382	Good	PQZV00000000	84	1798664	2015	bird	Finland
197.152	Campylobacter jejuni strain CB375	WGS	CB375	Good	PRAC00000000	76	1814516	2015	bird	Finland
197.152	Campylobacter jejuni strain CB371	WGS	CB371	Good	PRAG00000000	96	1800600	2015	bird	Finland
197.152	Campylobacter jejuni strain CB366	WGS	CB366	Good	PRAL00000000	37	1786885	2015	bird	Finland
197.152	Campylobacter jejuni strain CB361	WGS	CB361	Good	PRAN00000000	92	1740510	2014	bird	Finland
197.152	Campylobacter jejuni strain CB358	WGS	CB358	Good	PRAQ00000000	119	1780437	2014	bird	Finland
197.152	Campylobacter jejuni strain CB338	WGS	CB338	Good	PRBI00000000	71	1700684	2014	bird	Finland
197.152	Campylobacter jejuni strain CB342	WGS	CB342	Good	PRBE00000000	83	1743015	2014	bird	Finland
197.152	Campylobacter jejuni strain CB336	WGS	CB336	Good	PRBJ00000000	118	1851714	2014	bird	Finland
197.152	Campylobacter jejuni strain CB334	WGS	CB334	Good	PRBL00000000	129	1886552	2014	bird	Finland
197.152	Campylobacter jejuni strain CB329	WGS	CB329	Good	PRBP00000000	100	1810624	2014	bird	Finland
197.152	Campylobacter jejuni strain CB322	WGS	CB322	Good	PRBQ00000000	53	1666940	2014	bird	Finland
197.152	Campylobacter jejuni strain CB319	WGS	CB319	Good	PRBR00000000	60	1698332	2014	bird	Finland
197.152	Campylobacter jejuni strain CB308	WGS	CB308	Good	PRCA00000000	94	1774269	2014	bird	Finland
197.152	Campylobacter jejuni strain CB306	WGS	CB306	Good	PRCC00000000	77	1787989	2014	bird	Finland
197.152	Campylobacter jejuni strain CB305	WGS	CB305	Good	PRCD00000000	133	1850093	2014	bird	Finland
197.152	Campylobacter jejuni strain CB297	WGS	CB297	Good	PRCJ00000000	125	1866644	2014	bird	Finland
197.152	Campylobacter jejuni strain CB302	WGS	CB302	Good	PRCF00000000	83	1767386	2014	bird	Finland
197.152	Campylobacter jejuni strain CB294	WGS	CB294	Good	PRCM00000000	112	1790101	2014	bird	Finland
197.152	Campylobacter jejuni strain CB287	WGS	CB287	Good	PRCS00000000	313	1829206	2014	bird	Finland
197.152	Campylobacter jejuni strain CB286	WGS	CB286	Good	PRCT00000000	107	1782791	2014	bird	Finland
197.167	Campylobacter jejuni strain KADAMBIS1	WGS	KADAMBIS1	Good	SFCE00000000	149	1620512	2002	poultry	USA
197.167	Campylobacter jejuni strain KADAMBIS3	WGS	KADAMBIS3	Good	SFCF00000000	72	1616860	2002	poultry	USA
197.167	Campylobacter jejuni strain FORC_083	Complete	FORC_083	Good	CP028933,CP028934,CP028935	3	1673126	2017	poultry	South Korea
197.167	Campylobacter jejuni strain BC	Complete	BC	Good	CP032522	1	1608510	2016	poultry	China
197.17	Campylobacter jejuni strain PHL168	WGS	PHL168	Good	SYTR00000000	1	1574223	2008	patient	Ireland
197.17	Campylobacter jejuni strain PHL165	WGS	PHL165	Good	SYTO00000000	1	1572925	2009	patient	Ireland
197.17	Campylobacter jejuni strain PHL164	WGS	PHL164	Good	SYTN00000000	1	1565684	2009	patient	Ireland
197.17	Campylobacter jejuni strain PHL162	WGS	PHL162	Good	SYTL00000000	1	1577271	2009	patient	Ireland
197.17	Campylobacter jejuni strain PHL157	WGS	PHL157	Good	SYTH00000000	1	1578398	2009	patient	Ireland
197.17	Campylobacter jejuni strain PHL161	WGS	PHL161	Good	SYTK00000000	1	1574134	2009	patient	Ireland
197.17	Campylobacter jejuni strain PHL158	WGS	PHL158	Good	SYTI00000000	1	1572285	2009	patient	Ireland
197.17	Campylobacter jejuni strain PHL154	WGS	PHL154	Good	SYTG00000000	1	1575387	2009	patient	Ireland
197.17	Campylobacter jejuni strain PHL153	WGS	PHL153	Good	SYTF00000000	1	1577106	2009	patient	Ireland
197.17	Campylobacter jejuni strain PHL151	WGS	PHL151	Good	SYTD00000000	1	1574380	2012	patient	Ireland
197.17	Campylobacter jejuni strain PHL152	WGS	PHL152	Good	SYTE00000000	1	1577938	2009	patient	Ireland
197.17	Campylobacter jejuni strain PHL149	WGS	PHL149	Good	SYTB00000000	1	1576711	2011	patient	Ireland
197.17	Campylobacter jejuni strain PHL148	WGS	PHL148	Good	SYTA00000000	1	1556697	2011	patient	Ireland
197.17	Campylobacter jejuni strain PHL150	WGS	PHL150	Good	SYTC00000000	1	1572885	2011	patient	Ireland
197.17	Campylobacter jejuni strain PHL139	WGS	PHL139	Good	SYSU00000000	1	1576813	2010	patient	Ireland
197.17	Campylobacter jejuni strain PHL138	WGS	PHL138	Good	SYST00000000	1	1574388	2010	patient	Ireland
197.17	Campylobacter jejuni strain PHL142	WGS	PHL142	Good	SYSX00000000	1	1570375	2010	patient	Ireland
197.17	Campylobacter jejuni strain PHL141	WGS	PHL141	Good	SYSW00000000	1	1576947	2010	patient	Ireland
197.17	Campylobacter jejuni strain PHL130	WGS	PHL130	Good	SYSO00000000	1	1564424	2010	patient	Ireland
197.171	Campylobacter jejuni strain SP17-196	WGS	SP17-196	Good	VEVV00000000	49	1667708	2017	patient	USA
197.171	Campylobacter jejuni strain 18-164	WGS	18-164	Good	VEVZ00000000	92	1768983	2018	patient	USA
197.171	Campylobacter jejuni strain YH003	Complete	YH003	Good	CP041584	1	1743985	2014	poultry	USA
197.171	Campylobacter jejuni strain MM26_781	WGS	MM26_781	Good	PYWF00000000	32	1683133	2012	bird	Lithuania
197.171	Campylobacter jejuni strain CAM19-037	WGS	CAM19-037	Good	VOEM00000000	19	1648732	2018	patient	China
197.171	Campylobacter jejuni strain CAM19-018	WGS	CAM19-018	Good	VOEU00000000	23	1650232	2018	patient	China
197.171	Campylobacter jejuni strain CAM19-020	WGS	CAM19-020	Good	VOES00000000	24	1655106	2018	patient	China
197.171	Campylobacter jejuni strain CAM19-008	WGS	CAM19-008	Good	VOFA00000000	21	1656478	2018	patient	China
197.171	Campylobacter jejuni strain CAM19-013	WGS	CAM19-013	Good	VOEY00000000	20	1645702	2018	patient	China
197.176	Campylobacter jejuni strain A74/O_2-2	WGS	A74/O_2-2	Good	JAAAVG000000000	104	1616776	2010	poultry	USA
197.176	Campylobacter jejuni strain A74/C_24-3	WGS	A74/C_24-3	Good	JAAAVH000000000	39	1620931	2010	poultry	USA
197.191	Campylobacter jejuni strain D33a	Complete	D33a	Good	CP058293,CP058294	2	1665565	2003	poultry	USA
197.191	Campylobacter jejuni strain A9a	Complete	A9a	Good	CP058299,CP058300	2	1686644	2003	poultry	USA
197.191	Campylobacter jejuni strain A14a	Complete	A14a	Good	CP058295,CP058296,CP058297,CP058298	4	1899508	2003	poultry	USA
197.191	Campylobacter jejuni strain PCK200	WGS	PCK200	Good	JACBXE000000000	51	1850338	2016	poultry	France
197.192	Campylobacter jejuni strain C51	WGS	C51	Good	JACLQG000000000	187	1815273	2018	poultry	China
197.192	Campylobacter jejuni strain C1922C71	WGS	C1922C71	Good	JACLQE000000000	121	1627907	2019	poultry	China
197.192	Campylobacter jejuni strain C1922C62	WGS	C1922C62	Good	JACLQI000000000	251	1705141	2019	poultry	China
197.192	Campylobacter jejuni strain C1922C61	WGS	C1922C61	Good	JACLQH000000000	370	1868204	2019	poultry	China
197.193	Campylobacter jejuni strain C34	Complete	C34	Good	CP059971	1	1684861	2018	poultry	China
197.193	Campylobacter jejuni strain C48	WGS	C48	Good	JACLQF000000000	158	1800377	2018	poultry	China
197.193	Campylobacter jejuni strain C1922C65	WGS	C1922C65	Good	JACMID000000000	256	1691995	2019	poultry	China
197.206	Campylobacter jejuni strain Norway 9	WGS	Norway 9	Good	JACLAZ000000000	198	1591226	2019	patient	Norway
197.206	Campylobacter jejuni strain Norway 13	WGS	Norway 13	Good	JACLBA000000000	169	1618411	2019	patient	Norway
197.206	Campylobacter jejuni strain Norway 46	WGS	Norway 46	Good	JACLBC000000000	122	1637976	2019	patient	Norway
197.206	Campylobacter jejuni strain Norway 18	WGS	Norway 18	Good	JACLBB000000000	87	1647290	2019	patient	Norway
197.206	Campylobacter jejuni strain WL10	WGS	WL10	Good	JACZZL000000000	34	1638091		poultry	China
197.206	Campylobacter jejuni strain 15-Ref0537-15	WGS	15-Ref0537-15	Good	CAJGXH000000000	75	1570353	2015	livestock	Switzerland
197.206	Campylobacter jejuni strain 16-Ref0144-16	WGS	16-Ref0144-16	Good	CAJGXR000000000	101	1541169	2016	livestock	Switzerland
197.206	Campylobacter jejuni strain 17-Ref0066-17	WGS	17-Ref0066-17	Good	CAJGXZ000000000	127	1523565	2017	livestock	Switzerland
197.206	Campylobacter jejuni strain 17-Ref0022-17	WGS	17-Ref0022-17	Good	CAJGXW000000000	79	1604167	2017	livestock	Switzerland
197.206	Campylobacter jejuni strain 17-Ref0157-17	WGS	17-Ref0157-17	Good	CAJGYB000000000	50	1540971	2017	livestock	Switzerland
197.206	Campylobacter jejuni strain 17-Ref0186-17	WGS	17-Ref0186-17	Good	CAJGYF000000000	34	1709974	2017	livestock	Switzerland
197.206	Campylobacter jejuni strain 17-Ref245-17	WGS	17-Ref245-17	Good	CAJGYG000000000	24	1656914	2017	livestock	Switzerland
197.206	Campylobacter jejuni strain 18-Ref0144-18	WGS	18-Ref0144-18	Good	CAJGYJ000000000	50	1527344	2018	livestock	Switzerland
197.206	Campylobacter jejuni strain R4B208	WGS	R4B208	Good	JADWZC000000000	128	1733128	1983	environment	USA
197.207	Campylobacter jejuni strain 2018MI07	WGS	2018MI07	Good	JAEMGN000000000	96	1652527	2018	bird	USA
197.207	Campylobacter jejuni strain 2018MI25	WGS	2018MI25	Good	JAEMGJ000000000	25	1693181	2018	bird	USA
197.207	Campylobacter jejuni strain 2018MI26	WGS	2018MI26	Good	JAEMGI000000000	59	1643657	2018	bird	USA
197.207	Campylobacter jejuni strain 10645	WGS	10645	Good	JAFETJ000000000	60	1739900	2020	poultry	South Korea
197.208	Campylobacter jejuni strain CAMSA2038	Complete	CAMSA2038	Good	CP071459	1	1678286	2008	poultry	Denmark
197.208	Campylobacter jejuni strain CAMSA2002	Complete	CAMSA2002	Good	CP071460,CP071461	2	1721086	2008	poultry	Denmark
197.208	Campylobacter jejuni strain RM1245	Complete	RM1245	Good	CP071519	1	1629092	1996	patient	USA
197.208	Campylobacter jejuni strain GB03	Complete	GB03	Good	CP071579	1	1666513	1995	patient	Netherlands
197.208	Campylobacter jejuni strain RM3147	Complete	RM3147	Good	CP071575	1	1638880		patient	Mexico
197.208	Campylobacter jejuni strain R31	Complete	R31	Good	CP071581	1	1627412	2002	patient	Netherlands
197.208	Campylobacter jejuni strain R23	Complete	R23	Good	CP071580	1	1627008	2002	patient	Netherlands
197.208	Campylobacter jejuni strain GB28	Complete	GB28	Good	CP071582	1	1619314	1999	patient	Netherlands
197.208	Campylobacter jejuni strain GB60	Complete	GB60	Good	CP071583	1	1625711	2015	patient	Netherlands
197.208	Campylobacter jejuni strain RM1477	Complete	RM1477	Good	CP071587,CP071588	2	1694668	1983	patient	USA
197.208	Campylobacter jejuni strain C10	WGS	C10	Good	JADAOT000000000	15	1595603	2008	poultry	Ireland
197.208	Campylobacter jejuni strain SS165	WGS	SS165	Good	JADAOR000000000	47	1744574	2014	poultry	Ireland
197.208	Campylobacter jejuni strain 5.37A-C	WGS	5.37A-C	Good	JADAOP000000000	21	1640149	2008	poultry	Ireland
197.208	Campylobacter jejuni strain 5.33A-P	WGS	5.33A-P	Good	JADAOO000000000	25	1597151	2008	poultry	Ireland
197.208	Campylobacter jejuni strain 5.41 A-C	WGS	5.41 A-C	Good	JADAOQ000000000	21	1614899	2008	poultry	Ireland
197.208	Campylobacter jejuni strain C14	WGS	C14	Good	JADAOM000000000	15	1618928	2008	poultry	Ireland
197.208	Campylobacter jejuni strain C15	WGS	C15	Good	JADAON000000000	55	1850060	2008	poultry	Ireland
197.208	Campylobacter jejuni strain C11	WGS	C11	Good	JADAOL000000000	21	1657933	2008	poultry	Ireland
197.208	Campylobacter jejuni strain 5.36 A-P	WGS	5.36 A-P	Good	JADAOH000000000	20	1700309	2013	poultry	Ireland
197.208	Campylobacter jejuni strain Z191005RS	WGS	Z191005RS	Good	JAGIQH000000000	55	1628993	2019	patient	Bangladesh
197.208	Campylobacter jejuni strain Z201020RS	WGS	Z201020RS	Good	JAGIQJ000000000	60	1622648	2020	patient	Bangladesh
197.208	Campylobacter jejuni strain Z201020SS	WGS	Z201020SS	Good	JAGIQK000000000	35	1616053	2020	patient	Bangladesh
197.208	Campylobacter jejuni strain TTU_500	WGS	TTU_500	Good	JAHCYC000000000	182	1679209	2018	livestock	USA
197.208	Campylobacter jejuni strain TTU_482	WGS	TTU_482	Good	JAHCYD000000000	152	1756735	2018	poultry	USA
197.209	Campylobacter jejuni strain TTU_507	WGS	TTU_507	Good	JAHCYA000000000	149	1773551	2018	livestock	USA
197.209	Campylobacter jejuni strain TTU_495	WGS	TTU_495	Good	JAHCXX000000000	383	1596427	2018	poultry	USA
197.209	Campylobacter jejuni strain TTU_514	WGS	TTU_514	Good	JAHCXY000000000	239	1831966	2018	livestock	USA
197.209	Campylobacter jejuni strain TTU_484	WGS	TTU_484	Good	JAHCXW000000000	167	1723437	2018	poultry	USA
197.209	Campylobacter jejuni strain TTU_494	WGS	TTU_494	Good	JAHCXT000000000	159	1778258	2018	poultry	USA
197.209	Campylobacter jejuni strain TTU_620	WGS	TTU_620	Good	JAHCXQ000000000	101	1791393	2018	environment	Canada
197.209	Campylobacter jejuni strain TTU_515	WGS	TTU_515	Good	JAHCXU000000000	303	1749240	2018	livestock	USA
197.209	Campylobacter jejuni strain TTU_498	WGS	TTU_498	Good	JAHCXV000000000	95	1682424	2018	livestock	USA
197.209	Campylobacter jejuni strain TTU_491	WGS	TTU_491	Good	JAHCXR000000000	220	1600360	2018	poultry	USA
197.209	Campylobacter jejuni strain TTU_502	WGS	TTU_502	Good	JAHCXZ000000000	190	1605459	2018	poultry	USA
197.209	Campylobacter jejuni strain R16.0174	Complete	R16.0174	Good	CP076507,CP076508	2	1681053	2016	patient	Taiwan
197.209	Campylobacter jejuni strain R16.4752	Complete	R16.4752	Good	CP076505,CP076506	2	1684034	2016	patient	Taiwan
197.209	Campylobacter jejuni strain TW16397-2	WGS	TW16397-2	Good	LQJE00000000	301	1570016	2011	patient	USA
197.209	Campylobacter jejuni strain TW16399-1	WGS	TW16399-1	Good	LQJG00000000	311	1649514	2011	patient	USA
197.209	Campylobacter jejuni strain TW16373-2	WGS	TW16373-2	Good	LQJC00000000	218	1691183	2011	patient	USA
197.209	Campylobacter jejuni strain TW16361-1	WGS	TW16361-1	Good	LQIZ00000000	58	1598433	2011	patient	USA
197.209	Campylobacter jejuni strain TW16374-2	WGS	TW16374-2	Good	LQJD00000000	114	1671362	2011	patient	USA
197.209	Campylobacter jejuni strain TW16398-1	WGS	TW16398-1	Good	LQJF00000000	126	1623602	2011	patient	USA
197.209	Campylobacter jejuni strain TW16420-1	WGS	TW16420-1	Good	LQJL00000000	137	1672504	2011	patient	USA
197.209	Campylobacter jejuni strain TW16402-3	WGS	TW16402-3	Good	LQJJ00000000	115	1621142	2011	patient	USA
197.209	Campylobacter jejuni strain TW16443-1	WGS	TW16443-1	Good	LQJU00000000	137	1787694	2011	patient	USA
197.209	Campylobacter jejuni strain TW16438-1	WGS	TW16438-1	Good	LQJQ00000000	204	1687520	2011	patient	USA
197.209	Campylobacter jejuni strain TW16409-2-1	WGS	TW16409-2-1	Good	LQJK00000000	160	1660692	2011	patient	USA
197.209	Campylobacter jejuni strain TW16444-1	WGS	TW16444-1	Good	LQJV00000000	131	1589633	2011	patient	USA
197.209	Campylobacter jejuni strain TW16445-1	WGS	TW16445-1	Good	LQJW00000000	136	1656073	2011	patient	USA
197.209	Campylobacter jejuni strain TW16400-2	WGS	TW16400-2	Good	LQJH00000000	408	1583575	2011	patient	USA
197.209	Campylobacter jejuni strain TW16455-1	WGS	TW16455-1	Good	LQKB00000000	185	1659931	2011	patient	USA
197.209	Campylobacter jejuni strain TW16464-1	WGS	TW16464-1	Good	LQKD00000000	514	1518874	2011	patient	USA
197.209	Campylobacter jejuni strain TW16431-1	WGS	TW16431-1	Good	LQJO00000000	158	1644587	2011	patient	USA
197.209	Campylobacter jejuni strain TW16469-1	WGS	TW16469-1	Good	LQKF00000000	437	1506245	2011	patient	USA
197.209	Campylobacter jejuni strain TW16512-1	WGS	TW16512-1	Good	LQKQ00000000	329	1693934	2012	patient	USA
197.209	Campylobacter jejuni strain TW16511-2	WGS	TW16511-2	Good	LQKP00000000	369	1586842	2012	patient	USA
197.209	Campylobacter jejuni strain TW16493-1	WGS	TW16493-1	Good	LQKI00000000	433	1565284		patient	USA
197.209	Campylobacter jejuni strain TW16498-1-1	WGS	TW16498-1-1	Good	LQKL00000000	307	1504380	2012	patient	USA
197.209	Campylobacter jejuni strain TW16628-1	WGS	TW16628-1	Good	LQLB00000000	159	1558647	2012	patient	USA
197.209	Campylobacter jejuni strain TW16606-1	WGS	TW16606-1	Good	LQKU00000000	316	1672437	2012	patient	USA
197.209	Campylobacter jejuni strain TW16609-2	WGS	TW16609-2	Good	LQKW00000000	253	1728134	2012	patient	USA
197.209	Campylobacter jejuni strain TW16621-1	WGS	TW16621-1	Good	LQKZ00000000	154	1637029	2012	patient	USA
197.209	Campylobacter jejuni strain TW16626-1	WGS	TW16626-1	Good	LQLA00000000	205	1583511	2012	patient	USA
197.209	Campylobacter jejuni strain TW16515-3	WGS	TW16515-3	Good	LQKS00000000	332	1551002	2012	patient	USA
197.21	Campylobacter jejuni strain TW16607-2	WGS	TW16607-2	Good	LQKV00000000	305	1559663	2012	patient	USA
197.21	Campylobacter jejuni strain TW16644-1	WGS	TW16644-1	Good	LQLI00000000	280	1643476	2012	patient	USA
197.21	Campylobacter jejuni strain TW16670-1	WGS	TW16670-1	Good	LQLV00000000	193	1571503	2012	patient	USA
197.21	Campylobacter jejuni strain TW16648-1	WGS	TW16648-1	Good	LQLM00000000	346	1567997	2012	patient	USA
197.21	Campylobacter jejuni strain TW16657-1	WGS	TW16657-1	Good	LQLR00000000	297	1723102	2012	patient	USA
197.21	Campylobacter jejuni strain TW16646-2	WGS	TW16646-2	Good	LQLK00000000	243	1596046	2012	patient	USA
197.21	Campylobacter jejuni strain TW16656-1	WGS	TW16656-1	Good	LQLQ00000000	264	1627233	2012	patient	USA
197.21	Campylobacter jejuni strain TW16651-1	WGS	TW16651-1	Good	LQLO00000000	265	1550569	2012	patient	USA
197.21	Campylobacter jejuni strain TW16638-1	WGS	TW16638-1	Good	LQLG00000000	160	1646214	2012	patient	USA
197.21	Campylobacter jejuni strain TW16663-1	WGS	TW16663-1	Good	LQLT00000000	345	1542727	2012	patient	USA
197.21	Campylobacter jejuni strain TW16662-1	WGS	TW16662-1	Good	LQLS00000000	215	1587306	2012	patient	USA
197.21	Campylobacter jejuni strain TW16640-2	WGS	TW16640-2	Good	LQLH00000000	286	1577708	2012	patient	USA
197.21	Campylobacter jejuni strain TW16632-1	WGS	TW16632-1	Good	LQLD00000000	192	1552208	2012	patient	USA
197.21	Campylobacter jejuni strain TW16637-2	WGS	TW16637-2	Good	LQLF00000000	272	1504840	2012	patient	USA
197.21	Campylobacter jejuni strain TW16725-2	WGS	TW16725-2	Good	LQMK00000000	290	1536381	2012	patient	USA
197.21	Campylobacter jejuni strain TW16706-1	WGS	TW16706-1	Good	LQMD00000000	254	1606089	2012	patient	USA
197.21	Campylobacter jejuni strain TW16720-2	WGS	TW16720-2	Good	LQMH00000000	202	1584273	2012	patient	USA
197.21	Campylobacter jejuni strain TW16724-1	WGS	TW16724-1	Good	LQMJ00000000	255	1559020		patient	USA
197.21	Campylobacter jejuni strain TW16702-1	WGS	TW16702-1	Good	LQMC00000000	305	1584679	2012	patient	USA
197.21	Campylobacter jejuni strain TW16698-2	WGS	TW16698-2	Good	LQMB00000000	349	1541772	2012	patient	USA
197.21	Campylobacter jejuni strain TW16707-1	WGS	TW16707-1	Good	LQME00000000	240	1611405		patient	USA
197.21	Campylobacter jejuni strain TW16694-2	WGS	TW16694-2	Good	LQLZ00000000	258	1669620	2012	patient	USA
197.21	Campylobacter jejuni strain TW16719-2	WGS	TW16719-2	Good	LQMG00000000	305	1622164	2012	patient	USA
197.21	Campylobacter jejuni strain TW16693-2	WGS	TW16693-2	Good	LQLY00000000	222	1616371	2012	patient	USA
197.21	Campylobacter jejuni strain TW16728-2	WGS	TW16728-2	Good	LQMM00000000	206	1583566	2012	patient	USA
197.21	Campylobacter jejuni strain TW16727-1	WGS	TW16727-1	Good	LQML00000000	242	1627855	2012	patient	USA
197.21	Campylobacter jejuni strain TW16733-1	WGS	TW16733-1	Good	LQMN00000000	278	1589931		patient	USA
197.21	Campylobacter jejuni strain D7334	Complete	D7334	Good	CP068460	1	1635038		livestock	USA
197.21	Campylobacter jejuni strain 2015D-0010	WGS	2015D-0010	Good	AABZYA000000000	32	1813237	2014	poultry	USA
197.21	Campylobacter jejuni strain D5663	Complete	D5663	Good	CP068471	1	1630187	2000	livestock	USA
197.21	Campylobacter jejuni strain 2015D-0057	WGS	2015D-0057	Good	AACABZ000000000	28	1774954	2014	poultry	USA
197.21	Campylobacter jejuni strain D7322	Complete	D7322	Good	CP068463	1	1635044	2008	patient	USA
197.21	Campylobacter jejuni strain D7330	Complete	D7330	Good	CP068461	1	1635023	2008	patient	USA
197.21	Campylobacter jejuni strain 2014D-0277	WGS	2014D-0277	Good	AACCSJ000000000	19	1728128	2014	poultry	USA
197.21	Campylobacter jejuni strain 2015D-0009	WGS	2015D-0009	Good	AACCSQ000000000	56	1851186	2014	poultry	USA
197.211	Campylobacter jejuni strain D7323	Complete	D7323	Good	CP068466	1	1635047	2008	patient	USA
197.219	Campylobacter jejuni DPCJ_19090005	Deprecated	DPCJ_19090005	Good	JACCLS000000000	18	1610061	2019	patient	China
197.219	Campylobacter jejuni DPCJ_19090004	Deprecated	DPCJ_19090004	Good	JACCLT000000000	18	1610081	2019	patient	China
197.219	Campylobacter jejuni DPCJ_19090002	Deprecated	DPCJ_19090002	Good	JACCLV000000000	18	1610078	2019	patient	China
197.219	Campylobacter jejuni UKcec1-1360	Deprecated	UKcec1-1360	Good	DYYX00000000	43	1679339	2010	poultry	United Kingdom
197.219	Campylobacter jejuni 96.16	Deprecated	96.16	Good	CAKJUJ000000000	62	1707112	2020	poultry	Netherlands
197.219	Campylobacter jejuni 54.03	Deprecated	54.03	Good	CAKJUC000000000	43	1642128	2011	poultry	Netherlands
197.219	Campylobacter jejuni 53.01	Deprecated	53.01	Good	CAKJUU000000000	37	1768375	2011	poultry	Netherlands
197.219	Campylobacter jejuni 57.71	Deprecated	57.71	Good	CAKJUP000000000	44	1610308	2012	poultry	Netherlands
197.219	Campylobacter jejuni 39915-PA	Deprecated	39915-PA	Good	CAKKJV000000000	44	1702942	2014	livestock	Sweden
197.22	Campylobacter jejuni SH-CJD11C680	Deprecated	SH-CJD11C680	Good	LISG00000000	8	1710717	2011	patient	China
197.22	Campylobacter jejuni SHCJD10C26	Deprecated	SHCJD10C26	Good	LISH00000000	37	1740020	2010	patient	China
197.22	Campylobacter jejuni 1922C42	Deprecated	1922C42	Good	JAJOHT000000000	29	1619289	2019	poultry	China
197.22	Campylobacter jejuni CJHN2011003	WGS	CJHN2011003	Good	JAJUMH000000000	181	1854291	2020	poultry	China
197.22	Campylobacter jejuni CJJD2010035	WGS	CJJD2010035	Good	JAJULN000000000	91	1795371	2020	poultry	China
197.221	Campylobacter jejuni YZU0790	WGS	YZU0790	Good	JAJHEH000000000	40	1715500	2017	livestock	China
197.221	Campylobacter jejuni YZU0789	WGS	YZU0789	Good	JAJHEG000000000	57	1728474	2017	livestock	China
197.221	Campylobacter jejuni YZU0788	WGS	YZU0788	Good	JAJHEF000000000	23	1706558	2017	livestock	China
197.221	Campylobacter jejuni YZU0783	WGS	YZU0783	Good	JAJHEA000000000	47	1775636	2017	livestock	China
197.221	Campylobacter jejuni YZU0784	WGS	YZU0784	Good	JAJHEB000000000	31	1629958	2017	livestock	China
197.221	Campylobacter jejuni YZU0782	WGS	YZU0782	Good	JAJHDZ000000000	31	1644567	2017	livestock	China
197.221	Campylobacter jejuni YZU0728	WGS	YZU0728	Good	JAJHDW000000000	23	1697753	2017	monkey	China
197.221	Campylobacter jejuni YZU0725	WGS	YZU0725	Good	JAJHDT000000000	39	1674115	2017	livestock	China
197.221	Campylobacter jejuni YZU0721	WGS	YZU0721	Good	JAJHDP000000000	35	1668493	2017	livestock	China
197.221	Campylobacter jejuni YZU0722	WGS	YZU0722	Good	JAJHDQ000000000	26	1652915	2017	monkey	China
197.221	Campylobacter jejuni YZU0715	WGS	YZU0715	Good	JAJHDJ000000000	36	1667812	2017	livestock	China
197.221	Campylobacter jejuni YZU0713	WGS	YZU0713	Good	JAJHDH000000000	29	1668398	2017	livestock	China
197.221	Campylobacter jejuni YZU0711	WGS	YZU0711	Good	JAJHDF000000000	20	1694980	2017	monkey	China
197.222	Campylobacter jejuni CJSX2009003	WGS	CJSX2009003	Good	JAJUMJ000000000	130	1698947	2020	poultry	China
197.222	Campylobacter jejuni CJSX2009001	WGS	CJSX2009001	Good	JAJUML000000000	149	1754029	2020	poultry	China
197.222	Campylobacter jejuni CJSX2009002	WGS	CJSX2009002	Good	JAJUMK000000000	73	1686222	2020	poultry	China
197.222	Campylobacter jejuni CJJD2010025	WGS	CJJD2010025	Good	JAJUMP000000000	104	1723670	2020	poultry	China
197.222	Campylobacter jejuni CJNB2101006	WGS	CJNB2101006	Good	JAJUMM000000000	133	1795787	2020	poultry	China
197.222	Campylobacter jejuni CJNB2101002	WGS	CJNB2101002	Good	JAJUMN000000000	108	1787402	2020	poultry	China
197.222	Campylobacter jejuni CJJD2010019	WGS	CJJD2010019	Good	JAJUMV000000000	59	1688830	2020	poultry	China
197.222	Campylobacter jejuni CJJD2010020	WGS	CJJD2010020	Good	JAJUMU000000000	63	1688161	2020	poultry	China
197.222	Campylobacter jejuni CJJD2010014	WGS	CJJD2010014	Good	JAJUNA000000000	50	1686463	2020	poultry	China
197.222	Campylobacter jejuni CJJD2010012	WGS	CJJD2010012	Good	JAJUNB000000000	59	1711599	2020	poultry	China
197.223	Campylobacter jejuni CJJD2010015	WGS	CJJD2010015	Good	JAJUMZ000000000	75	1693827	2020	poultry	China
197.223	Campylobacter jejuni CJJD2010009	WGS	CJJD2010009	Good	JAJUND000000000	261	1744010	2020	poultry	China
197.223	Campylobacter jejuni CJHZ2012003	WGS	CJHZ2012003	Good	JAJUNJ000000000	95	1786936	2020	poultry	China
197.223	Campylobacter jejuni CJHU2011005	WGS	CJHU2011005	Good	JAJUNO000000000	180	1762346	2020	poultry	China
197.223	Campylobacter jejuni CJHN2011014	WGS	CJHN2011014	Good	JAJUOC000000000	90	1833929	2020	poultry	China
197.223	Campylobacter jejuni CJHN2011013	WGS	CJHN2011013	Good	JAJUOD000000000	102	1837718	2020	poultry	China
197.223	Campylobacter jejuni CJHN2011015	WGS	CJHN2011015	Good	JAJUOB000000000	68	1755617	2020	poultry	China
197.223	Campylobacter jejuni CJHN2011017	WGS	CJHN2011017	Good	JAJUNZ000000000	80	1831896	2020	poultry	China
197.223	Campylobacter jejuni CJHN2011010	WGS	CJHN2011010	Good	JAJUOG000000000	111	1840678	2020	poultry	China
197.223	Campylobacter jejuni CJHN2011012	WGS	CJHN2011012	Good	JAJUOE000000000	99	1756023	2020	poultry	China
197.223	Campylobacter jejuni CJHN2011011	WGS	CJHN2011011	Good	JAJUOF000000000	220	1869779	2020	poultry	China
197.223	Campylobacter jejuni CJHN2011002	WGS	CJHN2011002	Good	JAJUOM000000000	66	1826608	2020	poultry	China
197.223	Campylobacter jejuni CJHN2011001	WGS	CJHN2011001	Good	JAJUON000000000	89	1753042	2020	poultry	China
197.223	Campylobacter jejuni CJHN2011006	WGS	CJHN2011006	Good	JAJUOJ000000000	82	1642573	2020	poultry	China
197.223	Campylobacter jejuni CJHN2011009	WGS	CJHN2011009	Good	JAJUOH000000000	178	1779280	2020	poultry	China
197.223	Campylobacter jejuni CJHN2011008	WGS	CJHN2011008	Good	JAJUOI000000000	113	1840461	2020	poultry	China
197.223	Campylobacter jejuni CJFY2011008	WGS	CJFY2011008	Good	JAJUOQ000000000	216	1803966	2020	poultry	China
197.223	Campylobacter jejuni CJFY2011011	WGS	CJFY2011011	Good	JAJUOO000000000	105	1627557	2020	poultry	China
197.223	Campylobacter jejuni CJFY2011010	WGS	CJFY2011010	Good	JAJUOP000000000	80	1674067	2020	poultry	China
197.223	Campylobacter jejuni C5625	WGS	C5625	Good	JAKKYO000000000	43	1725511	2019	poultry	Czech Republic
197.223	Campylobacter jejuni C5565	WGS	C5565	Good	JAKKZA000000000	49	1780231	2018	poultry	Czech Republic
197.223	Campylobacter jejuni C5548	WGS	C5548	Good	JAKKZE000000000	60	1668000	2018	poultry	Czech Republic
197.223	Campylobacter jejuni C5550	WGS	C5550	Good	JAKKZC000000000	39	1686703	2018	poultry	Czech Republic
197.223	Campylobacter jejuni C5549	WGS	C5549	Good	JAKKZD000000000	30	1587197	2018	poultry	Czech Republic
197.223	Campylobacter jejuni CJFY2011005	WGS	CJFY2011005	Good	JAJUOR000000000	78	1581855	2020	poultry	China
197.233	Campylobacter jejuni YZU2120	WGS	YZU2120	Good	JAKGTX000000000	20	1596174	2020	poultry	China
197.233	Campylobacter jejuni CW01-0290	WGS	CW01-0290	Good	JAGFQG000000000	10	1562341	2001	patient	Nepal
197.233	Campylobacter jejuni SH08-0252	WGS	SH08-0252	Good	JAGFQI000000000	21	1708238	2008	patient	Nepal
197.233	Campylobacter jejuni CW-01-0186	WGS	CW-01-0186	Good	JAGFQF000000000	11	1486328	2001	patient	Nepal
197.233	Campylobacter jejuni JH13-087	WGS	JH13-087	Good	JAGFQE000000000	12	1613921	2013	patient	Bhutan
197.233	Campylobacter jejuni KH07-0023	WGS	KH07-0023	Good	JAGFQP000000000	23	1610536	2007	patient	Nepal
197.233	Campylobacter jejuni NP04-091	WGS	NP04-091	Good	JAGFQO000000000	22	1708174	2004	patient	Cambodia
197.233	Campylobacter jejuni KH08-0459	WGS	KH08-0459	Good	JAGFQQ000000000	11	1622176	2008	patient	Nepal
197.233	Campylobacter jejuni KH08-0721	WGS	KH08-0721	Good	JAGFQL000000000	22	1710051	2008	patient	Nepal
197.233	Campylobacter jejuni NP04-081	WGS	NP04-081	Good	JAGFQR000000000	12	1626091	2004	patient	Cambodia
197.234	Campylobacter jejuni DY5M	WGS	DY5M	Good	JALYAC000000000	64	1740891	2017	poultry	China
197.234	Campylobacter jejuni C251	WGS	C251	Good	JALXYC000000000	32	1646807	2019	poultry	China
197.234	Campylobacter jejuni C259	WGS	C259	Good	JALXYD000000000	33	1646976	2019	poultry	China
197.234	Campylobacter jejuni C131	WGS	C131	Good	JALXXZ000000000	29	1644009	2019	poultry	China
197.234	Campylobacter jejuni MS2167	Complete	MS2167	Good	CP084085	1	1711301	2019	poultry	USA
197.234	Campylobacter jejuni MS2074	Complete	MS2074	Good	CP084084	1	1629343	2019	poultry	USA
197.234	Campylobacter jejuni MS2058	Complete	MS2058	Good	CP084082,CP084083	2	1799648	2019	poultry	USA
197.234	Campylobacter jejuni MS2005	Complete	MS2005	Good	CP084080,CP084081	2	1762450	2019	poultry	USA
197.238	Campylobacter jejuni Q	WGS	Q	Good	JAMQKL000000000	25	1670898	2021	livestock	China
197.238	Campylobacter jejuni Q36	WGS	Q36	Good	JAMQKM000000000	23	1669162	2021	livestock	China
197.238	Campylobacter jejuni Q35	WGS	Q35	Good	JAMQKN000000000	24	1669388	2021	livestock	China
197.238	Campylobacter jejuni Q31	WGS	Q31	Good	JAMQKQ000000000	18	1674124	2021	livestock	China
197.238	Campylobacter jejuni Q34	WGS	Q34	Good	JAMQKO000000000	23	1670980	2021	livestock	China
197.238	Campylobacter jejuni Q29	WGS	Q29	Good	JAMQKS000000000	23	1670977	2021	livestock	China
197.238	Campylobacter jejuni Q33	WGS	Q33	Good	JAMQKP000000000	23	1670982	2021	livestock	China
197.238	Campylobacter jejuni Q28	WGS	Q28	Good	JAMQKT000000000	24	1670384	2021	livestock	China
197.238	Campylobacter jejuni Q23	WGS	Q23	Good	JAMQKV000000000	25	1671322	2021	livestock	China
197.238	Campylobacter jejuni Q27	WGS	Q27	Good	JAMQKU000000000	31	1661414	2021	livestock	China
197.238	Campylobacter jejuni Q21	WGS	Q21	Good	JAMQKW000000000	37	1659490	2021	livestock	China
197.238	Campylobacter jejuni Q20	WGS	Q20	Good	JAMQKX000000000	18	1674082	2021	livestock	China
197.238	Campylobacter jejuni Q18	WGS	Q18	Good	JAMQKZ000000000	24	1670383	2021	livestock	China
197.238	Campylobacter jejuni Q19	WGS	Q19	Good	JAMQKY000000000	27	1670511	2021	livestock	China
197.238	Campylobacter jejuni Q16	WGS	Q16	Good	JAMQLA000000000	24	1670382	2021	livestock	China
197.239	Campylobacter jejuni Q14	WGS	Q14	Good	JAMQLC000000000	23	1670986	2021	livestock	China
197.239	Campylobacter jejuni Q10	WGS	Q10	Good	JAMQLE000000000	27	1670513	2021	livestock	China
197.239	Campylobacter jejuni N9	WGS	N9	Good	JAMQLF000000000	19	1603578	2020	livestock	China
197.239	Campylobacter jejuni Q11	WGS	Q11	Good	JAMQLD000000000	23	1673713	2021	livestock	China
197.239	Campylobacter jejuni N8	WGS	N8	Good	JAMQLG000000000	19	1603583	2020	livestock	China
197.239	Campylobacter jejuni N7	WGS	N7	Good	JAMQLH000000000	21	1603996	2020	livestock	China
197.239	Campylobacter jejuni N5	WGS	N5	Good	JAMQLJ000000000	26	1779835	2020	livestock	China
197.239	Campylobacter jejuni N2	WGS	N2	Good	JAMQLM000000000	20	1614686	2020	livestock	China
197.239	Campylobacter jejuni N24	WGS	N24	Good	JAMQLO000000000	21	1605618	2020	livestock	China
197.239	Campylobacter jejuni N25	WGS	N25	Good	JAMQLN000000000	31	1661205	2020	livestock	China
197.239	Campylobacter jejuni N20	WGS	N20	Good	JAMQLQ000000000	30	1659714	2020	livestock	China
197.239	Campylobacter jejuni N1	WGS	N1	Good	JAMQLR000000000	19	1603737	2020	livestock	China
197.239	Campylobacter jejuni N19	WGS	N19	Good	JAMQLS000000000	29	1659794	2020	livestock	China
197.239	Campylobacter jejuni N4	WGS	N4	Good	JAMQLK000000000	31	1661591	2020	livestock	China
197.239	Campylobacter jejuni N18	WGS	N18	Good	JAMQLT000000000	17	1675009	2020	livestock	China
197.239	Campylobacter jejuni N17	WGS	N17	Good	JAMQLU000000000	20	1603396	2020	livestock	China
197.239	Campylobacter jejuni N13	WGS	N13	Good	JAMQLX000000000	29	1661919	2020	livestock	China
197.239	Campylobacter jejuni N16	WGS	N16	Good	JAMQLV000000000	15	1674202	2020	livestock	China
197.239	Campylobacter jejuni N10	WGS	N10	Good	JAMQLZ000000000	19	1603582	2020	livestock	China
197.239	Campylobacter jejuni N12	WGS	N12	Good	JAMQLY000000000	27	1602599	2020	livestock	China
197.239	Campylobacter jejuni D9	WGS	D9	Good	JAMQMA000000000	29	1670911	2021	livestock	China
197.239	Campylobacter jejuni D8	WGS	D8	Good	JAMQMB000000000	38	1690040	2021	livestock	China
197.239	Campylobacter jejuni D5	WGS	D5	Good	JAMQMD000000000	22	1655283	2021	livestock	China
197.239	Campylobacter jejuni D6	WGS	D6	Good	JAMQMC000000000	28	1656171	2021	livestock	China
197.239	Campylobacter jejuni D4	WGS	D4	Good	JAMQME000000000	26	1656059	2021	livestock	China
197.239	Campylobacter jejuni D2	WGS	D2	Good	JAMQMG000000000	29	1656351	2021	livestock	China
197.239	Campylobacter jejuni D1	WGS	D1	Good	JAMQMH000000000	16	1659825	2021	livestock	China
197.239	Campylobacter jejuni D15	WGS	D15	Good	JAMQMI000000000	26	1656192	2021	livestock	China
197.239	Campylobacter jejuni D14	WGS	D14	Good	JAMQMJ000000000	27	1655971	2021	livestock	China
197.239	Campylobacter jejuni CS19	Complete	CS19	Good	CP030888,CP030889	2	1797348	2017	poultry	South Korea
197.239	Campylobacter jejuni CS17	Complete	CS17	Good	CP030866,CP030867	2	1733246	2017	poultry	South Korea
197.239	Campylobacter jejuni CJ021CC45	Complete	CJ021CC45	Good	CP012227	1	1613426	2003	patient	Finland
197.239	Campylobacter jejuni CJ517CC45	Complete	CJ517CC45	Good	CP012230	1	1614402	2006	patient	Finland
197.239	Campylobacter jejuni CJ508CC45	Complete	CJ508CC45	Good	CP012229	1	1618947	2006	patient	Finland
197.239	Campylobacter jejuni CJ511CC45	Complete	CJ511CC45	Good	CP012232	1	1652587	2006	patient	Finland
197.239	Campylobacter jejuni CJ020CC45	Complete	CJ020CC45	Good	CP012233	1	1645477	2003	patient	Finland
197.239	Campylobacter jejuni CJ048CCUA	Complete	CJ048CCUA	Good	CP012234	1	1627971	2004	patient	Finland
197.239	Campylobacter jejuni CJ004CC45	Complete	CJ004CC45	Good	CP012235	1	1636139	2000	patient	Finland
197.239	Campylobacter jejuni CJ001CC354	Complete	CJ001CC354	Good	CP012957	1	1673913	2001	patient	Finland
197.239	Campylobacter jejuni CJ065CC48	Complete	CJ065CC48	Good	CP012241	1	1667416	2001	patient	Finland
197.239	Campylobacter jejuni CJ512CC45	Complete	CJ512CC45	Good	CP012243	1	1697948	2006	patient	Finland
197.239	Campylobacter jejuni CJ029CC45	Complete	CJ029CC45	Good	CP012239	1	1628294	2003	patient	Finland
197.239	Campylobacter jejuni CJ055CCUA	Complete	CJ055CCUA	Good	CP012242	1	1624946	2005	patient	Finland
197.239	Campylobacter jejuni CJ509CC45	Complete	CJ509CC45	Good	CP012244	1	1607651	2006	patient	Finland
197.239	Campylobacter jejuni CJ514CC45	Complete	CJ514CC45	Good	CP012248	1	1655954	2006	patient	Finland
197.239	Campylobacter jejuni CJ516CC45	Complete	CJ516CC45	Good	CP012250	1	1645572	2006	patient	Finland
197.241	Campylobacter jejuni 18aM	WGS	18aM	Good	JAPCIC000000000	21	1686063		poultry	India
197.241	Campylobacter jejuni CW18	WGS	CW18	Good	JAMGCC000000000	50	1747059	2017	poultry	South Korea
197.241	Campylobacter jejuni CW17	WGS	CW17	Good	JAMGCD000000000	32	1760087	2017	poultry	South Korea
197.241	Campylobacter jejuni CW26	WGS	CW26	Good	JAMGBV000000000	30	1719979	2017	poultry	South Korea
197.241	Campylobacter jejuni CW22	WGS	CW22	Good	JAMGBZ000000000	27	1632330	2017	poultry	South Korea
197.241	Campylobacter jejuni CW24	WGS	CW24	Good	JAMGBX000000000	30	1680850	2017	poultry	South Korea
197.241	Campylobacter jejuni CW23	WGS	CW23	Good	JAMGBY000000000	25	1687403	2017	poultry	South Korea
197.241	Campylobacter jejuni CW20	WGS	CW20	Good	JAMGCA000000000	38	1720178	2017	poultry	South Korea
197.241	Campylobacter jejuni CW19	WGS	CW19	Good	JAMGCB000000000	47	1722069	2017	poultry	South Korea
197.241	Campylobacter jejuni CW15	WGS	CW15	Good	JAMGCE000000000	24	1638365	2017	poultry	South Korea
197.241	Campylobacter jejuni CW16	WGS	CW16	Good	JAMHFD000000000	36	1663813	2017	poultry	South Korea
197.241	Campylobacter jejuni CW11	WGS	CW11	Good	JAMGCH000000000	21	1623488	2017	poultry	South Korea
197.241	Campylobacter jejuni CW08	WGS	CW08	Good	JAMGCJ000000000	44	1781474	2017	poultry	South Korea
197.241	Campylobacter jejuni CW09	WGS	CW09	Good	JAMGCI000000000	24	1673402	2017	poultry	South Korea
197.241	Campylobacter jejuni CW07	WGS	CW07	Good	JAMGCK000000000	81	1511708	2017	poultry	South Korea
197.241	Campylobacter jejuni CW06	WGS	CW06	Good	JAMGCL000000000	19	1601494	2017	poultry	South Korea
197.241	Campylobacter jejuni CW03	WGS	CW03	Good	JAMGCN000000000	31	1710811	2016	poultry	South Korea
197.241	Campylobacter jejuni CW04	WGS	CW04	Good	JAMGCM000000000	22	1653893	2016	poultry	South Korea
197.241	Campylobacter jejuni CW01	WGS	CW01	Good	JAMGCP000000000	15	1651208	2016	poultry	South Korea
197.241	Campylobacter jejuni CW02	WGS	CW02	Good	JAMGCO000000000	22	1623824	2016	poultry	South Korea
197.241	Campylobacter jejuni CS62	WGS	CS62	Good	JAMGCQ000000000	19	1627588	2017	poultry	South Korea
197.241	Campylobacter jejuni CS61	WGS	CS61	Good	JAMGCR000000000	29	1622159	2017	poultry	South Korea
197.241	Campylobacter jejuni CS64	WGS	CS64	Good	JAMHFE000000000	156	1664580	2017	poultry	South Korea
197.241	Campylobacter jejuni CS58	WGS	CS58	Good	JAMHFG000000000	188	1733862	2017	poultry	South Korea
197.241	Campylobacter jejuni CS56	WGS	CS56	Good	JAMGCS000000000	77	1769289	2017	poultry	South Korea
197.241	Campylobacter jejuni CS57	WGS	CS57	Good	JAMHFH000000000	138	1699255	2017	poultry	South Korea
197.241	Campylobacter jejuni CS52	WGS	CS52	Good	JAMHFJ000000000	165	1567808	2017	poultry	South Korea
197.241	Campylobacter jejuni CS53	WGS	CS53	Good	JAMGCT000000000	168	1643370	2017	poultry	South Korea
197.241	Campylobacter jejuni CS50	WGS	CS50	Good	JAMGCU000000000	40	1634747	2017	poultry	South Korea
197.241	Campylobacter jejuni CS35	WGS	CS35	Good	JAMGDD000000000	36	1692274	2017	poultry	South Korea
197.241	Campylobacter jejuni CS36	WGS	CS36	Good	JAMGDC000000000	33	1747425	2017	poultry	South Korea
197.241	Campylobacter jejuni CS33	WGS	CS33	Good	JAMGDF000000000	44	1634435	2017	poultry	South Korea
197.241	Campylobacter jejuni CS34	WGS	CS34	Good	JAMGDE000000000	42	1689308	2017	poultry	South Korea
197.241	Campylobacter jejuni CS31	WGS	CS31	Good	JAMGDH000000000	26	1632746	2017	poultry	South Korea
197.241	Campylobacter jejuni CS32	WGS	CS32	Good	JAMGDG000000000	27	1637163	2017	poultry	South Korea
197.241	Campylobacter jejuni CS29	WGS	CS29	Good	JAMHFP000000000	56	1676994	2017	poultry	South Korea
197.241	Campylobacter jejuni CS27	WGS	CS27	Good	JAMGDJ000000000	206	1788657	2017	poultry	South Korea
197.241	Campylobacter jejuni CS25	WGS	CS25	Good	JAMGDL000000000	27	1631246	2017	poultry	South Korea
197.241	Campylobacter jejuni CS26	WGS	CS26	Good	JAMGDK000000000	21	1723106	2017	poultry	South Korea
197.241	Campylobacter jejuni CS24	WGS	CS24	Good	JAMGDM000000000	114	1560820	2017	poultry	South Korea
197.241	Campylobacter jejuni CS22	WGS	CS22	Good	JAMGDO000000000	44	1647335	2017	poultry	South Korea
197.241	Campylobacter jejuni CS23	WGS	CS23	Good	JAMGDN000000000	23	1613698	2017	poultry	South Korea
197.241	Campylobacter jejuni CS17	WGS	CS17	Good	JAMHFR000000000	54	1572088	2017	poultry	South Korea
197.241	Campylobacter jejuni CS18	WGS	CS18	Good	JAMGDP000000000	45	1687534	2017	poultry	South Korea
197.241	Campylobacter jejuni CS19	WGS	CS19	Good	JAMHFQ000000000	89	1704586	2017	poultry	South Korea
197.241	Campylobacter jejuni CS13	WGS	CS13	Good	JAMGDR000000000	36	1619359	2017	poultry	South Korea
197.241	Campylobacter jejuni CS15	WGS	CS15	Good	JAMHFT000000000	123	1738620	2017	poultry	South Korea
197.241	Campylobacter jejuni CS11	WGS	CS11	Good	JAMGDT000000000	51	1621027	2017	poultry	South Korea
197.241	Campylobacter jejuni CS12	WGS	CS12	Good	JAMGDS000000000	88	1611086	2017	poultry	South Korea
197.243	Campylobacter jejuni PNUSAC001350	WGS	PNUSAC001350	Good	AACERE020000000	40	1659294	2014	livestock	USA
197.244	Campylobacter jejuni YZU0756	WGS	YZU0756	Good	JAMBCH000000000	36	1623594	2014	poultry	China
197.244	Campylobacter jejuni YZU0758	WGS	YZU0758	Good	JAMBCF000000000	96	1756382	2014	poultry	China
197.244	Campylobacter jejuni YZU0753	WGS	YZU0753	Good	JAMBCK000000000	53	1768079	2014	poultry	China
197.244	Campylobacter jejuni YZU0751	WGS	YZU0751	Good	JAMBCM000000000	45	1743499	2014	poultry	China
197.244	Campylobacter jejuni YZU0742	WGS	YZU0742	Good	JAMBCV000000000	41	1623367	2014	poultry	China
197.244	Campylobacter jejuni YZU0739	WGS	YZU0739	Good	JAMBCY000000000	20	1640884	2014	poultry	China
197.244	Campylobacter jejuni YZU0740	WGS	YZU0740	Good	JAMBCX000000000	20	1640931	2014	poultry	China
197.244	Campylobacter jejuni YZU0737	WGS	YZU0737	Good	JAMBDA000000000	33	1682116	2014	poultry	China
197.244	Campylobacter jejuni YZU0731	WGS	YZU0731	Good	JAMBDG000000000	42	1623304	2014	poultry	China
197.244	Campylobacter jejuni HH19	WGS	HH19	Good	JAQQXM000000000	607	1876329	2019	poultry	Turkey
197.244	Campylobacter jejuni BDS5	Complete	BDS5	Good	CP118900	1	1924169	2015	poultry	USA
197.244	Campylobacter jejuni HH22	WGS	HH22	Good	JARGYB000000000	66	1633450	2019	poultry	Turkey
197.245	Campylobacter jejuni SKBC94	Complete	SKBC94	Good	CP125395	1	1594660	2016	black bear	USA
197.245	Campylobacter jejuni SKBC41	Complete	SKBC41	Good	CP125386	1	1637560	2015	black bear	USA
197.245	Campylobacter jejuni SKBC57	Complete	SKBC57	Good	CP125396	1	1680832	2016	black bear	USA
197.245	Campylobacter jejuni SKBC9	Complete	SKBC9	Good	CP125390	1	1675617	2014	black bear	USA
197.245	Campylobacter jejuni SKBC3	Complete	SKBC3	Good	CP125394	1	1765228	2014	black bear	USA
197.245	Campylobacter jejuni SKBC25	Complete	SKBC25	Good	CP125388,CP125389	2	1820203	2015	black bear	USA
197.245	Campylobacter jejuni SKBC5	Complete	SKBC5	Good	CP125391,CP125392,CP125393	3	1837681	2014	black bear	USA
197.245	Campylobacter jejuni SKBC1	Complete	SKBC1	Good	CP125383,CP125384,CP125385	3	1799733	2014	black bear	USA
197.246	Campylobacter jejuni HJL0210	WGS	HJL0210	Good	JAQORY000000000	44	1613790	2017	poultry	China
197.246	Campylobacter jejuni HJL0200	WGS	HJL0200	Good	JAQORW000000000	33	1689996	2017	poultry	China
197.246	Campylobacter jejuni HJL0156	WGS	HJL0156	Good	JAQORP000000000	91	1708281	2017	poultry	China
197.246	Campylobacter jejuni HJL0152	WGS	HJL0152	Good	JAQORO000000000	38	1675683	2017	poultry	China
197.246	Campylobacter jejuni HJL0170	WGS	HJL0170	Good	JAQORS000000000	23	1599728	2017	poultry	China
197.246	Campylobacter jejuni HJL0168	WGS	HJL0168	Good	JAQORR000000000	81	1666956	2017	poultry	China
197.246	Campylobacter jejuni HJL0006	WGS	HJL0006	Good	JAQORB000000000	46	1639676	2016	poultry	China
197.246	Campylobacter jejuni HJL0158	WGS	HJL0158	Good	JAQORQ000000000	38	1682267	2017	poultry	China
197.246	Campylobacter jejuni HJL0055	WGS	HJL0055	Good	JAQORF000000000	36	1608324	2017	poultry	China
197.246	Campylobacter jejuni HJL0024	WGS	HJL0024	Good	JAQOQO000000000	34	1593620	2017	poultry	China
197.246	Campylobacter jejuni HJL0182	WGS	HJL0182	Good	JAQOQZ000000000	42	1716286	2017	poultry	China
197.246	Campylobacter jejuni HJL0171	WGS	HJL0171	Good	JAQORT000000000	40	1605932	2017	poultry	China
197.246	Campylobacter jejuni HJL0175	WGS	HJL0175	Good	JAQOQV000000000	32	1593048	2017	poultry	China
197.246	Campylobacter jejuni HJL0177	WGS	HJL0177	Good	JAQOQX000000000	14	1639875	2017	poultry	China
197.246	Campylobacter jejuni HJL0029	WGS	HJL0029	Good	JAQOQQ000000000	105	1671630	2017	poultry	China
197.246	Campylobacter jejuni HJL0054	WGS	HJL0054	Good	JAQOQL000000000	47	1707074	2017	poultry	China
197.246	Campylobacter jejuni HJL0049	WGS	HJL0049	Good	JAQOQI000000000	37	1681357	2017	poultry	China
197.246	Campylobacter jejuni HJL0033	WGS	HJL0033	Good	JAQOQC000000000	46	1629349	2017	poultry	China
197.246	Campylobacter jejuni HJL0036	WGS	HJL0036	Good	JAQOQE000000000	32	1681466	2017	poultry	China
197.246	Campylobacter jejuni HJL0031	WGS	HJL0031	Good	JAQOQB000000000	47	1627158	2017	poultry	China
197.246	Campylobacter jejuni HJL0035	WGS	HJL0035	Good	JAQOQD000000000	139	1822361	2017	poultry	China
197.246	Campylobacter jejuni HJL0189	WGS	HJL0189	Good	JAQOPW000000000	97	1737010	2017	poultry	China
197.246	Campylobacter jejuni HJL0179	WGS	HJL0179	Good	JAQOQY000000000	66	1780858	2017	poultry	China
197.246	Campylobacter jejuni HJL0010	WGS	HJL0010	Good	JAQORC000000000	84	1672987	2017	poultry	China
197.246	Campylobacter jejuni HJL0027	WGS	HJL0027	Good	JAQOQP000000000	29	1668141	2017	poultry	China
197.246	Campylobacter jejuni HJL0023	WGS	HJL0023	Good	JAQOQN000000000	21	1640218	2017	poultry	China
197.246	Campylobacter jejuni HJL0009	WGS	HJL0009	Good	JAQOOU000000000	53	1772349	2017	poultry	China
197.246	Campylobacter jejuni HJL0020	WGS	HJL0020	Good	JAQOQA000000000	37	1628241	2017	poultry	China
197.246	Campylobacter jejuni HJL0015	WGS	HJL0015	Good	JAQOPZ000000000	42	1628129	2016	poultry	China
197.246	Campylobacter jejuni HJL0050	WGS	HJL0050	Good	JAQOQJ000000000	38	1719600	2017	poultry	China
197.246	Campylobacter jejuni HJL0204	WGS	HJL0204	Good	JAQOPX000000000	64	1757278	2017	poultry	China
197.247	Campylobacter jejuni S33	Complete	S33	Good	CP131442,CP131443	2	1789447	2023	poultry	USA
197.247	Campylobacter jejuni S27	Complete	S27	Good	CP131444	1	1663226	2023	poultry	USA
197.248	Campylobacter jejuni S2021764	WGS	S2021764	Good	JASZZB000000000	34	1839562	2021	patient	China
197.248	Campylobacter jejuni S2021740	WGS	S2021740	Good	JASZYY000000000	21	1687153	2021	patient	China
197.248	Campylobacter jejuni S2021762	WGS	S2021762	Good	JASZYZ000000000	14	1616462	2021	patient	China
197.248	Campylobacter jejuni S2021739	WGS	S2021739	Good	JASZYX000000000	29	1662683	2021	patient	China
197.248	Campylobacter jejuni S2022016	WGS	S2022016	Good	JASZZC000000000	34	1770540	2022	patient	China
197.248	Campylobacter jejuni ZH10	WGS	ZH10	Good	JANGYQ000000000	40	1623975	2011	patient	Bangladesh
197.248	Campylobacter jejuni ZH14	WGS	ZH14	Good	JANGYN000000000	31	1691756	2011	patient	Bangladesh
197.248	Campylobacter jejuni ZH9	WGS	ZH9	Good	JANGYR000000000	38	1624889	2011	patient	Bangladesh
197.248	Campylobacter jejuni ZH8	WGS	ZH8	Good	JANGYS000000000	36	1733715	2011	patient	Bangladesh
197.248	Campylobacter jejuni ZH6	WGS	ZH6	Good	JANGYU000000000	45	1611064	2010	patient	Bangladesh
197.249	Campylobacter jejuni BD74	WGS	BD74	Good	JANGZA000000000	70	1766412	2007	patient	Bangladesh
197.249	Campylobacter jejuni BD34	WGS	BD34	Good	JANGZB000000000	62	1740562	2006	patient	Bangladesh
197.249	Campylobacter jejuni BD22	WGS	BD22	Good	JANGZD000000000	61	1740291	2006	patient	Bangladesh
197.249	Campylobacter jejuni S2021768	WGS	S2021768	Good	JAUAOB000000000	19	1603422	2021	patient	China
197.249	Campylobacter jejuni K6	WGS	K6	Good	JAVRED000000000	35	1746477	2022	poultry	USA
197.249	Campylobacter jejuni RM5149	WGS	RM5149	Good	JASUXO000000000	20	1696232		poultry	Italy
197.249	Campylobacter jejuni RM5146	WGS	RM5146	Good	JASUXQ000000000	30	1721184		poultry	Italy
197.249	Campylobacter jejuni RM5148	WGS	RM5148	Good	JASUXP000000000	48	1768828		poultry	Italy
197.249	Campylobacter jejuni ZH11	WGS	ZH11	Good	JANGYP000000000	38	1623507	2011	patient	Bangladesh
197.249	Campylobacter jejuni YZU1656	WGS	YZU1656	Good	JARFVU000000000	20	1697384	2017	monkey	China
197.249	Campylobacter jejuni YZU1655	WGS	YZU1655	Good	JARFVV000000000	20	1697471	2017	monkey	China
197.249	Campylobacter jejuni YZU1649	WGS	YZU1649	Good	JARFVY000000000	54	1786458	2017	monkey	China
197.249	Campylobacter jejuni YZU1646	WGS	YZU1646	Good	JARFWA000000000	33	1736255	2017	monkey	China
197.249	Campylobacter jejuni YZU1650	WGS	YZU1650	Good	JARFVX000000000	52	1786369	2017	monkey	China
197.249	Campylobacter jejuni YZU1645	WGS	YZU1645	Good	JARFWB000000000	33	1736361	2017	monkey	China
197.249	Campylobacter jejuni YZU1643	WGS	YZU1643	Good	JARFWD000000000	17	1653163	2017	monkey	China
197.249	Campylobacter jejuni YZU1641	WGS	YZU1641	Good	JARFWE000000000	22	1653145	2017	monkey	China
197.249	Campylobacter jejuni YZU1644	WGS	YZU1644	Good	JARFWC000000000	34	1736320	2017	monkey	China
197.249	Campylobacter jejuni YZU1640	WGS	YZU1640	Good	JARFWF000000000	33	1736366	2017	monkey	China
197.249	Campylobacter jejuni YZU1648	WGS	YZU1648	Good	JARFVZ000000000	34	1736212	2017	monkey	China
197.249	Campylobacter jejuni YZU1638	WGS	YZU1638	Good	JARFWH000000000	74	1853331	2017	monkey	China
197.249	Campylobacter jejuni YZU1630	WGS	YZU1630	Good	JARFWK000000000	24	1714294	2017	monkey	China
197.249	Campylobacter jejuni YZU1631	WGS	YZU1631	Good	JARFWJ000000000	30	1622097	2017	monkey	China
197.249	Campylobacter jejuni YZU1632	WGS	YZU1632	Good	JARFWI000000000	15	1611679	2017	monkey	China
197.249	Campylobacter jejuni YZU1626	WGS	YZU1626	Good	JARFWN000000000	47	1811801	2017	monkey	China
197.249	Campylobacter jejuni YZU1629	WGS	YZU1629	Good	JARFWL000000000	23	1673996	2017	monkey	China
197.249	Campylobacter jejuni YZU1625	WGS	YZU1625	Good	JARFWO000000000	49	1811954	2017	monkey	China
197.249	Campylobacter jejuni YZU1628	WGS	YZU1628	Good	JARFWM000000000	23	1673969	2017	monkey	China
197.249	Campylobacter jejuni YZU1624	WGS	YZU1624	Good	JARFWP000000000	75	1850178	2017	monkey	China
197.25	Campylobacter jejuni YZU1618	WGS	YZU1618	Good	JARFWU000000000	31	1637553	2017	monkey	China
197.25	Campylobacter jejuni YZU1620	WGS	YZU1620	Good	JARFWS000000000	33	1808621	2017	monkey	China
197.25	Campylobacter jejuni YZU1617	WGS	YZU1617	Good	JARFWV000000000	20	1639696	2017	monkey	China
197.25	Campylobacter jejuni YZU1619	WGS	YZU1619	Good	JARFWT000000000	43	1776697	2017	monkey	China
197.25	Campylobacter jejuni YZU1612	WGS	YZU1612	Good	JARFWW000000000	43	1776640	2017	monkey	China
197.25	Campylobacter jejuni YZU1621	WGS	YZU1621	Good	JARFWR000000000	28	1673365	2017	monkey	China
197.25	Campylobacter jejuni YZU1611	WGS	YZU1611	Good	JARFXA000000000	64	1849391	2017	monkey	China
197.25	Campylobacter jejuni YZU1615	WGS	YZU1615	Good	JARFWX000000000	77	1883403	2017	monkey	China
197.25	Campylobacter jejuni YZU1613	WGS	YZU1613	Good	JARFWZ000000000	83	1850370	2017	monkey	China
197.25	Campylobacter jejuni YZU1607	WGS	YZU1607	Good	JARFXD000000000	15	1611680	2017	monkey	China
197.25	Campylobacter jejuni YZU1605	WGS	YZU1605	Good	JARFXF000000000	35	1667780	2017	monkey	China
197.25	Campylobacter jejuni YZU1610	WGS	YZU1610	Good	JARFXB000000000	38	1775998	2017	monkey	China
197.25	Campylobacter jejuni YZU1606	WGS	YZU1606	Good	JARFXE000000000	70	1854361	2017	monkey	China
197.25	Campylobacter jejuni YZU1599	WGS	YZU1599	Good	JARFXJ000000000	73	1850713	2017	monkey	China
197.25	Campylobacter jejuni YZU1604	WGS	YZU1604	Good	JARFXG000000000	30	1815299	2017	monkey	China
197.25	Campylobacter jejuni YZU1602	WGS	YZU1602	Good	JARFXH000000000	84	1859290	2017	monkey	China
197.25	Campylobacter jejuni YZU1600	WGS	YZU1600	Good	JARFXI000000000	20	1639692	2017	monkey	China
197.25	Campylobacter jejuni YZU1597	WGS	YZU1597	Good	JARFXK000000000	34	1736057	2017	monkey	China
197.25	Campylobacter jejuni M155	WGS	M155	Good	JARFXL000000000	253	1750140	2017	monkey	China
197.251	Campylobacter jejuni BCH-11511	Complete	BCH-11511	Good	AP028398	1	1789392	2019	patient	India
197.251	Campylobacter jejuni BCH-11353	Complete	BCH-11353	Good	AP028387	1	1794024	2019	patient	India
197.251	Campylobacter jejuni IDH-11860	Complete	IDH-11860	Good	AP028408	1	1646782	2019	patient	India
197.251	Campylobacter jejuni BCH-10998	Complete	BCH-10998	Good	AP028380	1	1639640	2019	patient	India
197.251	Campylobacter jejuni IDH-12583	Complete	IDH-12583	Good	AP028414	1	1629728	2019	patient	India
197.251	Campylobacter jejuni BCH-10570	Complete	BCH-10570	Good	AP028359	1	1821325	2019	patient	India
197.251	Campylobacter jejuni BCH-10611	Complete	BCH-10611	Good	AP028362	1	1678366	2019	patient	India
197.251	Campylobacter jejuni BCH-11000	Complete	BCH-11000	Good	AP028381	1	1768898	2019	patient	India
197.251	Campylobacter jejuni BCH-11527	Complete	BCH-11527	Good	AP028401	1	1655236	2019	patient	India
197.251	Campylobacter jejuni BCH-11253	Complete	BCH-11253	Good	AP028384	1	1718159	2019	patient	India
197.251	Campylobacter jejuni BCH-10330	Complete	BCH-10330	Good	AP028342,AP028343	2	1755387	2019	patient	India
197.251	Campylobacter jejuni BCH-10403	Complete	BCH-10403	Good	AP028348,AP028349	2	1787065	2019	patient	India
197.251	Campylobacter jejuni BCH-10155	Complete	BCH-10155	Good	AP028332,AP028333	2	1781408	2019	patient	India
197.251	Campylobacter jejuni BCH-10335	Complete	BCH-10335	Good	AP028346,AP028347	2	1677003	2019	patient	India
197.251	Campylobacter jejuni BCH-11399	Complete	BCH-11399	Good	AP028388,AP028389	2	1659717	2019	patient	India
197.251	Campylobacter jejuni BCH-11457	Complete	BCH-11457	Good	AP028393,AP028394	2	1788460	2019	patient	India
197.251	Campylobacter jejuni BCH-11505	Complete	BCH-11505	Good	AP028396,AP028397	2	1791901	2019	patient	India
197.251	Campylobacter jejuni BCH-10440	WGS	BCH-10440	Good	BTDV00000000	28	1696863	2019	patient	India
197.251	Campylobacter jejuni BCH-10431	WGS	BCH-10431	Good	BTDT00000000	31	1783926	2019	patient	India
197.251	Campylobacter jejuni BCH-10583	WGS	BCH-10583	Good	BTDX00000000	24	1665779	2019	patient	India
197.251	Campylobacter jejuni BCH-10628	WGS	BCH-10628	Good	BTDZ00000000	3	1899262	2019	patient	India
197.251	Campylobacter jejuni BCH-10589	WGS	BCH-10589	Good	BTDY00000000	33	1678669	2019	patient	India
197.251	Campylobacter jejuni BCH-10885	WGS	BCH-10885	Good	BTEG00000000	35	1749612	2019	patient	India
197.251	Campylobacter jejuni BCH-10892	WGS	BCH-10892	Good	BTEH00000000	22	1620877	2019	patient	India
197.251	Campylobacter jejuni BCH-10904	WGS	BCH-10904	Good	BTEI00000000	32	1749628	2019	patient	India
197.251	Campylobacter jejuni BCH-10948	WGS	BCH-10948	Good	BTEJ00000000	16	1633764	2019	patient	India
197.251	Campylobacter jejuni BCH-10954	WGS	BCH-10954	Good	BTEK00000000	16	1669328	2019	patient	India
197.252	Campylobacter jejuni BCH-11428	WGS	BCH-11428	Good	BTET00000000	18	1608062	2019	patient	India
197.252	Campylobacter jejuni BCH-11533	WGS	BCH-11533	Good	BTEU00000000	25	1662400	2019	patient	India
197.252	Campylobacter jejuni BCH-11614	WGS	BCH-11614	Good	BTEW00000000	34	1748144	2019	patient	India
197.252	Campylobacter jejuni BCH-11595	WGS	BCH-11595	Good	BTEV00000000	16	1631471	2019	patient	India
197.252	Campylobacter jejuni BCH-11687	WGS	BCH-11687	Good	BTEY00000000	35	1760756	2019	patient	India
197.252	Campylobacter jejuni IDH-11854	WGS	IDH-11854	Good	BTFG00000000	14	1609645	2019	patient	India
197.252	Campylobacter jejuni IDH-11849	WGS	IDH-11849	Good	BTFF00000000	16	1656177	2019	patient	India
197.252	Campylobacter jejuni IDH-12131	WGS	IDH-12131	Good	BTFK00000000	17	1631296	2019	patient	India
197.252	Campylobacter jejuni IDH-12235	WGS	IDH-12235	Good	BTFL00000000	32	1747202	2019	patient	India
197.252	Campylobacter jejuni S2-20	Complete	S2-20	Good	CP136638,CP136639	2	1745190	2009	poultry	USA
197.253	Campylobacter jejuni 498	WGS	498	Good	JASUQP000000000	28	1708030	2011	livestock	Lithuania
197.253	Campylobacter jejuni 947	WGS	947	Good	JASUPZ000000000	37	1732949	2012	poultry	Lithuania
197.253	Campylobacter jejuni 481	WGS	481	Good	JASUQN000000000	23	1707649	2011	livestock	Lithuania
197.253	Campylobacter jejuni 332	WGS	332	Good	JASUQL000000000	45	1680227	2011	poultry	Lithuania
197.253	Campylobacter jejuni 794	WGS	794	Good	JASUQK000000000	48	1678661	2012	poultry	Lithuania
197.253	Campylobacter jejuni 854	WGS	854	Good	JASUQA000000000	50	1698731	2012	poultry	Lithuania
197.253	Campylobacter jejuni 478	WGS	478	Good	JASUQG000000000	52	1699801	2012	poultry	Lithuania
197.253	Campylobacter jejuni 646	WGS	646	Good	JASUQC000000000	59	1707585	2012	poultry	Lithuania
197.253	Campylobacter jejuni 194	WGS	194	Good	JASUQE000000000	79	1710846	2011	poultry	Lithuania
197.253	Campylobacter jejuni 796	WGS	796	Good	JASUQJ000000000	51	1680241	2012	poultry	Lithuania
197.253	Campylobacter jejuni 788	WGS	788	Good	JASUQH000000000	46	1758487	2012	poultry	Lithuania
197.253	Campylobacter jejuni 815	WGS	815	Good	JASUQM000000000	48	1679017	2012	poultry	Lithuania
197.253	Campylobacter jejuni 60	WGS	60	Good	JASURE000000000	39	1688531	2012	patient	Lithuania
197.253	Campylobacter jejuni 3361	WGS	3361	Good	JASURD000000000	66	1710658	2011	patient	Lithuania
197.253	Campylobacter jejuni 1758	WGS	1758	Good	JASURG000000000	37	1782930	2012	patient	Lithuania
197.253	Campylobacter jejuni 2568	WGS	2568	Good	JASURI000000000	37	1661501	2011	patient	Lithuania
197.253	Campylobacter jejuni 2677	WGS	2677	Good	JASURJ000000000	49	1791762	2011	patient	Lithuania
197.253	Campylobacter jejuni 364	WGS	364	Good	JASUQI000000000	45	1678085	2011	poultry	Lithuania
197.253	Campylobacter jejuni 54	WGS	54	Good	JASUQD000000000	35	1730669	2011	poultry	Lithuania
197.253	Campylobacter jejuni 111	WGS	111	Good	JASUQB000000000	70	1700541	2011	poultry	Lithuania
197.253	Campylobacter jejuni ME2L-23-186	WGS	ME2L-23-186	Good	JAYMLB000000000	57	1793882	2022	monkey	USA
197.253	Campylobacter jejuni ME2L-23-178	WGS	ME2L-23-178	Good	JAYMLJ000000000	27	1678432	2021	monkey	USA
197.253	Campylobacter jejuni ME2L-23-282	WGS	ME2L-23-282	Good	JAYMHJ000000000	298	1827962	2022	monkey	USA
197.254	Campylobacter jejuni ME2L-23-249	WGS	ME2L-23-249	Good	JAYMIQ000000000	285	1835306	2022	monkey	USA
197.254	Campylobacter jejuni ME2L-23-278	WGS	ME2L-23-278	Good	JAYMHN000000000	460	1662063	2022	monkey	USA
197.254	Campylobacter jejuni ME2L-23-227	WGS	ME2L-23-227	Good	JAYMJM000000000	19	1692386	2022	monkey	USA
197.254	Campylobacter jejuni ME2L-23-231	WGS	ME2L-23-231	Good	JAYMJI000000000	47	1792133	2022	monkey	USA
197.254	Campylobacter jejuni Z212063	WGS	Z212063	Good	JARFMX000000000	45	1675409	2021	patient	Bangladesh
197.254	Campylobacter jejuni Z228012	WGS	Z228012	Good	JARFNB000000000	31	1689694	2022	patient	Bangladesh
197.254	Campylobacter jejuni Z212061	WGS	Z212061	Good	JARFMW000000000	29	1646209	2021	patient	Bangladesh
197.254	Campylobacter jejuni Z228024	WGS	Z228024	Good	JARFMY000000000	45	1645947	2022	patient	Bangladesh
197.254	Campylobacter jejuni Z228001	WGS	Z228001	Good	JARFNH000000000	36	1647711	2022	patient	Bangladesh
197.254	Campylobacter jejuni Z221146SS	WGS	Z221146SS	Good	JARFMQ000000000	68	1755072	2022	patient	Bangladesh
197.254	Campylobacter jejuni Z228014	WGS	Z228014	Good	JARFMZ000000000	46	1615817	2022	patient	Bangladesh
197.254	Campylobacter jejuni Z221130RS	WGS	Z221130RS	Good	JARFMO000000000	119	1807162	2022	patient	Bangladesh
197.437	Campylobacter jejuni 5070	WGS	5070	Good	CCXG00000000	15	1651321	2004	poultry	Finland
197.481	Campylobacter jejuni strain OXC6579	WGS	OXC6579	Good	CUTT00000000	8	1613109	2011	patient	United Kingdom
197.481	Campylobacter jejuni strain OXC6346	WGS	OXC6346	Good	CULG00000000	8	1613949	2011	patient	United Kingdom
197.481	Campylobacter jejuni strain OXC6564	WGS	OXC6564	Good	CUTD00000000	20	1738985	2011	patient	United Kingdom
197.481	Campylobacter jejuni strain OXC6543	WGS	OXC6543	Good	CUSR00000000	22	1666364	2011	patient	United Kingdom
197.482	Campylobacter jejuni strain OXC6545	WGS	OXC6545	Good	CUTB00000000	14	1651765	2011	patient	United Kingdom
197.482	Campylobacter jejuni strain OXC6527	WGS	OXC6527	Good	CURY00000000	16	1666553	2011	patient	United Kingdom
197.482	Campylobacter jejuni strain OXC6408	WGS	OXC6408	Good	CUNK00000000	20	1672335	2011	patient	United Kingdom
197.482	Campylobacter jejuni strain OXC6305	WGS	OXC6305	Good	CUJN00000000	31	1693099	2011	patient	United Kingdom
197.482	Campylobacter jejuni strain OXC6387	WGS	OXC6387	Good	CUMQ00000000	15	1724048	2011	patient	United Kingdom
197.482	Campylobacter jejuni strain OXC6329	WGS	OXC6329	Good	CUKN00000000	15	1694982	2011	patient	United Kingdom
197.482	Campylobacter jejuni strain OXC6262	WGS	OXC6262	Good	CUHT00000000	22	1785340	2011	patient	United Kingdom
197.482	Campylobacter jejuni strain OXC6266	WGS	OXC6266	Good	CUHX00000000	20	1675962	2011	patient	United Kingdom
197.482	Campylobacter jejuni strain OXC6596	WGS	OXC6596	Good	CUUJ00000000	20	1705371	2011	patient	United Kingdom
197.483	Campylobacter jejuni strain OXC6252	WGS	OXC6252	Good	CUIL00000000	16	1678005	2011	patient	United Kingdom
197.483	Campylobacter jejuni strain OXC6609	WGS	OXC6609	Good	CUUU00000000	14	1639228	2011	patient	United Kingdom
197.483	Campylobacter jejuni strain OXC6519	WGS	OXC6519	Good	CURQ00000000	19	1702874	2011	patient	United Kingdom
197.485	Campylobacter jejuni strain OXC6633	WGS	OXC6633	Good	CUVT00000000	20	1693793	2011	patient	United Kingdom
197.485	Campylobacter jejuni strain OXC6319	WGS	OXC6319	Good	CUKC00000000	14	1710760	2011	patient	United Kingdom
197.486	Campylobacter jejuni strain OXC6377	WGS	OXC6377	Good	CUMF00000000	19	1694621	2011	patient	United Kingdom
197.486	Campylobacter jejuni strain OXC6566	WGS	OXC6566	Good	CUTF00000000	15	1730601	2011	patient	United Kingdom
197.486	Campylobacter jejuni strain OXC6453	WGS	OXC6453	Good	CURA00000000	9	1694801	2011	patient	United Kingdom
197.486	Campylobacter jejuni strain OXC6509	WGS	OXC6509	Good	CURF00000000	20	1704620	2011	patient	United Kingdom
197.486	Campylobacter jejuni strain OXC6421	WGS	OXC6421	Good	CUNZ00000000	18	1723328	2011	patient	United Kingdom
197.486	Campylobacter jejuni strain OXC6306	WGS	OXC6306	Good	CUJO00000000	8	1612545	2011	patient	United Kingdom
197.486	Campylobacter jejuni strain OXC6508	WGS	OXC6508	Good	CURD00000000	17	1665653	2011	patient	United Kingdom
197.486	Campylobacter jejuni strain OXC6520	WGS	OXC6520	Good	CURP00000000	18	1687141	2011	patient	United Kingdom
197.492	Campylobacter jejuni strain OXC6384	WGS	OXC6384	Good	CUMM00000000	14	1616560	2011	patient	United Kingdom
197.492	Campylobacter jejuni strain OXC6360	WGS	OXC6360	Good	CULM00000000	23	1755071	2011	patient	United Kingdom
197.492	Campylobacter jejuni strain OXC6492	WGS	OXC6492	Good	CUQL00000000	12	1647514	2011	patient	United Kingdom
197.492	Campylobacter jejuni strain OXC6618	WGS	OXC6618	Good	CUVD00000000	16	1685604	2011	patient	United Kingdom
197.492	Campylobacter jejuni strain OXC6324	WGS	OXC6324	Good	CUKH00000000	15	1695476	2011	patient	United Kingdom
197.493	Campylobacter jejuni strain OXC6615	WGS	OXC6615	Good	CUVC00000000	18	1640255	2011	patient	United Kingdom
197.493	Campylobacter jejuni strain OXC6405	WGS	OXC6405	Good	CUNH00000000	17	1787703	2011	patient	United Kingdom
197.493	Campylobacter jejuni strain OXC6490	WGS	OXC6490	Good	CUQJ00000000	10	1740096	2011	patient	United Kingdom
197.493	Campylobacter jejuni strain OXC6367	WGS	OXC6367	Good	CULU00000000	15	1693782	2011	patient	United Kingdom
197.493	Campylobacter jejuni strain OXC6473	WGS	OXC6473	Good	CUPP00000000	15	1687251	2011	patient	United Kingdom
197.494	Campylobacter jejuni strain OXC6621	WGS	OXC6621	Good	CUVH00000000	37	1812234	2011	patient	United Kingdom
197.494	Campylobacter jejuni strain OXC6394	WGS	OXC6394	Good	CUMU00000000	22	1698472	2011	patient	United Kingdom
197.494	Campylobacter jejuni strain OXC6359	WGS	OXC6359	Good	CULL00000000	26	1871445	2011	patient	United Kingdom
197.494	Campylobacter jejuni strain OXC6534	WGS	OXC6534	Good	CUSG00000000	20	1644844	2011	patient	United Kingdom
197.495	Campylobacter jejuni strain OXC6466	WGS	OXC6466	Good	CUPJ00000000	20	1786444	2011	patient	United Kingdom
197.495	Campylobacter jejuni strain OXC6456	WGS	OXC6456	Good	CUSI00000000	25	1734289	2011	patient	United Kingdom
197.495	Campylobacter jejuni strain OXC6313	WGS	OXC6313	Good	CUJW00000000	14	1608743	2011	patient	United Kingdom
197.495	Campylobacter jejuni strain OXC6533	WGS	OXC6533	Good	CUSE00000000	14	1658855	2011	patient	United Kingdom
197.495	Campylobacter jejuni strain OXC6303	WGS	OXC6303	Good	CUJL00000000	21	1653650	2011	patient	United Kingdom
197.495	Campylobacter jejuni strain OXC6347	WGS	OXC6347	Good	CULH00000000	17	1677216	2011	patient	United Kingdom
197.496	Campylobacter jejuni strain OXC6475	WGS	OXC6475	Good	CUPS00000000	26	1711833	2011	patient	United Kingdom
197.496	Campylobacter jejuni strain OXC6431	WGS	OXC6431	Good	CUOM00000000	16	1660797	2011	patient	United Kingdom
197.497	Campylobacter jejuni strain OXC6374	WGS	OXC6374	Good	CUMB00000000	24	1710398	2011	patient	United Kingdom
197.497	Campylobacter jejuni strain OXC6438	WGS	OXC6438	Good	CUOS00000000	15	1723367	2011	patient	United Kingdom
197.497	Campylobacter jejuni strain OXC6370	WGS	OXC6370	Good	CULX00000000	19	1617858	2011	patient	United Kingdom
197.497	Campylobacter jejuni strain OXC6501	WGS	OXC6501	Good	CUQU00000000	14	1641366	2011	patient	United Kingdom
197.497	Campylobacter jejuni strain OXC6335	WGS	OXC6335	Good	CUKU00000000	17	1710394	2011	patient	United Kingdom
197.497	Campylobacter jejuni strain OXC6348	WGS	OXC6348	Good	CULQ00000000	18	1655164	2011	patient	United Kingdom
197.497	Campylobacter jejuni strain OXC6401	WGS	OXC6401	Good	CUND00000000	11	1643371	2011	patient	United Kingdom
197.497	Campylobacter jejuni strain OXC6382	WGS	OXC6382	Good	CUMK00000000	28	1693399	2011	patient	United Kingdom
197.503	Campylobacter jejuni strain OXC6251	WGS	OXC6251	Good	CUIA00000000	16	1657699	2011	patient	United Kingdom
197.503	Campylobacter jejuni strain OXC6288	WGS	OXC6288	Good	CUIT00000000	30	1736006	2011	patient	United Kingdom
197.503	Campylobacter jejuni strain OXC6339	WGS	OXC6339	Good	CUKY00000000	14	1610234	2011	patient	United Kingdom
197.504	Campylobacter jejuni strain OXC6292	WGS	OXC6292	Good	CUIZ00000000	19	1675483	2011	patient	United Kingdom
197.504	Campylobacter jejuni strain OXC6612	WGS	OXC6612	Good	CUUX00000000	16	1731524	2011	patient	United Kingdom
197.504	Campylobacter jejuni strain OXC6285	WGS	OXC6285	Good	CUIQ00000000	18	1658750	2011	patient	United Kingdom
197.504	Campylobacter jejuni strain OXC6565	WGS	OXC6565	Good	CUTE00000000	20	1662824	2011	patient	United Kingdom
197.504	Campylobacter jejuni strain OXC6322	WGS	OXC6322	Good	CUKF00000000	20	1801104	2011	patient	United Kingdom
197.504	Campylobacter jejuni strain OXC6639	WGS	OXC6639	Good	CUVZ00000000	21	1649423	2011	patient	United Kingdom
197.504	Campylobacter jejuni strain OXC6261	WGS	OXC6261	Good	CUHS00000000	14	1619357	2011	patient	United Kingdom
197.504	Campylobacter jejuni strain OXC6316	WGS	OXC6316	Good	CUJZ00000000	10	1708669	2011	patient	United Kingdom
197.504	Campylobacter jejuni strain OXC6467	WGS	OXC6467	Good	CUPK00000000	18	1733589	2011	patient	United Kingdom
197.505	Campylobacter jejuni strain OXC6283	WGS	OXC6283	Good	CUIN00000000	6	1651162	2011	patient	United Kingdom
197.505	Campylobacter jejuni strain OXC6413	WGS	OXC6413	Good	CUNQ00000000	15	1665486	2011	patient	United Kingdom
197.505	Campylobacter jejuni strain OXC6427	WGS	OXC6427	Good	CUOE00000000	26	1763275	2011	patient	United Kingdom
197.505	Campylobacter jejuni strain OXC6482	WGS	OXC6482	Good	CUPZ00000000	24	1684090	2011	patient	United Kingdom
197.505	Campylobacter jejuni strain OXC6268	WGS	OXC6268	Good	CUHZ00000000	8	1690077	2011	patient	United Kingdom
197.505	Campylobacter jejuni strain OXC6541	WGS	OXC6541	Good	CUSN00000000	26	1718799	2011	patient	United Kingdom
197.505	Campylobacter jejuni strain OXC6627	WGS	OXC6627	Good	CUVN00000000	22	1705105	2011	patient	United Kingdom
197.505	Campylobacter jejuni strain OXC6556	WGS	OXC6556	Good	CUSU00000000	21	1692122	2011	patient	United Kingdom
197.506	Campylobacter jejuni strain OXC6291	WGS	OXC6291	Good	CUIW00000000	17	1732871	2011	patient	United Kingdom
197.506	Campylobacter jejuni strain OXC6505	WGS	OXC6505	Good	CUQZ00000000	19	1674101	2011	patient	United Kingdom
197.506	Campylobacter jejuni strain OXC6318	WGS	OXC6318	Good	CUJY00000000	17	1715812	2011	patient	United Kingdom
197.506	Campylobacter jejuni strain OXC6423	WGS	OXC6423	Good	CUOC00000000	21	1709293	2011	patient	United Kingdom
197.506	Campylobacter jejuni strain OXC6465	WGS	OXC6465	Good	CUPH00000000	24	1701172	2011	patient	United Kingdom
197.506	Campylobacter jejuni strain OXC6510	WGS	OXC6510	Good	CURE00000000	11	1593701	2011	patient	United Kingdom
197.506	Campylobacter jejuni strain OXC6547	WGS	OXC6547	Good	CUTX00000000	16	1642109	2011	patient	United Kingdom
197.506	Campylobacter jejuni strain OXC6480	WGS	OXC6480	Good	CUQA00000000	10	1570722	2011	patient	United Kingdom
197.506	Campylobacter jejuni strain OXC6410	WGS	OXC6410	Good	CUNN00000000	34	1751875	2011	patient	United Kingdom
197.506	Campylobacter jejuni strain OXC6344	WGS	OXC6344	Good	CULE00000000	17	1681158	2011	patient	United Kingdom
197.507	Campylobacter jejuni strain OXC6499	WGS	OXC6499	Good	CUQS00000000	14	1733521	2011	patient	United Kingdom
197.507	Campylobacter jejuni strain OXC6317	WGS	OXC6317	Good	CUKB00000000	30	1828004	2011	patient	United Kingdom
197.507	Campylobacter jejuni strain OXC6548	WGS	OXC6548	Good	CUUH00000000	28	1659444	2011	patient	United Kingdom
197.507	Campylobacter jejuni strain OXC6357	WGS	OXC6357	Good	CULJ00000000	14	1638988	2011	patient	United Kingdom
197.507	Campylobacter jejuni strain OXC6557	WGS	OXC6557	Good	CUSW00000000	22	1728602	2011	patient	United Kingdom
197.507	Campylobacter jejuni strain OXC6613	WGS	OXC6613	Good	CUUY00000000	23	1726021	2011	patient	United Kingdom
197.507	Campylobacter jejuni strain OXC6544	WGS	OXC6544	Good	CUSS00000000	24	1731231	2011	patient	United Kingdom
197.507	Campylobacter jejuni strain OXC6457	WGS	OXC6457	Good	CUOZ00000000	20	1730021	2011	patient	United Kingdom
197.507	Campylobacter jejuni strain OXC6273	WGS	OXC6273	Good	CUIF00000000	20	1654646	2011	patient	United Kingdom
197.508	Campylobacter jejuni strain OXC6524	WGS	OXC6524	Good	CURU00000000	16	1666245	2011	patient	United Kingdom
197.508	Campylobacter jejuni strain OXC6517	WGS	OXC6517	Good	CURL00000000	17	1706356	2011	patient	United Kingdom
197.508	Campylobacter jejuni strain OXC6282	WGS	OXC6282	Good	CUIP00000000	28	1719962	2011	patient	United Kingdom
197.508	Campylobacter jejuni strain OXC6351	WGS	OXC6351	Good	CUMZ00000000	18	1644710	2011	patient	United Kingdom
197.508	Campylobacter jejuni strain OXC6433	WGS	OXC6433	Good	CUOL00000000	39	1834556	2011	patient	United Kingdom
197.508	Campylobacter jejuni strain OXC6392	WGS	OXC6392	Good	CUMV00000000	27	1768173	2011	patient	United Kingdom
197.508	Campylobacter jejuni strain OXC6581	WGS	OXC6581	Good	CUTV00000000	29	1786080	2011	patient	United Kingdom
197.508	Campylobacter jejuni strain OXC6518	WGS	OXC6518	Good	CURO00000000	20	1773431	2011	patient	United Kingdom
197.508	Campylobacter jejuni strain OXC6368	WGS	OXC6368	Good	CULW00000000	17	1722780	2011	patient	United Kingdom
197.509	Campylobacter jejuni strain OXC6631	WGS	OXC6631	Good	CUVR00000000	40	1758717	2011	patient	United Kingdom
197.509	Campylobacter jejuni strain OXC6488	WGS	OXC6488	Good	CUQH00000000	14	1647289	2011	patient	United Kingdom
197.514	Campylobacter jejuni strain RC427	WGS	RC427	Good	CYRN00000000	157	1764690	2011	poultry	United Kingdom
197.515	Campylobacter jejuni strain RC507	WGS	RC507	Good	CYRT00000000	128	1601385	2011	poultry	United Kingdom
197.515	Campylobacter jejuni strain RC270	WGS	RC270	Good	CYQY00000000	140	1709082	2011	poultry	United Kingdom
197.515	Campylobacter jejuni strain RC009	WGS	RC009	Good	CYPY00000000	144	1652204	2011	poultry	United Kingdom
197.515	Campylobacter jejuni strain RC429	WGS	RC429	Good	CYRQ00000000	140	1624399	2011	poultry	United Kingdom
197.516	Campylobacter jejuni strain 12502	WGS	12502	Good	CYRV00000000	142	1682351	2011	poultry	United Kingdom
197.516	Campylobacter jejuni strain RC169	WGS	RC169	Good	CYQQ00000000	177	1749705	2011	poultry	United Kingdom
197.516	Campylobacter jejuni strain RC526	WGS	RC526	Good	CYRW00000000	146	1649318	2011	poultry	United Kingdom
197.516	Campylobacter jejuni strain RC317	WGS	RC317	Good	CYRH00000000	203	1803068	2011	poultry	United Kingdom
197.516	Campylobacter jejuni strain RC104	WGS	RC104	Good	CYQH00000000	212	1701890	2011	poultry	United Kingdom
197.516	Campylobacter jejuni strain RC168	WGS	RC168	Good	CYQP00000000	150	1724381	2011	poultry	United Kingdom
197.516	Campylobacter jejuni strain RC280	WGS	RC280	Good	CYRB00000000	230	1798583	2011	poultry	United Kingdom
197.524	Campylobacter jejuni strain CVM N1630	WGS	CVM N1630	Good	JOUH00000000	107	1692415	2004	poultry	Georgia
197.524	Campylobacter jejuni strain CVM N15262	WGS	CVM N15262	Good	JOUG00000000	74	1727930	2007	poultry	Georgia
197.524	Campylobacter jejuni strain 2868	WGS	2868	Good	LLWM00000000	109	1740999	2011	poultry	Malaysia
197.524	Campylobacter jejuni strain 2871	WGS	2871	Good	LLWN00000000	30	1654176	2011	poultry	Malaysia
197.525	Campylobacter jejuni strain 2865	WGS	2865	Good	LLWL00000000	69	1821058	2011	poultry	Malaysia
197.526	Campylobacter jejuni strain CJ677CC536	Complete	CJ677CC536	Good	CP010474	1	1642281	2003	patient	Finland
197.526	Campylobacter jejuni strain CJ677CC073	Complete	CJ677CC073	Good	CP010475	1	1672553	1999	patient	Finland
197.526	Campylobacter jejuni strain CJ677CC521	Complete	CJ677CC521	Good	CP010476	1	1668425	1996	patient	Finland
197.527	Campylobacter jejuni strain CJ677CC526	Complete	CJ677CC526	Good	CP010477	1	1667602	1999	patient	Finland
197.527	Campylobacter jejuni strain CJ677CC010	Complete	CJ677CC010	Good	CP010478	1	1653863	2007	patient	Finland
197.527	Campylobacter jejuni strain CJ677CC036	Complete	CJ677CC036	Good	CP010479	1	1665175	2004	patient	Finland
197.527	Campylobacter jejuni strain CJ677CC524	Complete	CJ677CC524	Good	CP010480	1	1668335	1996	patient	Finland
197.527	Campylobacter jejuni strain CJ677CC041	Complete	CJ677CC041	Good	CP010482	1	1636128	2001	patient	Finland
197.527	Campylobacter jejuni strain CJ677CC535	Complete	CJ677CC535	Good	CP010483	1	1633693	2003	patient	Finland
197.527	Campylobacter jejuni strain CJ677CC092	Complete	CJ677CC092	Good	CP010488	1	1632718	2004	patient	Finland
197.527	Campylobacter jejuni strain CJ677CC530	Complete	CJ677CC530	Good	CP010489	1	1649284	2002	patient	Finland
197.528	Campylobacter jejuni strain CJ677CC532	Complete	CJ677CC532	Good	CP010490	1	1643038	2002	patient	Finland
197.528	Campylobacter jejuni strain CJ677CC529	Complete	CJ677CC529	Good	CP010491	1	1631266	2002	patient	Finland
197.528	Campylobacter jejuni strain CJ677CC531	Complete	CJ677CC531	Good	CP010492	1	1666051	2002	patient	Finland
197.528	Campylobacter jejuni strain CJ677CC062	Complete	CJ677CC062	Good	CP010493	1	1644975	2004	patient	Finland
197.528	Campylobacter jejuni strain CJ677CC059	Complete	CJ677CC059	Good	CP010494	1	1632509	2004	patient	Finland
197.528	Campylobacter jejuni strain CJ677CC033	Complete	CJ677CC033	Good	CP010497	1	1634109	2002	patient	Finland
197.528	Campylobacter jejuni strain CJ677CC537	Complete	CJ677CC537	Good	CP010498	1	1633145	2003	patient	Finland
197.528	Campylobacter jejuni strain CJ677CC542	Complete	CJ677CC542	Good	CP010499	1	1633596	2002	patient	Finland
197.528	Campylobacter jejuni strain CJ677CC528	Complete	CJ677CC528	Good	CP010500	1	1645188	2002	patient	Finland
197.529	Campylobacter jejuni strain CJ677CC538	Complete	CJ677CC538	Good	CP010495	1	1675952	2006	patient	Finland
197.529	Campylobacter jejuni strain CJ677CC520	Complete	CJ677CC520	Good	CP010501	1	1679764	1996	patient	Finland
197.529	Campylobacter jejuni strain CJ677CC014	Complete	CJ677CC014	Good	CP010502	1	1671231	1999	patient	Finland
197.529	Campylobacter jejuni strain CJ677CC039	Complete	CJ677CC039	Good	CP010503	1	1635627	2001	patient	Finland
197.529	Campylobacter jejuni strain CJ677CC085	Complete	CJ677CC085	Good	CP010504	1	1636377	1998	patient	Finland
197.529	Campylobacter jejuni strain CJ677CC527	Complete	CJ677CC527	Good	CP010506	1	1643938	2002	patient	Finland
197.529	Campylobacter jejuni strain CJ677CC078	Complete	CJ677CC078	Good	CP010507	1	1631373	2005	patient	Finland
197.529	Campylobacter jejuni strain CJ677CC523	Complete	CJ677CC523	Good	CP010508	1	1667224	1996	patient	Finland
197.529	Campylobacter jejuni strain CJ677CC540	Complete	CJ677CC540	Good	CP010509	1	1636490	1996	patient	Finland
197.53	Campylobacter jejuni strain CJ677CC040	Complete	CJ677CC040	Good	CP010510	1	1640646	2001	patient	Finland
197.53	Campylobacter jejuni strain CJ677CC061	Complete	CJ677CC061	Good	CP010511	1	1635130	2004	patient	Finland
197.53	Campylobacter jejuni strain CJ677CC533	Complete	CJ677CC533	Good	CP010458	1	1657054	2002	patient	Finland
197.53	Campylobacter jejuni strain CJ677CC047	Complete	CJ677CC047	Good	CP010459	1	1635237	2004	patient	Finland
197.53	Campylobacter jejuni strain CJ677CC100	Complete	CJ677CC100	Good	CP010462	1	1669148	2006	patient	Finland
197.53	Campylobacter jejuni strain CJ677CC522	Complete	CJ677CC522	Good	CP010463	1	1642497	1996	patient	Finland
197.53	Campylobacter jejuni strain CJ677CC008	Complete	CJ677CC008	Good	CP010465	1	1624545	2001	patient	Finland
197.531	Campylobacter jejuni strain CJ677CC541	Complete	CJ677CC541	Good	CP010466	1	1634189	2002	patient	Finland
197.531	Campylobacter jejuni strain CJ677CC024	Complete	CJ677CC024	Good	CP010467	1	1661567	2006	patient	Finland
197.531	Campylobacter jejuni strain CJ677CC525	Complete	CJ677CC525	Good	CP010469	1	1642039	1996	patient	Finland
197.531	Campylobacter jejuni strain CJ677CC086	Complete	CJ677CC086	Good	CP010485	1	1629790	1999	patient	Finland
197.531	Campylobacter jejuni strain CJ677CC095	Complete	CJ677CC095	Good	CP010486	1	1628907	2007	patient	Finland
197.531	Campylobacter jejuni strain CJ677CC012	Complete	CJ677CC012	Good	CP010487	1	1633951	2007	patient	Finland
197.532	Campylobacter jejuni strain BJ-CJD70	WGS	BJ-CJD70	Good	LISL00000000	22	1608881	2003	patient	China
197.532	Campylobacter jejuni strain BJ-CJD120	WGS	BJ-CJD120	Good	LISM00000000	31	1737582	2003	patient	China
197.533	Campylobacter jejuni strain 11601MD	WGS	11601MD	Good	LKCR00000000	45	1736776	2006	poultry	USA
197.775	Campylobacter jejuni strain FJ3124	Complete	FJ3124	Good	CP017862	1	1694324	2009	poultry	USA
197.787	Campylobacter jejuni strain CDPHFDLB-F12M00584-a2	WGS	CDPHFDLB-F12M00584-a2	Good	MOVC00000000	29	1638658	2012	livestock	USA
197.788	Campylobacter jejuni strain CDPHFDLB-F12M00584-a1	WGS	CDPHFDLB-F12M00584-a1	Good	MOVD00000000	21	1638076	2012	livestock	USA
197.788	Campylobacter jejuni strain CDPHFDLB-F12M00585-a1	WGS	CDPHFDLB-F12M00585-a1	Good	MOVB00000000	21	1638006	2012	livestock	USA
197.788	Campylobacter jejuni strain CDPHFDLB-F12M00585-a2	WGS	CDPHFDLB-F12M00585-a2	Good	MOVA00000000	116	1644862	2012	livestock	USA
197.788	Campylobacter jejuni strain CDPHFDLB-F12M00589-a2	WGS	CDPHFDLB-F12M00589-a2	Good	MOUY00000000	26	1637999	2012	livestock	USA
197.788	Campylobacter jejuni strain CDPHFDLB-F15M00516E1	WGS	CDPHFDLB-F15M00516E1	Good	MOUW00000000	71	1889895	2015	environment	USA
197.788	Campylobacter jejuni strain CDPHFDLB-F12M00589-a1	WGS	CDPHFDLB-F12M00589-a1	Good	MOUZ00000000	25	1637480	2012	livestock	USA
197.788	Campylobacter jejuni strain CDPHFDLB-F15M00521-1	WGS	CDPHFDLB-F15M00521-1	Good	MOUU00000000	62	1716864	2015	environment	USA
197.788	Campylobacter jejuni strain CDPHFDLB-F15M00521-2	WGS	CDPHFDLB-F15M00521-2	Good	MOUT00000000	78	1727812	2015	environment	USA
197.789	Campylobacter jejuni strain CDPHFDLB-F15M00591	WGS	CDPHFDLB-F15M00591	Good	MOUS00000000	26	1737654	2015	livestock	USA
197.789	Campylobacter jejuni strain CDPHFDLB-F15M00592	WGS	CDPHFDLB-F15M00592	Good	MOUR00000000	22	1724399	2015	livestock	USA
197.789	Campylobacter jejuni strain CDPHFDLB-F15M00596	WGS	CDPHFDLB-F15M00596	Good	MOUQ00000000	28	1735176	2015	livestock	USA
197.789	Campylobacter jejuni strain CDPHFDLB-F15M00600	WGS	CDPHFDLB-F15M00600	Good	MOUP00000000	15	1622154	2015	livestock	USA
197.789	Campylobacter jejuni strain CDPHFDLB-F15M00602	WGS	CDPHFDLB-F15M00602	Good	MOUN00000000	23	1724663	2015	livestock	USA
197.789	Campylobacter jejuni strain CDPHFDLB-F15M00603F23	WGS	CDPHFDLB-F15M00603F23	Good	MOUM00000000	18	1723977	2015	livestock	USA
197.789	Campylobacter jejuni strain CDPHFDLB-F15M00665P1	WGS	CDPHFDLB-F15M00665P1	Good	MOUL00000000	19	1696155	2015	livestock	USA
197.789	Campylobacter jejuni strain CDPHFDLB-F15M00665P2	WGS	CDPHFDLB-F15M00665P2	Good	MOUK00000000	64	1684515	2015	livestock	USA
197.79	Campylobacter jejuni strain CDPHFDLB-F15M00667P1	WGS	CDPHFDLB-F15M00667P1	Good	MOUJ00000000	18	1696306	2015	livestock	USA
197.79	Campylobacter jejuni strain CDPHFDLB-F15M00667P3	WGS	CDPHFDLB-F15M00667P3	Good	MOUI00000000	79	1688757	2015	livestock	USA
197.79	Campylobacter jejuni strain CDPHFDLB-F15M00668P1	WGS	CDPHFDLB-F15M00668P1	Good	MOUH00000000	19	1695676	2015	livestock	USA
197.79	Campylobacter jejuni strain CDPHFDLB-F15M00669P1	WGS	CDPHFDLB-F15M00669P1	Good	MOUF00000000	16	1695700	2015	livestock	USA
197.79	Campylobacter jejuni strain CDPHFDLB-F15M01862-A	WGS	CDPHFDLB-F15M01862-A	Good	MOUD00000000	41	1654086	2015	livestock	USA
197.79	Campylobacter jejuni strain CDPHFDLB-F15M01862-B	WGS	CDPHFDLB-F15M01862-B	Good	MOUC00000000	72	1653274	2015	livestock	USA
197.79	Campylobacter jejuni strain CDPHFDLB-F15M01909	WGS	CDPHFDLB-F15M01909	Good	MOTW00000000	30	1659338	2015	livestock	USA
197.79	Campylobacter jejuni strain CDPHFDLB-F15M01918	WGS	CDPHFDLB-F15M01918	Good	MOTV00000000	16	1659073	2015	livestock	USA
197.79	Campylobacter jejuni strain CDPHFDLB-F15M03172-A1	WGS	CDPHFDLB-F15M03172-A1	Good	MOTU00000000	69	1683277	2015	livestock	USA
197.791	Campylobacter jejuni strain CDPHFDLB-F15M03173-B2	WGS	CDPHFDLB-F15M03173-B2	Good	MOTR00000000	105	1680297	2015	livestock	USA
197.791	Campylobacter jejuni strain CDPHFDLB-F15M03172-A2	WGS	CDPHFDLB-F15M03172-A2	Good	MOTT00000000	128	1680041	2015	livestock	USA
197.791	Campylobacter jejuni strain CDPHFDLB-F15M03173-B1	WGS	CDPHFDLB-F15M03173-B1	Good	MOTS00000000	47	1692234	2015	livestock	USA
197.791	Campylobacter jejuni strain CDPHFDLB-F15M03174-C2	WGS	CDPHFDLB-F15M03174-C2	Good	MOTQ00000000	22	1688263	2015	livestock	USA
197.791	Campylobacter jejuni strain CDPHFDLB-F12M00436-A	WGS	CDPHFDLB-F12M00436-A	Good	MOWK00000000	30	1639728	2012	livestock	USA
197.791	Campylobacter jejuni strain CDPHFDLB-F12M00436-H	WGS	CDPHFDLB-F12M00436-H	Good	MOWI00000000	32	1632468	2012	livestock	USA
197.792	Campylobacter jejuni strain CDPHFDLB-F12M00554-a3	WGS	CDPHFDLB-F12M00554-a3	Good	MOVY00000000	17	1715031	2012	environment	USA
197.792	Campylobacter jejuni strain CDPHFDLB-F12M00558	WGS	CDPHFDLB-F12M00558	Good	MOVX00000000	22	1612483	2012	livestock	USA
197.792	Campylobacter jejuni strain CDPHFDLB-F12M00559-a1	WGS	CDPHFDLB-F12M00559-a1	Good	MOVW00000000	49	1761560	2012	livestock	USA
197.792	Campylobacter jejuni strain CDPHFDLB-F12M00559-a2	WGS	CDPHFDLB-F12M00559-a2	Good	MOVV00000000	22	1760120	2012	livestock	USA
197.792	Campylobacter jejuni strain CDPHFDLB-F12M00560-a1	WGS	CDPHFDLB-F12M00560-a1	Good	MOVU00000000	26	1657594	2012	livestock	USA
197.793	Campylobacter jejuni strain CDPHFDLB-F12M00560-a2	WGS	CDPHFDLB-F12M00560-a2	Good	MOVT00000000	44	1652085	2012	livestock	USA
197.793	Campylobacter jejuni strain CDPHFDLB-F12M00562-b7a1	WGS	CDPHFDLB-F12M00562-b7a1	Good	MOVS00000000	32	1639434	2012	livestock	USA
197.793	Campylobacter jejuni strain CDPHFDLB-M00214	WGS	CDPHFDLB-M00214	Good	MOVP00000000	44	1691391	2007	livestock	USA
197.793	Campylobacter jejuni strain CDPHFDLB-M00224	WGS	CDPHFDLB-M00224	Good	MOVO00000000	84	1694922	2007	livestock	USA
197.793	Campylobacter jejuni strain CDPHFDLB-F12M00580-a1	WGS	CDPHFDLB-F12M00580-a1	Good	MOVK00000000	53	1632109	2012	livestock	USA
197.794	Campylobacter jejuni strain CDPHFDLB-F12M00580-a2	WGS	CDPHFDLB-F12M00580-a2	Good	MOVJ00000000	30	1628731	2012	livestock	USA
197.794	Campylobacter jejuni strain CDPHFDLB-F12M00581-a1	WGS	CDPHFDLB-F12M00581-a1	Good	MOVI00000000	92	1626732	2012	livestock	USA
197.794	Campylobacter jejuni strain CDPHFDLB-F12M00581-a2	WGS	CDPHFDLB-F12M00581-a2	Good	MOVH00000000	81	1630406	2012	livestock	USA
197.794	Campylobacter jejuni strain CDPHFDLB-F12M00582-a2	WGS	CDPHFDLB-F12M00582-a2	Good	MOVF00000000	40	1629749	2012	livestock	USA
197.794	Campylobacter jejuni strain CDPHFDLB-F12M00583-b1	WGS	CDPHFDLB-F12M00583-b1	Good	MPBK00000000	91	1631141	2012	livestock	USA
197.794	Campylobacter jejuni strain CDPHFDLB-F12M00583-b2	WGS	CDPHFDLB-F12M00583-b2	Good	MOVE00000000	169	1626045	2012	livestock	USA
197.794	Campylobacter jejuni strain CDPHFDLB-F15M00668P2	WGS	CDPHFDLB-F15M00668P2	Good	MOUG00000000	52	1690913	2015	livestock	USA
197.794	Campylobacter jejuni strain CDPHFDLB-F15M01862-C	WGS	CDPHFDLB-F15M01862-C	Good	MOUB00000000	57	1654246	2015	livestock	USA
197.795	Campylobacter jejuni strain CDPHFDLB-F15M01862-D	WGS	CDPHFDLB-F15M01862-D	Good	MOUA00000000	23	1656426	2015	livestock	USA
197.795	Campylobacter jejuni strain CDPHFDLB-F15M01873-A	WGS	CDPHFDLB-F15M01873-A	Good	MOTZ00000000	16	1662633	2015	livestock	USA
197.795	Campylobacter jejuni strain CDPHFDLB-F15M01873-B	WGS	CDPHFDLB-F15M01873-B	Good	MOTY00000000	36	1660843	2015	livestock	USA
197.795	Campylobacter jejuni strain CDPHFDLB-F15M01873-C	WGS	CDPHFDLB-F15M01873-C	Good	MOTX00000000	71	1649395	2015	livestock	USA
32022.1	Campylobacter jejuni subsp. jejuni strain YH001	Complete	YH001	Good	CP010058	1	1712361	2014	livestock	USA
32022.2	Campylobacter jejuni subsp. jejuni strain C1-5523	WGS	C1-5523	Good	JYDX00000000	122	1727736	2010	bird	Japan
32022.2	Campylobacter jejuni subsp. jejuni strain C10-448	WGS	C10-448	Good	JYDY00000000	77	1772775	2010	bird	Japan
32022.2	Campylobacter jejuni subsp. jejuni strain C12-5524	WGS	C12-5524	Good	JYDZ00000000	78	1747984	2010	bird	Japan
32022.2	Campylobacter jejuni subsp. jejuni strain P3-2209	WGS	P3-2209	Good	JYEA00000000	68	1670422	2010	bird	Japan
32022.2	Campylobacter jejuni subsp. jejuni strain P5-2209	WGS	P5-2209	Good	JYEB00000000	48	1658719	2010	bird	Japan
32022.2	Campylobacter jejuni subsp. jejuni strain C2-5524	WGS	C2-5524	Good	JXTR00000000	78	1740321	2010	bird	Japan
32022.2	Campylobacter jejuni subsp. jejuni strain P9-2209	WGS	P9-2209	Good	JXTS00000000	69	1656947	2010	bird	Japan
32022.2	Campylobacter jejuni subsp. jejuni strain RM1285	Complete	RM1285	Good	CP015209	1	1675112	1997	poultry	USA
32022.3	Campylobacter jejuni subsp. jejuni strain ATCC 35925	Complete	ATCC 35925	Good	CP020045	1	1618194	1984	bird	Sweden
32022.3	Campylobacter jejuni subsp. jejuni strain CJ003CC21	WGS	CJ003CC21	Good	MLDJ00000000	20	1623955	1998	patient	Finland
32022.3	Campylobacter jejuni subsp. jejuni strain CJ070CC21	WGS	CJ070CC21	Good	MLDM00000000	7	1619532	2000	patient	Finland
32022.3	Campylobacter jejuni subsp. jejuni strain CJ035CC21	WGS	CJ035CC21	Good	MLDL00000000	17	1625708	2003	patient	Finland
32022.7	Campylobacter jejuni subsp. jejuni strain HPC5	Complete	HPC5	Good	CP032316	1	1795167	2001	poultry	United Kingdom
32022.7	Campylobacter jejuni subsp. jejuni strain ATCC 33560	Complete	ATCC 33560	Good	CP019838	1	1782924	1970	livestock	Belgium
32022.7	Campylobacter jejuni subsp. jejuni strain NADC 20827	Complete	NADC 20827	Good	CP045048,CP045046,CP045047	3	1858258	2005	poultry	USA
32022.9	Campylobacter jejuni subsp. jejuni strain CITCj625-18	WGS	CITCj625-18	Good	JAAQQB000000000	60	1636085	2018	poultry	Ireland
32022.9	Campylobacter jejuni subsp. jejuni strain CITCj727-18	WGS	CITCj727-18	Good	JAAQQA000000000	52	1640064	2018	poultry	Ireland
32022.9	Campylobacter jejuni subsp. jejuni strain type strain: CCUG11284 strain CCUG11284T	WGS	CCUG11284T	Good	CAJQFQ000000000	53	1728346	1970	livestock	Belgium
32022.9	Campylobacter jejuni subsp. jejuni strain P2527	WGS	P2527	Good	JABEMU000000000	47	1813118	2013	monkey	USA
32022.9	Campylobacter jejuni subsp. jejuni strain P4606	WGS	P4606	Good	JABEMS000000000	45	1741510	2011	monkey	USA
32022.9	Campylobacter jejuni subsp. jejuni strain P4605	WGS	P4605	Good	JABEMR000000000	209	1711979	2011	monkey	USA
32022.9	Campylobacter jejuni subsp. jejuni strain P4549	WGS	P4549	Good	JABEMN000000000	41	1750274	2011	monkey	USA
32022.9	Campylobacter jejuni subsp. jejuni strain P4543	WGS	P4543	Good	JABEML000000000	71	1811715	2011	monkey	USA
32022.9	Campylobacter jejuni subsp. jejuni 15597A	Complete	15597A	Good	CP092022,CP092023,CP092024	3	1778911	2016	poultry	USA
32022.9	Campylobacter jejuni subsp. jejuni 15516C	Complete	15516C	Good	CP092034,CP092035,CP092036	3	1834778	2016	poultry	USA
32023	Campylobacter jejuni subsp. jejuni RM3405	WGS	RM3405	Good	JAWJYR000000000	19	1619273	1980	patient	Canada
32023	Campylobacter jejuni subsp. jejuni RM3412	WGS	RM3412	Good	JAWJYS000000000	21	1733647	1980	patient	Canada
691337	Campylobacter jejuni subsp. jejuni 305	WGS	305	Good	ADHL00000000	333	1808274		poultry	Germany
889232	Campylobacter jejuni subsp. jejuni 1798	WGS	1798	Good	AIPI00000000	100	1505920	2003	livestock	USA
889233	Campylobacter jejuni subsp. jejuni 1854	WGS	1854	Good	AIPJ00000000	110	1622514	2003	livestock	USA
889234	Campylobacter jejuni subsp. jejuni 1893	WGS	1893	Good	AIPK00000000	101	1626431	2003	livestock	USA
889235	Campylobacter jejuni subsp. jejuni 1928	WGS	1928	Good	AIPL00000000	127	1637403	2003	livestock	USA
889237	Campylobacter jejuni subsp. jejuni LMG 23210	WGS	LMG 23210	Good	AIPN00000000	164	1764103		poultry	Belgium
889238	Campylobacter jejuni subsp. jejuni LMG 23211	WGS	LMG 23211	Good	AIPO00000000	112	1672359		poultry	Belgium
889240	Campylobacter jejuni subsp. jejuni LMG 23218	WGS	LMG 23218	Good	AIOB00000000	106	1678928		poultry	Belgium
889241	Campylobacter jejuni subsp. jejuni LMG 23223	WGS	LMG 23223	Good	AIOC00000000	105	1632500		poultry	Belgium
889242	Campylobacter jejuni subsp. jejuni LMG 23263	WGS	LMG 23263	Good	AIOD00000000	172	1744709		poultry	Bosnia and Herzegovina
889244	Campylobacter jejuni subsp. jejuni LMG 23269	WGS	LMG 23269	Good	AIOG00000000	124	1628395		poultry	Belgium
889245	Campylobacter jejuni subsp. jejuni LMG 9879	WGS	LMG 9879	Good	AIOI00000000	129	1650812		patient	Canada
1.15112e+06	Campylobacter jejuni subsp. jejuni P854	WGS	Campylobacter jejuni	Good	AKFN00000000	185	1744857		poultry	United Kingdom
1.2484e+06	Campylobacter jejuni subsp. jejuni BIGS0004	WGS	BIGS0004	Good	ANGO00000000	108	1596969	2005	poultry	United Kingdom
1.29329e+06	Campylobacter jejuni str. NCCP No. 15742	WGS	NCCP No. 15742	Good	APJU00000000	5	1592587	2012	patient	South Korea
1.31691e+06	Campylobacter jejuni HB-CJGB-XWM	WGS	HB-CJGB-XWM	Good	ATBN00000000	8	1671886		patient	China
1.31692e+06	Campylobacter jejuni HB-CJGB-ZHX	WGS	HB-CJGB-ZHX	Good	ATBS00000000	11	1609268		patient	China
1.31692e+06	Campylobacter jejuni HB-CJGB-LL	WGS	HB-CJGB-LL	Good	ATBJ00000000	8	1680912	1993	patient	China
1.31692e+06	Campylobacter jejuni HB-CJGB-LXC	WGS	HB-CJGB-LXC	Good	ATBL00000000	9	1610259		patient	China
1.32176e+06	Campylobacter jejuni HB-CJGB-ZX	WGS	HB-CJGB-ZX	Good	ATBT00000000	11	1680820		patient	China
1.32799e+06	Campylobacter jejuni 10227	WGS	10227	Good	AUUI00000000	25	1717475		patient	Viet Nam
1.34084e+06	Campylobacter jejuni subsp. jejuni str. RM3420	Complete	RM3420	Good	CP017456	1	1666780	1980	patient	Canada
1.34983e+06	Campylobacter jejuni subsp. jejuni M129	Complete	M129	Good	CP007749,CP007750	2	1801315	1990	patient	USA
1.35799e+06	Campylobacter jejuni subsp. jejuni 00-2425	Complete	00-2425	Good	CP006729.1	1	1718980	2000	patient	Canada
1.36565e+06	Campylobacter jejuni 10186	WGS	10186	Good	AUUG00000000	24	1658236		patient	Viet Nam
1.36565e+06	Campylobacter jejuni 20176	WGS	20176	Good	AUUQ00000000	30	1725883		patient	Viet Nam
1.36566e+06	Campylobacter jejuni K1	WGS	K1	Good	AUUO00000000	18	1619749		patient	Pakistan
1.36744e+06	Campylobacter jejuni Cj5	WGS	Cj5	Good	AUUK00000000	29	1631773		patient	Thailand
1.38077e+06	Campylobacter jejuni subsp. jejuni 00-2426	Complete	00-2426	Good	CP006708.1	1	1615143	2000	patient	Canada
1.38077e+06	Campylobacter jejuni subsp. jejuni 00-2538	Complete	00-2538	Good	CP006707.1	1	1664792	2000	patient	Canada
1.38307e+06	Campylobacter jejuni subsp. jejuni 00-2544	Complete	00-2544	Good	CP006709.1,CP006710.1	2	1710056	2000	patient	Canada
