# Supplementary material for: The restriction impacts of the Type III restriction-modification system on the transmission dynamics of antimicrobial resistance genes in Campylobacter jejuni
Source: Front Microbiol. 2025 Jul 17;16:1496275. doi: 10.3389/fmicb.2025.1496275 (PMC12310575; doi:10.3389/fmicb.2025.1496275)
Supplement: Supplementary file 2 [file Table_2.xlsx]

## Sheet: Sheet1
Genome ID	GenBank Accessions	Type Ⅰ R-M system	Type Ⅱ R-M system	Type Ⅲ R-M system	Type Ⅳ R-M system
197.114	CP020776,CP020775	1	1	1	1
197.114	BDRZ00000000	1	1	0	1
197.116	NHQU00000000	1	1	1	1
197.116	NFMI00000000	1	1	1	1
197.116	NFML00000000	0	1	1	1
197.116	NFMN00000000	1	1	1	1
197.116	NFMO00000000	1	1	0	1
197.116	NFMS00000000	1	1	1	1
197.116	NFMT00000000	0	1	1	1
197.116	NFMV00000000	1	1	1	1
197.116	NFMX00000000	1	1	1	1
197.116	NFNA00000000	0	1	1	1
197.116	NFNB00000000	1	1	0	1
197.116	NFNC00000000	1	1	0	1
197.116	NFNG00000000	0	1	0	1
197.116	NFNH00000000	1	1	1	1
197.116	NFNI00000000	1	1	0	1
197.116	NFNJ00000000	1	1	0	1
197.116	NFNK00000000	1	1	0	1
197.116	NFNM00000000	0	1	0	1
197.116	NFNN00000000	1	1	1	1
197.116	NFNP00000000	1	1	0	1
197.116	NFNR00000000	0	1	0	1
197.116	NFNS00000000	1	1	0	1
197.116	NFNT00000000	1	1	0	1
197.116	NFNU00000000	1	1	0	1
197.116	NFNW00000000	1	1	1	1
197.116	NFNX00000000	1	1	1	1
197.116	NFOC00000000	1	1	0	1
197.116	NFOD00000000	1	1	0	1
197.116	NFOJ00000000	1	1	0	1
197.116	NFOK00000000	1	1	1	1
197.116	NFOO00000000	1	1	1	1
197.116	NFOR00000000	1	1	0	1
197.116	NFOS00000000	1	1	0	1
197.116	NFOT00000000	1	1	0	1
197.116	NFOU00000000	1	1	0	1
197.116	NFOW00000000	1	1	0	1
197.116	NFOX00000000	1	1	0	1
197.116	NFOY00000000	1	1	0	1
197.116	NFOZ00000000	1	1	0	1
197.116	NFPB00000000	1	1	1	1
197.116	NFPD00000000	1	1	0	1
197.116	NFPF00000000	1	1	0	1
197.116	NFPG00000000	1	1	0	1
197.116	NFPI00000000	1	1	1	1
197.116	NFPL00000000	1	1	0	1
197.116	NFPM00000000	1	1	0	1
197.116	NFPN00000000	1	1	0	1
197.116	NFPO00000000	1	1	0	1
197.116	NFPP00000000	1	1	1	1
197.116	NFPS00000000	1	1	0	1
197.116	NFPT00000000	1	1	1	1
197.116	NFPX00000000	1	1	0	1
197.117	NFQB00000000	1	1	1	1
197.117	NFQA00000000	1	1	0	1
197.117	NFQC00000000	1	1	1	1
197.117	NFQD00000000	1	1	0	1
197.117	NFQF00000000	1	1	1	1
197.117	NFNZ00000000	1	1	0	1
197.117	NFOB00000000	1	1	1	1
197.117	NFOG00000000	1	1	0	1
197.117	NFOI00000000	1	1	0	1
197.117	NFOQ00000000	1	1	0	1
197.117	NFOM00000000	1	1	0	1
197.117	NFOP00000000	1	1	0	1
197.117	NFPE00000000	1	1	0	1
197.117	NFPA00000000	1	1	0	1
197.117	NFQE00000000	0	1	0	1
197.117	NFOL00000000	1	1	0	1
197.117	CP017229,CP017230,CP017231	1	1	0	1
197.131	QELJ00000000	1	1	0	1
197.131	QELI00000000	1	1	0	1
197.131	NGUI00000000	0	1	0	1
197.146	RKUC00000000	1	1	1	1
197.146	RKUD00000000	1	1	0	1
197.146	RKUG00000000	1	1	1	1
197.146	RKWX00000000	1	1	0	1
197.147	RKYC00000000	1	1	0	1
197.147	RKYJ00000000	1	1	0	0
197.147	RKYF00000000	1	1	0	1
197.147	RKYI00000000	1	1	0	1
197.147	RLBA00000000	1	1	1	1
197.147	RLBD00000000	1	1	1	1
197.147	RLBE00000000	1	1	0	1
197.147	RLBJ00000000	1	1	0	1
197.147	RLBM00000000	1	1	1	1
197.147	RLCJ00000000	1	1	0	1
197.147	RLCT00000000	1	1	0	1
197.147	RLCK00000000	1	1	0	1
197.147	RLCM00000000	1	1	1	1
197.147	RLCQ00000000	1	1	0	1
197.147	RLCS00000000	1	1	1	1
197.147	RLDS00000000	1	1	0	1
197.147	RLDT00000000	1	1	1	1
197.147	RLDU00000000	1	1	0	1
197.147	RLFU00000000	1	1	0	1
197.147	RLRO00000000	1	1	0	1
197.147	RLQJ00000000	1	1	0	1
197.147	RLQI00000000	1	1	0	1
197.147	RLRP00000000	1	1	0	1
197.147	RLSH00000000	1	1	0	1
197.147	RLST00000000	1	1	0	1
197.147	RLSK00000000	1	1	1	1
197.147	RLSJ00000000	1	1	0	1
197.147	RLSN00000000	1	1	0	1
197.147	RLTD00000000	1	1	0	1
197.147	RLTE00000000	1	1	0	1
197.147	RLUM00000000	1	1	0	1
197.147	RLUP00000000	1	1	0	1
197.148	RMBL00000000	1	1	0	1
197.148	RMBK00000000	1	1	0	1
197.148	RMBO00000000	1	1	0	1
197.148	RMFL00000000	1	1	1	1
197.148	RMFK00000000	1	1	0	1
197.148	RMEF00000000	1	1	0	1
197.148	RMHI00000000	1	1	1	1
197.148	RMHJ00000000	1	1	1	1
197.148	RMEP00000000	1	1	1	1
197.148	RMWP00000000	1	1	0	1
197.148	RMXM00000000	1	1	0	1
197.148	RNCU00000000	1	1	0	1
197.148	RNCW00000000	1	1	0	1
197.148	RMWN00000000	1	1	0	0
197.148	ROKM00000000	1	1	0	1
197.148	ROKG00000000	1	1	0	1
197.149	ROKR00000000	1	1	0	1
197.149	ROKL00000000	1	1	1	1
197.149	ROMM00000000	1	1	0	1
197.149	ROPY00000000	1	1	1	1
197.149	ROQP00000000	1	1	1	1
197.149	ROQQ00000000	1	1	0	1
197.149	ROQO00000000	1	1	0	1
197.149	ROHV00000000	1	1	0	1
197.149	ROHX00000000	1	1	0	1
197.149	ROHY00000000	1	1	1	1
197.149	ROQB00000000	1	1	0	1
197.149	RNBD00000000	1	1	0	1
197.149	RNBF00000000	1	1	0	1
197.149	RNZM00000000	1	1	0	1
197.149	RNZL00000000	1	1	0	1
197.149	RNZN00000000	1	1	1	1
197.149	RNZT00000000	1	1	1	1
197.15	RUCU00000000	1	1	0	0
197.15	RUCW00000000	1	1	0	1
197.15	RUEV00000000	1	1	1	1
197.15	RUEK00000000	1	1	0	1
197.15	RUET00000000	1	1	0	1
197.15	RUDC00000000	1	1	1	1
197.15	RUBK00000000	1	1	0	1
197.151	RUUS00000000	1	1	0	1
197.151	RVKP00000000	1	1	0	1
197.151	RVOQ00000000	1	1	1	1
197.151	RVRU00000000	1	1	1	1
197.151	RVKR00000000	1	1	0	1
197.151	RVQB00000000	1	1	0	1
197.151	RVTF00000000	1	1	0	1
197.151	RVWV00000000	1	1	1	1
197.151	RVYN00000000	1	1	0	1
197.151	RWEZ00000000	1	1	0	1
197.151	RWFL00000000	1	1	0	1
197.151	RWFK00000000	1	1	0	1
197.151	RWGO00000000	1	1	0	1
197.151	RWGM00000000	1	1	0	1
197.151	PQXV00000000	1	1	0	1
197.151	PQXY00000000	1	1	0	1
197.151	PQXZ00000000	1	1	0	1
197.151	PQYC00000000	1	1	1	1
197.151	PQYF00000000	1	1	0	1
197.151	PQYH00000000	0	1	0	1
197.151	PQYK00000000	1	1	0	1
197.151	PQYD00000000	1	1	1	1
197.151	PQYM00000000	1	1	1	1
197.151	PQYO00000000	1	1	0	1
197.151	PQYS00000000	1	1	0	1
197.151	PQYP00000000	1	1	0	1
197.151	PQYV00000000	1	1	0	1
197.151	PQYW00000000	1	1	1	1
197.151	PQYX00000000	1	1	0	1
197.151	PQZM00000000	1	1	0	1
197.151	PQZO00000000	1	1	1	1
197.151	PQZL00000000	1	1	1	1
197.151	PQZN00000000	1	1	0	1
197.151	PQZP00000000	1	1	0	1
197.151	PQZS00000000	1	1	0	1
197.151	PQZR00000000	1	1	0	1
197.151	PQZW00000000	1	1	0	1
197.151	PQZX00000000	1	1	0	1
197.151	PQZY00000000	1	1	0	1
197.151	PRAA00000000	1	1	0	1
197.151	PQZZ00000000	1	1	0	1
197.151	PRAB00000000	1	1	1	1
197.151	PRAE00000000	1	1	0	1
197.151	PRAF00000000	1	1	0	1
197.151	PRAI00000000	1	1	0	1
197.151	PRAH00000000	1	1	0	1
197.151	PRAJ00000000	1	1	0	1
197.151	PRAM00000000	1	1	1	1
197.151	PRAO00000000	1	1	1	1
197.151	PRAP00000000	1	1	1	1
197.151	PRAR00000000	1	1	1	1
197.151	PRAS00000000	1	1	0	1
197.152	PRAU00000000	1	1	1	1
197.152	PRAV00000000	1	1	1	1
197.152	PRAW00000000	1	1	1	1
197.152	PRAY00000000	1	1	1	1
197.152	PRAX00000000	1	1	0	1
197.152	PRAZ00000000	1	1	1	1
197.152	PRBA00000000	1	1	1	1
197.152	PRBB00000000	1	1	0	1
197.152	PRBF00000000	1	1	0	1
197.152	PRBC00000000	1	1	0	1
197.152	PRBG00000000	1	1	0	1
197.152	PRBH00000000	1	1	0	1
197.152	PRBK00000000	1	1	0	1
197.152	PRBN00000000	1	1	0	1
197.152	PRBM00000000	1	1	0	1
197.152	PRBO00000000	1	1	0	1
197.152	PRBS00000000	1	1	0	1
197.152	PRBT00000000	1	1	0	1
197.152	PRBV00000000	1	1	0	1
197.152	PRBW00000000	1	1	0	1
197.152	PRBX00000000	1	1	0	1
197.152	PRCB00000000	1	1	1	1
197.152	PRBZ00000000	1	1	1	1
197.152	PRCE00000000	1	1	1	1
197.152	PRCG00000000	1	1	0	1
197.152	PRCH00000000	1	1	0	1
197.152	PRCI00000000	1	1	1	1
197.152	PRCL00000000	1	1	0	1
197.152	PRCN00000000	1	1	0	1
197.152	PRCO00000000	1	1	0	1
197.152	PRCP00000000	1	1	0	1
197.152	PRCQ00000000	1	1	0	1
197.152	PRCR00000000	1	1	1	1
197.152	PQXT00000000	1	1	0	1
197.152	PQXU00000000	1	1	0	1
197.152	PQXX00000000	1	1	0	1
197.152	PQYI00000000	1	1	0	1
197.152	PQYG00000000	1	1	0	1
197.152	PQYJ00000000	0	1	0	1
197.152	PQYL00000000	1	1	0	1
197.152	PQYN00000000	1	1	0	1
197.152	PQYQ00000000	1	1	0	1
197.152	PQYT00000000	1	1	0	1
197.152	PQYY00000000	1	1	0	1
197.152	PQZD00000000	0	1	0	1
197.152	PQZK00000000	0	1	0	1
197.152	PQZF00000000	0	1	0	1
197.152	PQZU00000000	1	1	0	1
197.152	PQZT00000000	1	1	1	1
197.152	PQZV00000000	0	1	1	1
197.152	PRAC00000000	1	1	0	1
197.152	PRAG00000000	1	1	0	1
197.152	PRAL00000000	1	1	0	1
197.152	PRAN00000000	1	1	0	1
197.152	PRAQ00000000	1	1	0	1
197.152	PRBI00000000	1	1	1	1
197.152	PRBE00000000	1	1	1	1
197.152	PRBJ00000000	1	1	0	1
197.152	PRBL00000000	1	1	1	1
197.152	PRBP00000000	1	1	0	1
197.152	PRBQ00000000	1	1	0	1
197.152	PRBR00000000	1	1	1	1
197.152	PRCA00000000	1	1	1	1
197.152	PRCC00000000	1	1	1	1
197.152	PRCD00000000	1	1	0	1
197.152	PRCJ00000000	1	1	1	1
197.152	PRCF00000000	1	1	0	1
197.152	PRCM00000000	1	1	0	1
197.152	PRCS00000000	1	1	0	1
197.152	PRCT00000000	1	1	0	1
197.167	SFCE00000000	1	1	0	1
197.167	SFCF00000000	1	1	0	1
197.167	CP028933,CP028934,CP028935	1	1	0	1
197.167	CP032522	1	1	0	1
197.17	SYTR00000000	1	1	0	1
197.17	SYTO00000000	1	1	1	1
197.17	SYTN00000000	1	1	0	1
197.17	SYTL00000000	1	1	0	1
197.17	SYTH00000000	1	1	0	1
197.17	SYTK00000000	1	1	0	1
197.17	SYTI00000000	1	1	0	1
197.17	SYTG00000000	1	1	1	1
197.17	SYTF00000000	1	1	1	1
197.17	SYTD00000000	1	1	0	1
197.17	SYTE00000000	1	1	1	1
197.17	SYTB00000000	1	1	0	1
197.17	SYTA00000000	1	1	0	1
197.17	SYTC00000000	1	1	0	1
197.17	SYSU00000000	1	1	1	1
197.17	SYST00000000	1	1	0	1
197.17	SYSX00000000	1	1	0	0
197.17	SYSW00000000	1	1	0	1
197.17	SYSO00000000	1	1	0	1
197.171	VEVV00000000	1	1	1	1
197.171	VEVZ00000000	1	1	0	1
197.171	CP041584	1	1	0	1
197.171	PYWF00000000	1	1	1	1
197.171	VOEM00000000	1	1	1	1
197.171	VOEU00000000	1	1	1	1
197.171	VOES00000000	1	1	1	1
197.171	VOFA00000000	1	1	1	1
197.171	VOEY00000000	1	1	1	1
197.176	JAAAVG000000000	1	1	1	1
197.176	JAAAVH000000000	1	1	1	1
197.191	CP058293,CP058294	1	1	0	1
197.191	CP058299,CP058300	1	1	0	1
197.191	CP058295,CP058296,CP058297,CP058298	1	1	0	1
197.191	JACBXE000000000	1	1	0	1
197.192	JACLQG000000000	1	1	1	1
197.192	JACLQE000000000	1	1	0	1
197.192	JACLQI000000000	1	1	1	1
197.192	JACLQH000000000	1	1	1	1
197.193	CP059971	1	1	1	1
197.193	JACLQF000000000	1	1	1	1
197.193	JACMID000000000	1	1	1	1
197.206	JACLAZ000000000	1	1	1	1
197.206	JACLBA000000000	1	1	1	1
197.206	JACLBC000000000	1	1	1	1
197.206	JACLBB000000000	1	1	1	1
197.206	JACZZL000000000	1	1	0	1
197.206	CAJGXH000000000	1	1	0	1
197.206	CAJGXR000000000	1	1	0	1
197.206	CAJGXZ000000000	1	1	0	1
197.206	CAJGXW000000000	1	1	0	1
197.206	CAJGYB000000000	1	1	1	1
197.206	CAJGYF000000000	1	1	0	1
197.206	CAJGYG000000000	1	1	0	1
197.206	CAJGYJ000000000	1	1	0	1
197.206	JADWZC000000000	1	1	0	1
197.207	JAEMGN000000000	1	1	0	1
197.207	JAEMGJ000000000	1	1	0	1
197.207	JAEMGI000000000	1	1	0	1
197.207	JAFETJ000000000	1	1	1	1
197.208	CP071459	1	1	0	1
197.208	CP071460,CP071461	1	1	0	1
197.208	CP071519	1	1	0	1
197.208	CP071579	1	1	0	1
197.208	CP071575	1	1	0	1
197.208	CP071581	1	1	0	1
197.208	CP071580	1	1	0	1
197.208	CP071582	1	1	0	1
197.208	CP071583	1	1	0	1
197.208	CP071587,CP071588	1	1	0	1
197.208	JADAOT000000000	1	1	1	1
197.208	JADAOR000000000	1	1	0	1
197.208	JADAOP000000000	1	1	0	1
197.208	JADAOO000000000	1	1	1	1
197.208	JADAOQ000000000	1	1	0	1
197.208	JADAOM000000000	1	1	1	1
197.208	JADAON000000000	1	1	1	1
197.208	JADAOL000000000	1	1	0	1
197.208	JADAOH000000000	1	1	0	1
197.208	JAGIQH000000000	1	1	0	1
197.208	JAGIQJ000000000	1	1	0	1
197.208	JAGIQK000000000	1	1	0	1
197.208	JAHCYC000000000	1	1	1	1
197.208	JAHCYD000000000	1	1	0	1
197.209	JAHCYA000000000	1	1	0	1
197.209	JAHCXX000000000	1	1	0	1
197.209	JAHCXY000000000	1	1	0	1
197.209	JAHCXW000000000	1	1	0	1
197.209	JAHCXT000000000	1	1	0	1
197.209	JAHCXQ000000000	1	1	1	1
197.209	JAHCXU000000000	1	1	1	1
197.209	JAHCXV000000000	1	1	0	1
197.209	JAHCXR000000000	1	1	0	1
197.209	JAHCXZ000000000	1	1	0	1
197.209	CP076507,CP076508	1	1	0	1
197.209	CP076505,CP076506	1	1	0	1
197.209	LQJE00000000	1	1	0	1
197.209	LQJG00000000	1	1	0	1
197.209	LQJC00000000	1	1	1	1
197.209	LQIZ00000000	1	1	0	1
197.209	LQJD00000000	1	1	0	1
197.209	LQJF00000000	1	1	0	1
197.209	LQJL00000000	1	1	1	1
197.209	LQJJ00000000	1	1	0	1
197.209	LQJU00000000	1	1	0	1
197.209	LQJQ00000000	1	1	0	1
197.209	LQJK00000000	1	1	0	1
197.209	LQJV00000000	1	1	0	1
197.209	LQJW00000000	1	1	0	1
197.209	LQJH00000000	1	1	0	1
197.209	LQKB00000000	1	1	0	1
197.209	LQKD00000000	1	1	0	1
197.209	LQJO00000000	1	1	1	1
197.209	LQKF00000000	1	1	1	1
197.209	LQKQ00000000	1	1	0	1
197.209	LQKP00000000	1	1	0	0
197.209	LQKI00000000	1	1	0	1
197.209	LQKL00000000	1	1	0	1
197.209	LQLB00000000	1	1	0	1
197.209	LQKU00000000	1	1	0	1
197.209	LQKW00000000	1	1	0	1
197.209	LQKZ00000000	1	1	0	1
197.209	LQLA00000000	1	1	1	1
197.209	LQKS00000000	1	1	0	1
197.21	LQKV00000000	1	1	1	1
197.21	LQLI00000000	1	1	0	1
197.21	LQLV00000000	1	1	0	1
197.21	LQLM00000000	1	1	0	1
197.21	LQLR00000000	1	1	1	1
197.21	LQLK00000000	1	1	0	1
197.21	LQLQ00000000	1	1	0	1
197.21	LQLO00000000	1	1	0	1
197.21	LQLG00000000	1	1	0	1
197.21	LQLT00000000	1	1	0	1
197.21	LQLS00000000	1	1	0	1
197.21	LQLH00000000	1	1	0	1
197.21	LQLD00000000	1	1	0	1
197.21	LQLF00000000	1	1	0	1
197.21	LQMK00000000	1	1	0	1
197.21	LQMD00000000	1	1	0	1
197.21	LQMH00000000	1	1	1	1
197.21	LQMJ00000000	1	1	0	1
197.21	LQMC00000000	1	1	0	1
197.21	LQMB00000000	1	1	1	1
197.21	LQME00000000	1	1	0	1
197.21	LQLZ00000000	1	1	0	1
197.21	LQMG00000000	1	1	0	1
197.21	LQLY00000000	1	1	0	1
197.21	LQMM00000000	1	1	0	1
197.21	LQML00000000	1	1	0	1
197.21	LQMN00000000	1	1	0	1
197.21	CP068460	1	1	0	1
197.21	AABZYA000000000	1	1	1	1
197.21	CP068471	1	1	0	1
197.21	AACABZ000000000	1	1	0	1
197.21	CP068463	1	1	0	1
197.21	CP068461	1	1	0	1
197.21	AACCSJ000000000	1	1	0	1
197.21	AACCSQ000000000	1	1	0	1
197.211	CP068466	1	1	0	1
197.219	JACCLS000000000	1	1	1	1
197.219	JACCLT000000000	1	1	1	1
197.219	JACCLV000000000	1	1	1	1
197.219	DYYX00000000	1	1	0	1
197.219	CAKJUJ000000000	1	1	0	1
197.219	CAKJUC000000000	1	1	0	1
197.219	CAKJUU000000000	1	1	0	1
197.219	CAKJUP000000000	1	1	1	1
197.219	CAKKJV000000000	1	1	0	1
197.22	LISG00000000	1	1	0	1
197.22	LISH00000000	1	1	0	1
197.22	JAJOHT000000000	1	1	0	1
197.22	JAJUMH000000000	0	1	0	1
197.22	JAJULN000000000	1	1	0	1
197.221	JAJHEH000000000	1	1	1	1
197.221	JAJHEG000000000	1	1	0	1
197.221	JAJHEF000000000	1	1	0	1
197.221	JAJHEA000000000	1	1	1	1
197.221	JAJHEB000000000	1	1	0	1
197.221	JAJHDZ000000000	1	1	0	1
197.221	JAJHDW000000000	1	1	0	1
197.221	JAJHDT000000000	1	1	1	1
197.221	JAJHDP000000000	1	1	0	1
197.221	JAJHDQ000000000	1	1	0	1
197.221	JAJHDJ000000000	1	1	0	1
197.221	JAJHDH000000000	1	1	0	1
197.221	JAJHDF000000000	1	1	0	1
197.222	JAJUMJ000000000	1	1	0	1
197.222	JAJUML000000000	1	1	1	1
197.222	JAJUMK000000000	1	1	0	1
197.222	JAJUMP000000000	1	1	1	1
197.222	JAJUMM000000000	1	1	1	1
197.222	JAJUMN000000000	1	1	1	1
197.222	JAJUMV000000000	1	1	1	1
197.222	JAJUMU000000000	1	1	1	1
197.222	JAJUNA000000000	1	1	1	1
197.222	JAJUNB000000000	1	1	0	1
197.223	JAJUMZ000000000	1	1	1	1
197.223	JAJUND000000000	1	1	1	1
197.223	JAJUNJ000000000	1	1	1	1
197.223	JAJUNO000000000	1	1	1	1
197.223	JAJUOC000000000	0	1	0	1
197.223	JAJUOD000000000	0	1	0	1
197.223	JAJUOB000000000	1	1	0	1
197.223	JAJUNZ000000000	0	1	0	1
197.223	JAJUOG000000000	0	1	0	1
197.223	JAJUOE000000000	1	1	0	1
197.223	JAJUOF000000000	0	1	0	1
197.223	JAJUOM000000000	0	1	0	1
197.223	JAJUON000000000	1	1	0	1
197.223	JAJUOJ000000000	1	1	1	1
197.223	JAJUOH000000000	1	1	0	1
197.223	JAJUOI000000000	0	1	0	1
197.223	JAJUOQ000000000	1	1	0	1
197.223	JAJUOO000000000	1	1	0	1
197.223	JAJUOP000000000	1	1	0	1
197.223	JAKKYO000000000	1	1	1	1
197.223	JAKKZA000000000	1	1	1	1
197.223	JAKKZE000000000	1	1	0	1
197.223	JAKKZC000000000	1	1	1	1
197.223	JAKKZD000000000	0	1	1	1
197.223	JAJUOR000000000	1	1	0	1
197.233	JAKGTX000000000	1	1	1	1
197.233	JAGFQG000000000	0	1	0	1
197.233	JAGFQI000000000	0	1	0	1
197.233	JAGFQF000000000	0	1	0	1
197.233	JAGFQE000000000	1	1	1	1
197.233	JAGFQP000000000	1	1	0	1
197.233	JAGFQO000000000	0	1	0	1
197.233	JAGFQQ000000000	1	1	0	1
197.233	JAGFQL000000000	0	1	0	1
197.233	JAGFQR000000000	1	1	0	1
197.234	JALYAC000000000	1	1	0	1
197.234	JALXYC000000000	1	1	0	1
197.234	JALXYD000000000	1	1	0	1
197.234	JALXXZ000000000	1	1	0	1
197.234	CP084085	1	1	0	1
197.234	CP084084	1	1	0	1
197.234	CP084082,CP084083	1	1	0	1
197.234	CP084080,CP084081	1	1	0	1
197.238	JAMQKL000000000	1	1	0	1
197.238	JAMQKM000000000	1	1	0	1
197.238	JAMQKN000000000	1	1	0	1
197.238	JAMQKQ000000000	1	1	0	1
197.238	JAMQKO000000000	1	1	0	1
197.238	JAMQKS000000000	1	1	0	1
197.238	JAMQKP000000000	1	1	0	1
197.238	JAMQKT000000000	1	1	0	1
197.238	JAMQKV000000000	1	1	0	1
197.238	JAMQKU000000000	1	1	0	1
197.238	JAMQKW000000000	1	1	0	1
197.238	JAMQKX000000000	1	1	0	1
197.238	JAMQKZ000000000	1	1	0	1
197.238	JAMQKY000000000	1	1	0	1
197.238	JAMQLA000000000	1	1	0	1
197.239	JAMQLC000000000	1	1	0	1
197.239	JAMQLE000000000	1	1	0	1
197.239	JAMQLF000000000	1	1	0	1
197.239	JAMQLD000000000	1	1	0	1
197.239	JAMQLG000000000	1	1	0	1
197.239	JAMQLH000000000	0	1	0	1
197.239	JAMQLJ000000000	1	1	1	1
197.239	JAMQLM000000000	1	1	0	1
197.239	JAMQLO000000000	0	1	0	1
197.239	JAMQLN000000000	1	1	0	1
197.239	JAMQLQ000000000	1	1	0	1
197.239	JAMQLR000000000	1	1	0	1
197.239	JAMQLS000000000	1	1	0	1
197.239	JAMQLK000000000	1	1	0	1
197.239	JAMQLT000000000	1	1	0	1
197.239	JAMQLU000000000	1	1	0	1
197.239	JAMQLX000000000	1	1	0	1
197.239	JAMQLV000000000	1	1	0	1
197.239	JAMQLZ000000000	1	1	0	1
197.239	JAMQLY000000000	1	1	0	1
197.239	JAMQMA000000000	1	1	0	1
197.239	JAMQMB000000000	1	1	1	1
197.239	JAMQMD000000000	1	1	0	1
197.239	JAMQMC000000000	1	1	0	1
197.239	JAMQME000000000	1	1	0	1
197.239	JAMQMG000000000	1	1	0	1
197.239	JAMQMH000000000	1	1	0	1
197.239	JAMQMI000000000	1	1	0	1
197.239	JAMQMJ000000000	1	1	0	1
197.239	CP030888,CP030889	1	1	0	1
197.239	CP030866,CP030867	1	1	0	1
197.239	CP012227	1	1	0	1
197.239	CP012230	1	1	0	1
197.239	CP012229	1	1	0	1
197.239	CP012232	1	1	0	1
197.239	CP012233	1	1	0	1
197.239	CP012234	1	1	0	1
197.239	CP012235	1	1	1	1
197.239	CP012957	1	1	1	1
197.239	CP012241	1	1	1	1
197.239	CP012243	1	1	0	1
197.239	CP012239	1	1	0	1
197.239	CP012242	1	1	0	1
197.239	CP012244	1	1	0	1
197.239	CP012248	1	1	0	1
197.239	CP012250	1	1	0	1
197.241	JAPCIC000000000	1	1	0	1
197.241	JAMGCC000000000	1	1	0	1
197.241	JAMGCD000000000	1	1	0	1
197.241	JAMGBV000000000	1	1	1	1
197.241	JAMGBZ000000000	0	1	1	1
197.241	JAMGBX000000000	1	1	1	1
197.241	JAMGBY000000000	1	1	1	1
197.241	JAMGCA000000000	1	1	1	1
197.241	JAMGCB000000000	0	1	0	1
197.241	JAMGCE000000000	1	1	1	1
197.241	JAMHFD000000000	1	1	1	1
197.241	JAMGCH000000000	1	1	1	1
197.241	JAMGCJ000000000	1	1	0	1
197.241	JAMGCI000000000	1	1	0	1
197.241	JAMGCK000000000	1	1	0	1
197.241	JAMGCL000000000	1	1	0	1
197.241	JAMGCN000000000	1	1	1	1
197.241	JAMGCM000000000	1	1	0	1
197.241	JAMGCP000000000	1	1	0	1
197.241	JAMGCO000000000	1	1	0	1
197.241	JAMGCQ000000000	1	1	1	1
197.241	JAMGCR000000000	1	1	1	1
197.241	JAMHFE000000000	1	1	1	1
197.241	JAMHFG000000000	1	1	1	1
197.241	JAMGCS000000000	1	1	0	1
197.241	JAMHFH000000000	1	1	1	1
197.241	JAMHFJ000000000	1	1	0	1
197.241	JAMGCT000000000	1	1	0	1
197.241	JAMGCU000000000	1	1	0	1
197.241	JAMGDD000000000	1	1	0	1
197.241	JAMGDC000000000	1	1	1	1
197.241	JAMGDF000000000	1	1	0	1
197.241	JAMGDE000000000	1	1	0	1
197.241	JAMGDH000000000	1	1	0	1
197.241	JAMGDG000000000	1	1	0	1
197.241	JAMHFP000000000	1	1	1	1
197.241	JAMGDJ000000000	1	1	0	1
197.241	JAMGDL000000000	1	1	1	1
197.241	JAMGDK000000000	1	1	0	1
197.241	JAMGDM000000000	1	1	1	1
197.241	JAMGDO000000000	1	1	1	1
197.241	JAMGDN000000000	1	1	1	1
197.241	JAMHFR000000000	1	1	0	1
197.241	JAMGDP000000000	1	1	0	1
197.241	JAMHFQ000000000	1	1	1	1
197.241	JAMGDR000000000	1	1	1	1
197.241	JAMHFT000000000	1	1	1	1
197.241	JAMGDT000000000	1	1	0	1
197.241	JAMGDS000000000	1	1	0	1
197.243	AACERE020000000	1	1	1	1
197.244	JAMBCH000000000	1	1	1	1
197.244	JAMBCF000000000	1	1	1	1
197.244	JAMBCK000000000	1	1	0	1
197.244	JAMBCM000000000	1	1	1	1
197.244	JAMBCV000000000	1	1	1	1
197.244	JAMBCY000000000	1	1	1	1
197.244	JAMBCX000000000	1	1	1	1
197.244	JAMBDA000000000	1	1	1	1
197.244	JAMBDG000000000	1	1	1	1
197.244	JAQQXM000000000	1	1	1	1
197.244	CP118900	1	1	0	1
197.244	JARGYB000000000	1	1	0	1
197.245	CP125395	1	1	1	1
197.245	CP125386	1	1	0	1
197.245	CP125396	1	1	0	1
197.245	CP125390	0	1	1	1
197.245	CP125394	1	1	0	1
197.245	CP125388,CP125389	0	1	0	1
197.245	CP125391,CP125392,CP125393	1	1	0	1
197.245	CP125383,CP125384,CP125385	1	1	0	1
197.246	JAQORY000000000	1	1	0	1
197.246	JAQORW000000000	1	1	0	1
197.246	JAQORP000000000	0	1	0	1
197.246	JAQORO000000000	1	1	0	1
197.246	JAQORS000000000	1	1	0	1
197.246	JAQORR000000000	1	1	1	1
197.246	JAQORB000000000	1	1	0	1
197.246	JAQORQ000000000	1	1	1	1
197.246	JAQORF000000000	1	1	1	1
197.246	JAQOQO000000000	1	1	0	1
197.246	JAQOQZ000000000	1	1	0	1
197.246	JAQORT000000000	1	1	0	1
197.246	JAQOQV000000000	1	1	0	1
197.246	JAQOQX000000000	1	1	0	1
197.246	JAQOQQ000000000	1	1	1	1
197.246	JAQOQL000000000	1	1	1	1
197.246	JAQOQI000000000	1	1	1	1
197.246	JAQOQC000000000	1	1	1	1
197.246	JAQOQE000000000	1	1	1	1
197.246	JAQOQB000000000	1	1	1	1
197.246	JAQOQD000000000	1	1	0	1
197.246	JAQOPW000000000	1	1	0	1
197.246	JAQOQY000000000	1	1	0	1
197.246	JAQORC000000000	1	1	0	1
197.246	JAQOQP000000000	1	1	1	1
197.246	JAQOQN000000000	1	1	0	1
197.246	JAQOOU000000000	1	1	0	1
197.246	JAQOQA000000000	1	1	1	1
197.246	JAQOPZ000000000	1	1	1	1
197.246	JAQOQJ000000000	1	1	1	1
197.246	JAQOPX000000000	1	1	1	1
197.247	CP131442,CP131443	1	1	0	1
197.247	CP131444	1	1	1	1
197.248	JASZZB000000000	1	1	0	1
197.248	JASZYY000000000	1	1	0	0
197.248	JASZYZ000000000	1	1	1	1
197.248	JASZYX000000000	1	1	1	1
197.248	JASZZC000000000	1	1	0	1
197.248	JANGYQ000000000	1	1	0	1
197.248	JANGYN000000000	1	1	0	1
197.248	JANGYR000000000	1	1	0	1
197.248	JANGYS000000000	1	1	1	1
197.248	JANGYU000000000	1	1	0	1
197.249	JANGZA000000000	1	1	1	1
197.249	JANGZB000000000	1	1	1	1
197.249	JANGZD000000000	1	1	1	1
197.249	JAUAOB000000000	1	1	0	1
197.249	JAVRED000000000	1	1	0	1
197.249	JASUXO000000000	1	1	1	1
197.249	JASUXQ000000000	1	1	0	1
197.249	JASUXP000000000	1	1	0	1
197.249	JANGYP000000000	1	1	1	1
197.249	JARFVU000000000	1	1	0	1
197.249	JARFVV000000000	1	1	0	1
197.249	JARFVY000000000	1	1	1	1
197.249	JARFWA000000000	1	1	1	1
197.249	JARFVX000000000	1	1	1	1
197.249	JARFWB000000000	1	1	1	1
197.249	JARFWD000000000	1	1	0	1
197.249	JARFWE000000000	1	1	0	1
197.249	JARFWC000000000	1	1	1	1
197.249	JARFWF000000000	1	1	1	1
197.249	JARFVZ000000000	1	1	1	1
197.249	JARFWH000000000	1	1	1	1
197.249	JARFWK000000000	1	1	0	1
197.249	JARFWJ000000000	1	1	0	1
197.249	JARFWI000000000	1	1	0	1
197.249	JARFWN000000000	1	1	1	1
197.249	JARFWL000000000	1	1	0	1
197.249	JARFWO000000000	1	1	1	1
197.249	JARFWM000000000	1	1	0	1
197.249	JARFWP000000000	1	1	1	1
197.25	JARFWU000000000	1	1	1	1
197.25	JARFWS000000000	1	1	1	1
197.25	JARFWV000000000	1	1	0	1
197.25	JARFWT000000000	1	1	1	1
197.25	JARFWW000000000	1	1	1	1
197.25	JARFWR000000000	1	1	0	1
197.25	JARFXA000000000	1	1	1	1
197.25	JARFWX000000000	1	1	1	1
197.25	JARFWZ000000000	1	1	1	1
197.25	JARFXD000000000	1	1	0	1
197.25	JARFXF000000000	0	1	1	1
197.25	JARFXB000000000	1	1	1	1
197.25	JARFXE000000000	1	1	1	1
197.25	JARFXJ000000000	1	1	1	1
197.25	JARFXG000000000	1	1	1	1
197.25	JARFXH000000000	1	1	1	1
197.25	JARFXI000000000	1	1	0	1
197.25	JARFXK000000000	1	1	1	1
197.25	JARFXL000000000	1	1	0	1
197.251	AP028398	1	1	0	1
197.251	AP028387	1	1	1	1
197.251	AP028408	1	1	1	1
197.251	AP028380	1	1	0	1
197.251	AP028414	1	1	0	1
197.251	AP028359	1	1	0	1
197.251	AP028362	1	1	1	1
197.251	AP028381	1	1	0	1
197.251	AP028401	1	1	1	1
197.251	AP028384	1	1	1	1
197.251	AP028342,AP028343	1	1	0	1
197.251	AP028348,AP028349	1	1	0	1
197.251	AP028332,AP028333	1	1	0	1
197.251	AP028346,AP028347	1	1	0	1
197.251	AP028388,AP028389	1	1	0	1
197.251	AP028393,AP028394	1	1	0	1
197.251	AP028396,AP028397	1	1	0	1
197.251	BTDV00000000	0	1	1	1
197.251	BTDT00000000	1	1	0	1
197.251	BTDX00000000	1	1	1	1
197.251	BTDZ00000000	1	1	0	1
197.251	BTDY00000000	1	1	0	1
197.251	BTEG00000000	1	1	1	1
197.251	BTEH00000000	1	1	1	1
197.251	BTEI00000000	1	1	1	1
197.251	BTEJ00000000	1	1	0	1
197.251	BTEK00000000	1	1	0	1
197.252	BTET00000000	0	1	0	1
197.252	BTEU00000000	1	1	1	1
197.252	BTEW00000000	1	1	0	1
197.252	BTEV00000000	1	1	0	1
197.252	BTEY00000000	1	1	0	1
197.252	BTFG00000000	0	1	0	1
197.252	BTFF00000000	1	1	0	1
197.252	BTFK00000000	1	1	0	1
197.252	BTFL00000000	1	1	0	1
197.252	CP136638,CP136639	1	1	0	1
197.253	JASUQP000000000	1	1	0	1
197.253	JASUPZ000000000	1	1	1	1
197.253	JASUQN000000000	1	1	0	1
197.253	JASUQL000000000	1	1	0	1
197.253	JASUQK000000000	1	1	0	1
197.253	JASUQA000000000	1	1	1	1
197.253	JASUQG000000000	1	1	1	1
197.253	JASUQC000000000	1	1	1	1
197.253	JASUQE000000000	1	1	1	1
197.253	JASUQJ000000000	1	1	0	1
197.253	JASUQH000000000	1	1	0	1
197.253	JASUQM000000000	1	1	0	1
197.253	JASURE000000000	1	1	1	1
197.253	JASURD000000000	1	1	0	1
197.253	JASURG000000000	1	1	0	1
197.253	JASURI000000000	1	1	1	1
197.253	JASURJ000000000	1	1	1	1
197.253	JASUQI000000000	1	1	0	1
197.253	JASUQD000000000	1	1	0	1
197.253	JASUQB000000000	1	1	1	1
197.253	JAYMLB000000000	1	1	1	1
197.253	JAYMLJ000000000	1	1	0	1
197.253	JAYMHJ000000000	1	1	1	1
197.254	JAYMIQ000000000	1	1	1	1
197.254	JAYMHN000000000	1	1	1	1
197.254	JAYMJM000000000	1	1	0	1
197.254	JAYMJI000000000	1	1	1	1
197.254	JARFMX000000000	1	1	0	1
197.254	JARFNB000000000	0	1	0	1
197.254	JARFMW000000000	1	1	0	1
197.254	JARFMY000000000	1	1	0	1
197.254	JARFNH000000000	1	1	0	1
197.254	JARFMQ000000000	1	1	1	1
197.254	JARFMZ000000000	1	1	0	1
197.254	JARFMO000000000	1	1	1	1
197.437	CCXG00000000	1	1	0	1
197.481	CUTT00000000	1	1	1	1
197.481	CULG00000000	1	1	1	1
197.481	CUTD00000000	1	1	0	1
197.481	CUSR00000000	1	1	0	1
197.482	CUTB00000000	1	1	0	1
197.482	CURY00000000	1	1	0	1
197.482	CUNK00000000	1	1	1	1
197.482	CUJN00000000	1	1	1	1
197.482	CUMQ00000000	1	1	0	1
197.482	CUKN00000000	1	1	0	1
197.482	CUHT00000000	1	1	1	1
197.482	CUHX00000000	1	1	1	1
197.482	CUUJ00000000	1	1	0	1
197.483	CUIL00000000	1	1	0	1
197.483	CUUU00000000	1	1	1	1
197.483	CURQ00000000	1	1	0	1
197.485	CUVT00000000	1	1	0	1
197.485	CUKC00000000	1	1	0	1
197.486	CUMF00000000	1	1	0	1
197.486	CUTF00000000	1	1	0	1
197.486	CURA00000000	1	1	1	1
197.486	CURF00000000	1	1	1	1
197.486	CUNZ00000000	1	1	0	1
197.486	CUJO00000000	1	1	1	1
197.486	CURD00000000	1	1	0	1
197.486	CURP00000000	1	1	0	1
197.492	CUMM00000000	1	1	0	1
197.492	CULM00000000	1	1	0	1
197.492	CUQL00000000	1	1	0	1
197.492	CUVD00000000	1	1	0	1
197.492	CUKH00000000	1	1	0	1
197.493	CUVC00000000	1	1	1	1
197.493	CUNH00000000	1	1	0	1
197.493	CUQJ00000000	1	1	1	1
197.493	CULU00000000	1	1	0	1
197.493	CUPP00000000	1	1	0	1
197.494	CUVH00000000	1	1	0	1
197.494	CUMU00000000	1	1	0	1
197.494	CULL00000000	1	1	1	1
197.494	CUSG00000000	1	1	1	1
197.495	CUPJ00000000	1	1	1	1
197.495	CUSI00000000	1	1	0	1
197.495	CUJW00000000	1	1	0	1
197.495	CUSE00000000	1	1	0	1
197.495	CUJL00000000	1	1	0	1
197.495	CULH00000000	1	1	1	1
197.496	CUPS00000000	1	1	0	1
197.496	CUOM00000000	1	1	1	1
197.497	CUMB00000000	1	1	1	1
197.497	CUOS00000000	1	1	0	1
197.497	CULX00000000	1	1	0	1
197.497	CUQU00000000	1	1	0	1
197.497	CUKU00000000	1	1	0	1
197.497	CULQ00000000	1	1	1	1
197.497	CUND00000000	1	1	0	1
197.497	CUMK00000000	1	1	0	1
197.503	CUIA00000000	1	1	0	1
197.503	CUIT00000000	1	1	0	1
197.503	CUKY00000000	1	1	0	1
197.504	CUIZ00000000	1	1	1	1
197.504	CUUX00000000	1	1	0	1
197.504	CUIQ00000000	1	1	0	1
197.504	CUTE00000000	1	1	0	1
197.504	CUKF00000000	1	1	0	1
197.504	CUVZ00000000	1	1	1	1
197.504	CUHS00000000	1	1	0	1
197.504	CUJZ00000000	1	1	1	1
197.504	CUPK00000000	1	1	0	1
197.505	CUIN00000000	1	1	1	1
197.505	CUNQ00000000	1	1	1	1
197.505	CUOE00000000	1	1	1	1
197.505	CUPZ00000000	1	1	0	1
197.505	CUHZ00000000	1	1	1	1
197.505	CUSN00000000	1	1	0	1
197.505	CUVN00000000	1	1	0	1
197.505	CUSU00000000	1	1	1	1
197.506	CUIW00000000	1	1	0	1
197.506	CUQZ00000000	1	1	1	1
197.506	CUJY00000000	1	1	0	1
197.506	CUOC00000000	1	1	0	1
197.506	CUPH00000000	1	1	0	1
197.506	CURE00000000	1	1	1	1
197.506	CUTX00000000	1	1	0	1
197.506	CUQA00000000	1	1	1	1
197.506	CUNN00000000	1	1	0	1
197.506	CULE00000000	1	1	0	1
197.507	CUQS00000000	1	1	0	1
197.507	CUKB00000000	1	1	0	1
197.507	CUUH00000000	1	1	0	1
197.507	CULJ00000000	1	1	1	1
197.507	CUSW00000000	1	1	0	1
197.507	CUUY00000000	1	1	1	1
197.507	CUSS00000000	1	1	0	1
197.507	CUOZ00000000	1	1	0	1
197.507	CUIF00000000	1	1	1	1
197.508	CURU00000000	1	1	0	1
197.508	CURL00000000	1	1	1	1
197.508	CUIP00000000	1	1	0	1
197.508	CUMZ00000000	1	1	0	1
197.508	CUOL00000000	1	1	0	1
197.508	CUMV00000000	1	1	1	1
197.508	CUTV00000000	1	1	0	1
197.508	CURO00000000	1	1	1	1
197.508	CULW00000000	1	1	0	1
197.509	CUVR00000000	1	1	1	1
197.509	CUQH00000000	1	1	0	1
197.514	CYRN00000000	1	1	0	1
197.515	CYRT00000000	1	1	0	1
197.515	CYQY00000000	1	1	0	1
197.515	CYPY00000000	1	1	1	1
197.515	CYRQ00000000	1	1	0	1
197.516	CYRV00000000	1	1	0	1
197.516	CYQQ00000000	1	1	0	1
197.516	CYRW00000000	1	1	0	1
197.516	CYRH00000000	1	1	0	1
197.516	CYQH00000000	0	1	0	1
197.516	CYQP00000000	1	1	0	1
197.516	CYRB00000000	1	1	0	1
197.524	JOUH00000000	1	1	0	1
197.524	JOUG00000000	1	1	1	1
197.524	LLWM00000000	1	1	0	1
197.524	LLWN00000000	1	1	0	1
197.525	LLWL00000000	1	1	1	1
197.526	CP010474	1	1	0	1
197.526	CP010475	1	1	0	1
197.526	CP010476	1	1	0	1
197.527	CP010477	1	1	0	1
197.527	CP010478	1	1	0	1
197.527	CP010479	1	1	0	1
197.527	CP010480	1	1	0	1
197.527	CP010482	1	1	0	1
197.527	CP010483	1	1	0	1
197.527	CP010488	1	1	0	1
197.527	CP010489	1	1	0	1
197.528	CP010490	1	1	0	1
197.528	CP010491	1	1	0	1
197.528	CP010492	1	1	0	1
197.528	CP010493	1	1	0	1
197.528	CP010494	1	1	0	1
197.528	CP010497	1	1	0	1
197.528	CP010498	1	1	0	1
197.528	CP010499	1	1	0	1
197.528	CP010500	1	1	0	1
197.529	CP010495	1	1	0	1
197.529	CP010501	1	1	0	1
197.529	CP010502	1	1	0	1
197.529	CP010503	1	1	0	1
197.529	CP010504	1	1	0	1
197.529	CP010506	1	1	0	1
197.529	CP010507	1	1	0	1
197.529	CP010508	1	1	0	1
197.529	CP010509	1	1	0	1
197.53	CP010510	1	1	0	1
197.53	CP010511	1	1	0	1
197.53	CP010458	1	1	0	1
197.53	CP010459	1	1	0	1
197.53	CP010462	1	1	0	1
197.53	CP010463	1	1	0	1
197.53	CP010465	1	1	0	1
197.531	CP010466	1	1	0	1
197.531	CP010467	1	1	0	1
197.531	CP010469	1	1	0	1
197.531	CP010485	1	1	0	1
197.531	CP010486	1	1	0	1
197.531	CP010487	1	1	0	1
197.532	LISL00000000	0	1	1	1
197.532	LISM00000000	1	1	1	1
197.533	LKCR00000000	1	1	1	1
197.775	CP017862	1	1	1	1
197.787	MOVC00000000	1	1	0	1
197.788	MOVD00000000	1	1	0	1
197.788	MOVB00000000	1	1	0	1
197.788	MOVA00000000	1	1	0	1
197.788	MOUY00000000	1	1	0	1
197.788	MOUW00000000	1	1	1	1
197.788	MOUZ00000000	1	1	0	1
197.788	MOUU00000000	1	1	1	1
197.788	MOUT00000000	1	1	1	1
197.789	MOUS00000000	1	1	0	1
197.789	MOUR00000000	1	1	1	1
197.789	MOUQ00000000	1	1	0	1
197.789	MOUP00000000	1	1	0	1
197.789	MOUN00000000	1	1	1	1
197.789	MOUM00000000	1	1	1	1
197.789	MOUL00000000	1	1	0	1
197.789	MOUK00000000	1	1	0	1
197.79	MOUJ00000000	1	1	0	1
197.79	MOUI00000000	1	1	0	1
197.79	MOUH00000000	1	1	0	1
197.79	MOUF00000000	1	1	0	1
197.79	MOUD00000000	1	1	0	1
197.79	MOUC00000000	1	1	0	1
197.79	MOTW00000000	1	1	0	1
197.79	MOTV00000000	1	1	0	1
197.79	MOTU00000000	1	1	0	1
197.791	MOTR00000000	1	1	0	1
197.791	MOTT00000000	1	1	1	1
197.791	MOTS00000000	1	1	1	1
197.791	MOTQ00000000	1	1	1	1
197.791	MOWK00000000	1	1	0	1
197.791	MOWI00000000	1	1	0	1
197.792	MOVY00000000	1	1	1	1
197.792	MOVX00000000	1	1	0	1
197.792	MOVW00000000	1	1	0	1
197.792	MOVV00000000	1	1	1	1
197.792	MOVU00000000	1	1	0	1
197.793	MOVT00000000	1	1	0	1
197.793	MOVS00000000	1	1	0	1
197.793	MOVP00000000	1	1	0	1
197.793	MOVO00000000	1	1	0	1
197.793	MOVK00000000	1	1	0	1
197.794	MOVJ00000000	1	1	0	1
197.794	MOVI00000000	1	1	0	1
197.794	MOVH00000000	1	1	0	1
197.794	MOVF00000000	1	1	0	1
197.794	MPBK00000000	1	1	0	1
197.794	MOVE00000000	1	1	0	1
197.794	MOUG00000000	1	1	0	1
197.794	MOUB00000000	1	1	0	1
197.795	MOUA00000000	1	1	0	1
197.795	MOTZ00000000	1	1	0	1
197.795	MOTY00000000	1	1	0	1
197.795	MOTX00000000	1	1	0	1
32022.1	CP010058	1	1	0	1
32022.2	JYDX00000000	1	1	1	1
32022.2	JYDY00000000	1	1	0	1
32022.2	JYDZ00000000	0	1	0	1
32022.2	JYEA00000000	1	1	0	1
32022.2	JYEB00000000	1	1	0	1
32022.2	JXTR00000000	0	1	0	1
32022.2	JXTS00000000	1	1	0	1
32022.2	CP015209	1	1	0	1
32022.3	CP020045	1	1	1	1
32022.3	MLDJ00000000	1	1	1	1
32022.3	MLDM00000000	1	1	0	1
32022.3	MLDL00000000	1	1	1	1
32022.7	CP032316	1	1	1	1
32022.7	CP019838	1	1	1	1
32022.7	CP045048,CP045046,CP045047	1	1	1	1
32022.9	JAAQQB000000000	1	1	0	1
32022.9	JAAQQA000000000	1	1	0	1
32022.9	CAJQFQ000000000	1	1	1	1
32022.9	JABEMU000000000	1	1	1	1
32022.9	JABEMS000000000	1	1	1	1
32022.9	JABEMR000000000	1	1	1	1
32022.9	JABEMN000000000	1	1	0	1
32022.9	JABEML000000000	1	1	1	1
32022.9	CP092022,CP092023,CP092024	1	1	0	1
32022.9	CP092034,CP092035,CP092036	1	1	0	1
32023	JAWJYR000000000	1	1	0	1
32023	JAWJYS000000000	1	1	0	1
691337	ADHL00000000	1	1	0	1
889232	AIPI00000000	1	1	1	1
889233	AIPJ00000000	1	1	0	1
889234	AIPK00000000	1	1	1	1
889235	AIPL00000000	1	1	0	1
889237	AIPN00000000	1	1	1	1
889238	AIPO00000000	1	1	0	1
889240	AIOB00000000	1	1	0	1
889241	AIOC00000000	1	1	1	1
889242	AIOD00000000	1	1	0	1
889244	AIOG00000000	1	1	0	0
889245	AIOI00000000	1	1	0	1
1.15112e+06	AKFN00000000	1	1	0	1
1.2484e+06	ANGO00000000	1	1	0	1
1.29329e+06	APJU00000000	1	1	0	1
1.31691e+06	ATBN00000000	0	1	0	0
1.31692e+06	ATBS00000000	0	1	0	0
1.31692e+06	ATBJ00000000	0	1	0	0
1.31692e+06	ATBL00000000	0	1	0	0
1.32176e+06	ATBT00000000	0	1	0	0
1.32799e+06	AUUI00000000	1	1	0	1
1.34084e+06	CP017456	1	1	0	1
1.34983e+06	CP007749,CP007750	1	1	0	1
1.35799e+06	CP006729.1	1	1	0	1
1.36565e+06	AUUG00000000	1	1	1	1
1.36565e+06	AUUQ00000000	1	1	0	1
1.36566e+06	AUUO00000000	1	1	0	1
1.36744e+06	AUUK00000000	1	1	0	1
1.38077e+06	CP006708.1	1	1	0	1
1.38077e+06	CP006707.1	1	1	0	1
1.38307e+06	CP006709.1,CP006710.1	1	1	0	1
