# Supplementary material for: The restriction impacts of the Type III restriction-modification system on the transmission dynamics of antimicrobial resistance genes in Campylobacter jejuni
Source: Front Microbiol. 2025 Jul 17;16:1496275. doi: 10.3389/fmicb.2025.1496275 (PMC12310575; doi:10.3389/fmicb.2025.1496275)
Supplement: Supplementary file 4 [file Table_4.xlsx]

## Sheet: Sheet1
Node	Total SNPs	Num of SNPs inside recombinations	Num of SNPs outside recombinations	Num of Recombination Blocks	Bases in Recombinations	r/m	rho/theta	Genome Length	Bases in Clonal Frame
1.15112e+06	4986	4946	40	37	805683	123.65	0.925	1397476	922080
1.2484e+06	0	0	0	0	709338	0	0	1419196	782838
1.29329e+06	2318	1263	1055	20	896447	1.19716	0.018957	1508008	690844
1.31691e+06	4439	3938	501	57	1054986	7.86028	0.113772	1471798	586579
1.31692e+06	23	17	6	3	872573	2.83333	0.5	1448586	671992
1.31692e+06	0	0	0	0	872882	0	0	1490657	685605
1.31692e+06	0	0	0	0	872562	0	0	1449104	672404
1.32176e+06	27	11	16	2	872927	0.6875	0.125	1490424	685590
1.32799e+06	0	0	0	0	1086802	0	0	1488979	497320
1.34084e+06	63	0	63	0	871034	0	0	1452690	675147
1.34983e+06	1094	956	138	14	1075705	6.92754	0.101449	1485840	528327
1.35799e+06	3	0	3	0	1251429	0	0	1588714	375766
1.36565e+06	5317	4986	331	68	1085275	15.0634	0.205438	1471791	587886
1.36565e+06	3074	2769	305	35	985841	9.07869	0.114754	1473326	671899
1.36566e+06	0	0	0	0	1048377	0	0	1433628	517728
1.36744e+06	0	0	0	0	1061289	0	0	1478924	528430
1.38077e+06	25	9	16	1	1253816	0.5625	0.0625	1552402	362724
1.38077e+06	0	0	0	0	1253815	0	0	1558416	363306
1.38307e+06	20	7	13	1	1251159	0.538462	0.076923	1560515	365499
197.114	0	0	0	0	1252931	0	0	1583549	374570
197.114	1690	1546	144	28	1081992	10.7361	0.194444	1495137	573420
197.116	1269	1248	21	13	1262118	59.4286	0.619048	1573756	369462
197.116	0	0	0	0	728204	0	0	1434339	789045
197.116	2001	1884	117	25	744577	16.1026	0.213675	1437200	821429
197.116	2224	2192	32	27	798291	68.5	0.84375	1456263	805471
197.116	3	0	3	0	1044341	0	0	1447407	514679
197.116	0	0	0	0	1044326	0	0	1447753	515222
197.116	157	149	8	4	700047	18.625	0.5	1463556	835378
197.116	18	6	12	1	546186	0.5	0.083333	1401269	928131
197.116	0	0	0	0	546136	0	0	1395799	924687
197.116	0	0	0	0	698632	0	0	1462334	834712
197.116	136	124	12	1	553780	10.3333	0.083333	1399715	927644
197.116	1	0	1	0	718175	0	0	1404924	792946
197.116	552	506	46	10	1032235	11	0.217391	1438210	534411
197.116	0	0	0	0	546284	0	0	1402076	929252
197.116	3286	1766	1520	34	901535	1.16184	0.022368	1440429	686946
197.116	342	329	13	6	746993	25.3077	0.461538	1363377	759660
197.116	0	0	0	0	701992	0	0	1446555	802118
197.116	19	0	19	0	1020058	0	0	1442815	538836
197.116	7	0	7	0	1044282	0	0	1445629	514443
197.116	2185	2149	36	19	905238	59.6944	0.527778	1464307	700900
197.116	0	0	0	0	1024165	0	0	1442945	534783
197.116	222	213	9	3	1318120	23.6667	0.333333	1542470	303724
197.116	80	76	4	1	1318151	19	0.25	1542527	303402
197.116	0	0	0	0	977649	0	0	1441989	566847
197.116	0	0	0	0	733642	0	0	1493642	792094
197.116	0	0	0	0	671342	0	0	1486831	853443
197.116	0	0	0	0	709616	0	0	1446581	794101
197.116	0	0	0	0	718175	0	0	1405159	793192
197.116	198	186	12	2	637370	15.5	0.166667	1499213	907042
197.116	0	0	0	0	688166	0	0	1429580	816503
197.116	0	0	0	0	681732	0	0	1440559	810239
197.116	0	0	0	0	1257588	0	0	1549276	361417
197.116	0	0	0	0	1257588	0	0	1549276	361417
197.116	7	0	7	0	1251178	0	0	1574569	373238
197.116	871	863	8	6	1254546	107.875	0.75	1551915	364364
197.116	2834	2731	103	21	658506	26.5146	0.203883	1443220	908441
197.116	0	0	0	0	1273930	0	0	1521939	338914
197.116	229	124	105	3	1274424	1.18095	0.028571	1507456	333934
197.116	64	12	52	1	851327	0.230769	0.019231	1418858	658297
197.116	411	351	60	5	656781	5.85	0.083333	1478822	892749
197.116	11	0	11	0	1251075	0	0	1565875	371507
197.116	3342	3273	69	15	680540	47.4348	0.217391	1419938	910134
197.116	3136	2929	207	37	1261231	14.1498	0.178744	1541812	408823
197.116	0	0	0	0	1254334	0	0	1555286	367478
197.116	976	908	68	10	1230341	13.3529	0.147059	1571736	395144
197.116	383	375	8	3	653447	46.875	0.375	1498602	901202
197.116	0	0	0	0	1251085	0	0	1551527	369102
197.116	0	0	0	0	729033	0	0	1440770	773771
197.116	26	12	14	2	1121331	0.857143	0.142857	1481171	448977
197.116	0	0	0	0	851653	0	0	1457503	675386
197.116	2922	2659	263	27	1130868	10.1103	0.102662	1484966	496258
197.116	11	6	5	1	729032	1.2	0.2	1446198	777145
197.117	0	0	0	0	1121305	0	0	1485927	449755
197.117	11	6	5	1	1274080	1.2	0.2	1522291	339015
197.117	0	0	0	0	701444	0	0	1436895	796496
197.117	13	7	6	1	1226272	1.16667	0.166667	1573602	398550
197.117	64	56	8	2	757636	7	0.25	1468744	779444
197.117	0	0	0	0	709632	0	0	1446205	794151
197.117	979	888	91	9	900900	9.75824	0.098901	1485658	668975
197.117	0	0	0	0	728721	0	0	1410510	757417
197.117	224	213	11	1	1273849	19.3636	0.090909	1525807	338729
197.117	0	0	0	0	641730	0	0	1499915	902132
197.117	0	0	0	0	1251169	0	0	1574418	372988
197.117	0	0	0	0	1226736	0	0	1564836	393964
197.117	400	372	28	4	831741	13.2857	0.142857	1296852	617274
197.117	6082	5233	849	80	914585	6.16372	0.094229	1490331	755857
197.117	0	0	0	0	1226322	0	0	1448931	376071
197.117	25	15	10	1	709410	1.5	0.1	1431111	786837
197.117	0	0	0	0	886177	0	0	1459631	667700
197.131	0	0	0	0	544249	0	0	1438134	942947
197.131	1893	1836	57	15	601023	32.2105	0.263158	1428604	908284
197.131	8221	7242	979	84	1065784	7.39734	0.085802	1448643	541191
197.146	305	297	8	3	819059	37.125	0.375	1485205	722073
197.146	331	302	29	5	1329278	10.4138	0.172414	1530120	289236
197.146	984	965	19	10	888662	50.7895	0.526316	1449267	659967
197.146	0	0	0	0	1332352	0	0	1524417	285541
197.147	0	0	0	0	1257523	0	0	1524398	351096
197.147	0	0	0	0	1197806	0	0	1474147	396667
197.147	997	951	46	12	1261145	20.6739	0.26087	1572064	369264
197.147	0	0	0	0	447560	0	0	1417622	1015231
197.147	451	380	71	6	1259519	5.35211	0.084507	1578386	371595
197.147	119	105	14	3	816604	7.5	0.214286	1491488	723666
197.147	2886	2778	108	33	1231374	25.7222	0.305556	1483330	371722
197.147	1716	1654	62	20	935214	26.6774	0.322581	1491308	667474
197.147	263	215	48	4	674839	4.47917	0.083333	1491724	867340
197.147	0	0	0	0	1282534	0	0	1532954	332280
197.147	0	0	0	0	1073230	0	0	1497453	523561
197.147	0	0	0	0	1216285	0	0	1473896	376691
197.147	0	0	0	0	468144	0	0	1440943	1035728
197.147	38	10	28	2	1218988	0.357143	0.071429	1540722	391140
197.147	814	595	219	8	1002219	2.7169	0.03653	1473076	580553
197.147	85	12	73	2	1073260	0.164384	0.027397	1480868	517895
197.147	2223	2160	63	18	536143	34.2857	0.285714	1444984	1038879
197.147	886	829	57	6	473235	14.5439	0.105263	1420551	1016533
197.147	0	0	0	0	881806	0	0	1486306	669275
197.147	943	916	27	12	1233255	33.9259	0.444444	1471469	362304
197.147	2024	1967	57	25	1293382	34.5088	0.438596	1511229	347925
197.147	0	0	0	0	989841	0	0	1452529	573216
197.147	3389	2994	395	46	1031508	7.57975	0.116456	1480140	624607
197.147	0	0	0	0	1286354	0	0	1539560	328412
197.147	760	701	59	17	1237690	11.8814	0.288136	1478496	367432
197.147	0	0	0	0	1292977	0	0	1537265	320699
197.147	849	797	52	9	919975	15.3269	0.173077	1485270	670951
197.147	710	635	75	7	1269065	8.46667	0.093333	1520148	348955
197.147	700	673	27	4	1138380	24.9259	0.148148	1495674	472276
197.147	2705	2592	113	30	1194074	22.9381	0.265487	1486099	428611
197.147	2824	2765	59	29	1207968	46.8644	0.491525	1469774	398078
197.147	17	0	17	0	1286733	0	0	1546747	330711
197.148	0	0	0	0	1254931	0	0	1568147	368418
197.148	37	0	37	0	1286676	0	0	1540722	330073
197.148	837	792	45	4	1279743	17.6	0.088889	1524034	351376
197.148	609	543	66	5	612300	8.22727	0.075758	1490513	917909
197.148	0	0	0	0	1113698	0	0	1435093	445822
197.148	0	0	0	0	887629	0	0	1484626	663172
197.148	2639	2417	222	26	1147952	10.8874	0.117117	1495458	453084
197.148	580	537	43	4	733739	12.4884	0.093023	1435533	786152
197.148	5605	5329	276	60	1237661	19.308	0.217391	1499616	415291
197.148	2286	2220	66	24	1216637	33.6364	0.363636	1471325	393196
197.148	0	0	0	0	1066585	0	0	1484649	517098
197.148	6436	4605	1831	85	1011196	2.51502	0.046423	1546324	688092
197.148	0	0	0	0	1184407	0	0	1488466	412885
197.148	2952	2889	63	27	1233972	45.8571	0.428571	1486461	382983
197.148	0	0	0	0	787821	0	0	1486107	760446
197.148	265	238	27	3	1101284	8.81481	0.111111	1480990	488154
197.149	546	530	16	8	905066	33.125	0.5	1469951	646776
197.149	145	108	37	2	1294464	2.91892	0.054054	1545098	331336
197.149	94	77	17	1	1257554	4.52941	0.058824	1529564	353065
197.149	1170	1116	54	9	646472	20.6667	0.166667	1478584	930388
197.149	0	0	0	0	900890	0	0	1481569	652823
197.149	0	0	0	0	1171129	0	0	1501368	432850
197.149	1888	1788	100	18	1303823	17.88	0.18	1543140	329733
197.149	71	7	64	1	1213191	0.109375	0.015625	1575375	410089
197.149	0	0	0	0	1188562	0	0	1485585	405842
197.149	0	0	0	0	747812	0	0	1455332	784345
197.149	95	6	89	1	871082	0.067416	0.011236	1436032	666407
197.149	1305	1277	28	12	1324121	45.6071	0.428571	1545367	303589
197.149	0	0	0	0	864457	0	0	1452417	661596
197.149	490	468	22	6	644695	21.2727	0.272727	1493339	899622
197.149	1116	1062	54	14	670094	19.6667	0.259259	1499251	893268
197.149	1905	1864	41	14	1090433	45.4634	0.341463	1434712	475272
197.149	1306	1256	50	12	723902	25.12	0.24	1455511	832646
197.15	737	707	30	10	1197144	23.5667	0.333333	1467006	395938
197.15	1351	1244	107	16	1093168	11.6262	0.149533	1484581	518015
197.15	8029	7896	133	42	1194113	59.3684	0.315789	1415655	438262
197.15	1307	1266	41	11	1332147	30.878	0.268293	1527250	286249
197.15	2750	2575	175	28	1333152	14.7143	0.16	1535250	328040
197.15	30	6	24	1	1045092	0.25	0.041667	1451764	515211
197.15	572	546	26	8	680629	21	0.307692	1467436	888948
197.151	104	0	104	0	871091	0	0	1448870	672419
197.151	0	0	0	0	1134998	0	0	1498123	462865
197.151	3021	2898	123	42	1201708	23.561	0.341463	1475273	463853
197.151	76	12	64	2	1167456	0.1875	0.03125	1493071	410164
197.151	8058	7953	105	62	1131537	75.7429	0.590476	1464133	644735
197.151	0	0	0	0	1229023	0	0	1479581	366792
197.151	64	59	5	4	1261991	11.8	0.8	1533875	354524
197.151	0	0	0	0	816468	0	0	1490913	723463
197.151	2991	2871	120	33	1140339	23.925	0.275	1472241	533719
197.151	951	935	16	7	698410	58.4375	0.4375	1498389	873795
197.151	858	819	39	7	1143608	21	0.179487	1491531	460686
197.151	987	872	115	13	1043503	7.58261	0.113043	1488201	569686
197.151	0	0	0	0	1307017	0	0	1542782	315261
197.151	0	0	0	0	453727	0	0	1419161	1009624
197.151	0	0	0	0	1346563	0	0	1549584	274247
197.151	0	0	0	0	1346560	0	0	1549754	274295
197.151	5	0	5	0	1346563	0	0	1550202	274432
197.151	9593	7991	1602	117	1047320	4.98814	0.073034	1380755	575795
197.151	5177	3319	1858	48	956406	1.78633	0.025834	1447954	632676
197.151	286	273	13	6	1032649	21	0.461538	1449075	534783
197.151	0	0	0	0	839811	0	0	1457649	711919
197.151	0	0	0	0	939526	0	0	1455676	605879
197.151	144	120	24	4	940804	5	0.166667	1453835	605048
197.151	0	0	0	0	953720	0	0	1455725	595554
197.151	0	0	0	0	947853	0	0	1458284	614865
197.151	0	0	0	0	1018881	0	0	1458916	551587
197.151	0	0	0	0	1044824	0	0	1438103	505298
197.151	5185	2901	2284	53	936874	1.27014	0.023205	1436860	635058
197.151	10	6	4	1	1018801	1.5	0.25	1458949	552188
197.151	10344	3981	6363	90	525022	0.625648	0.014144	1379929	1015453
197.151	5222	4323	899	83	952463	4.80868	0.092325	1410480	668298
197.151	1255	1147	108	9	632226	10.6204	0.083333	1408365	882252
197.151	51	7	44	1	396344	0.159091	0.022727	1369625	1033204
197.151	8217	4532	3685	90	851326	1.22985	0.024423	1379216	671955
197.151	2743	2636	107	37	911999	24.6355	0.345794	1398834	662769
197.151	4645	4125	520	63	974307	7.93269	0.121154	1378344	654928
197.151	2783	2452	331	15	768943	7.40785	0.045317	1377434	759106
197.151	0	0	0	0	869045	0	0	1385179	640062
197.151	0	0	0	0	839627	0	0	1377264	654204
197.151	10462	3773	6689	82	546588	0.56406	0.012259	1397824	961017
197.151	5737	2908	2829	53	720143	1.02792	0.018735	1389745	820882
197.151	1441	1279	162	8	571469	7.89506	0.049383	1414416	962491
197.151	0	0	0	0	493330	0	0	1399587	961663
197.151	6284	5279	1005	87	966245	5.25274	0.086567	1371426	685620
197.151	0	0	0	0	913303	0	0	1382703	590788
197.151	11752	8387	3365	156	1005685	2.49242	0.04636	1374493	622394
197.151	0	0	0	0	396337	0	0	1370676	1034096
197.151	4294	3946	348	18	524033	11.3391	0.051724	1365878	1122959
197.151	0	0	0	0	608165	0	0	1411664	884036
197.151	0	0	0	0	697932	0	0	1408020	794315
197.151	107	88	19	2	849146	4.63158	0.105263	1410537	662657
197.151	1151	1030	121	24	892725	8.5124	0.198347	1386471	639968
197.152	9017	5960	3057	116	739623	1.94962	0.037946	1378492	855732
197.152	8125	4431	3694	83	785823	1.19951	0.022469	1419464	776474
197.152	1480	1342	138	6	580489	9.72464	0.043478	1413570	927779
197.152	9738	4126	5612	95	702418	0.73521	0.016928	1405444	824534
197.152	0	0	0	0	937611	0	0	1381550	573255
197.152	503	381	122	5	620746	3.12295	0.040984	1411745	883762
197.152	0	0	0	0	592775	0	0	1410721	894434
197.152	5	0	5	0	904215	0	0	1387638	628851
197.152	0	0	0	0	287002	0	0	1349027	1109286
197.152	6604	3598	3006	68	704832	1.19694	0.022621	1405187	846711
197.152	5977	3283	2694	80	748507	1.21863	0.029696	1379979	799892
197.152	0	0	0	0	777102	0	0	1412705	731450
197.152	405	353	52	10	821999	6.78846	0.192308	1373467	672162
197.152	5011	19	4992	1	330675	0.003806	0.0002	1373492	1095750
197.152	0	0	0	0	863358	0	0	1413114	677019
197.152	4879	2594	2285	55	494217	1.13523	0.02407	1396369	1048878
197.152	10629	4220	6409	99	715100	0.658449	0.015447	1414786	801756
197.152	4996	3094	1902	52	842921	1.62671	0.02734	1378597	704873
197.152	0	0	0	0	815664	0	0	1374212	672281
197.152	11	5	6	1	710147	0.833333	0.166667	1370334	750488
197.152	65	0	65	0	663530	0	0	1376135	800028
197.152	0	0	0	0	738255	0	0	1409930	764129
197.152	15	11	4	2	748162	2.75	0.5	1409647	758194
197.152	731	500	231	20	768629	2.1645	0.08658	1405134	764016
197.152	6349	3105	3244	62	670865	0.957152	0.019112	1390636	869540
197.152	0	0	0	0	673425	0	0	1413210	822004
197.152	662	456	206	6	573269	2.21359	0.029126	1407219	929584
197.152	16294	1067	15227	29	340455	0.070073	0.001905	1420788	1138585
197.152	8	0	8	0	863376	0	0	1412585	676699
197.152	7756	2777	4979	59	644510	0.557743	0.01185	1392256	860487
197.152	4589	2921	1668	59	771504	1.7512	0.035372	1383309	782164
197.152	3935	2216	1719	46	501371	1.28912	0.02676	1398065	1122225
197.152	0	0	0	0	557261	0	0	1408675	921326
197.152	1	0	1	0	1346564	0	0	1550215	274483
197.152	5	0	5	0	1346519	0	0	1548726	274702
197.152	4	0	4	0	1346560	0	0	1550200	274458
197.152	12	7	5	1	839807	1.4	0.2	1456189	711033
197.152	1	0	1	0	1018872	0	0	1459621	552035
197.152	0	0	0	0	1025910	0	0	1448919	534853
197.152	0	0	0	0	916145	0	0	1455621	634027
197.152	17	5	12	1	953723	0.416667	0.083333	1456455	595561
197.152	442	306	136	13	991472	2.25	0.095588	1452296	571043
197.152	1892	1627	265	32	1051815	6.13962	0.120755	1459607	575674
197.152	13	11	2	2	949479	5.5	1	1458316	614585
197.152	4343	4190	153	47	1076685	27.3856	0.30719	1467948	560670
197.152	0	0	0	0	909436	0	0	1427124	614141
197.152	7	0	7	0	1044870	0	0	1438709	505210
197.152	0	0	0	0	813917	0	0	1378935	672214
197.152	88	24	64	4	592899	0.375	0.0625	1411266	894927
197.152	8177	7748	429	70	990815	18.0606	0.16317	1390081	622748
197.152	3563	3267	296	21	706882	11.0372	0.070946	1388355	784326
197.152	118	13	105	2	710952	0.12381	0.019048	1370790	750508
197.152	13205	4156	9049	82	610253	0.459277	0.009062	1376012	874493
197.152	0	0	0	0	677541	0	0	1398805	805038
197.152	0	0	0	0	904245	0	0	1388314	629064
197.152	5070	2829	2241	62	708356	1.26238	0.027666	1384385	826399
197.152	0	0	0	0	848961	0	0	1411130	662999
197.152	84	68	16	6	680145	4.25	0.375	1399186	805202
197.152	4127	2202	1925	51	682608	1.1439	0.026494	1406807	915142
197.152	19	5	14	1	904483	0.357143	0.071429	1388152	628780
197.152	6639	5072	1567	79	974567	3.23676	0.050415	1385309	591607
197.152	5306	2778	2528	55	746176	1.09889	0.021756	1386042	807647
197.152	6020	5201	819	85	909178	6.35043	0.103785	1388725	693825
197.152	0	0	0	0	748151	0	0	1409420	757894
197.152	7364	3411	3953	85	691595	0.862889	0.021503	1376699	831629
197.152	0	0	0	0	796038	0	0	1376893	684852
197.152	0	0	0	0	710147	0	0	1370617	750899
197.152	21	11	10	2	904475	1.1	0.2	1388074	628965
197.152	5845	5049	796	67	905383	6.34297	0.084171	1399710	724149
197.152	0	0	0	0	904475	0	0	1388357	629187
197.167	0	0	0	0	870880	0	0	1438173	668264
197.167	10	6	4	1	871097	1.5	0.25	1449509	673467
197.167	0	0	0	0	1052384	0	0	1493416	534818
197.167	14120	3478	10642	85	712342	0.326818	0.007987	1418708	800445
197.17	0	0	0	0	1287224	0	0	1504956	315739
197.17	0	0	0	0	480047	0	0	1335485	930787
197.17	7	5	2	1	730124	2.5	0.5	1302482	693309
197.17	0	0	0	0	1278507	0	0	1547177	340070
197.17	348	215	133	4	462883	1.61654	0.030075	1399450	993165
197.17	0	0	0	0	546193	0	0	1384225	914054
197.17	8	0	8	0	729826	0	0	1362920	734880
197.17	5397	4155	1242	71	950751	3.34541	0.057166	1332619	636624
197.17	0	0	0	0	1052031	0	0	1388035	503995
197.17	29	7	22	1	1315794	0.318182	0.045455	1473590	293097
197.17	382	341	41	11	678808	8.31707	0.268293	1430065	846957
197.17	2067	1996	71	21	1315463	28.1127	0.295775	1427865	292053
197.17	0	0	0	0	1274025	0	0	1397225	309988
197.17	0	0	0	0	1109715	0	0	1363106	446390
197.17	437	411	26	4	755842	15.8077	0.153846	1429165	745388
197.17	532	499	33	7	1277191	15.1212	0.212121	1471594	335036
197.17	19	0	19	0	1286462	0	0	1465485	309936
197.17	0	0	0	0	1306473	0	0	1516317	302794
197.17	1185	1168	17	10	991626	68.7059	0.588235	1284216	525423
197.171	10485	3741	6744	79	490389	0.554715	0.011714	1426265	1062114
197.171	0	0	0	0	603748	0	0	1413697	874179
197.171	167	153	14	3	1101663	10.9286	0.214286	1505732	498586
197.171	3517	3086	431	32	762885	7.16009	0.074246	1478925	892943
197.171	32	28	4	4	1084326	7	1	1457700	485111
197.171	0	0	0	0	1084310	0	0	1457541	485167
197.171	9	0	9	0	1084272	0	0	1458084	485317
197.171	26	14	12	2	1084513	1.16667	0.166667	1457590	485049
197.171	0	0	0	0	1084333	0	0	1457203	485018
197.176	0	0	0	0	956873	0	0	1432955	576836
197.176	21	16	5	2	957068	3.2	0.4	1451095	582152
197.191	0	0	0	0	991772	0	0	1445252	549205
197.191	0	0	0	0	1017861	0	0	1494664	570128
197.191	0	0	0	0	1167570	0	0	1508360	414598
197.191	881	864	17	9	864838	50.8235	0.529412	1490176	694454
197.192	51	44	7	3	1007413	6.28571	0.428571	1491921	575954
197.192	0	0	0	0	1011108	0	0	1410580	527536
197.192	2312	2255	57	23	1035251	39.5614	0.403509	1422192	559916
197.192	0	0	0	0	976995	0	0	1489562	593718
197.193	5416	5063	353	64	1121101	14.3428	0.181303	1478835	565215
197.193	0	0	0	0	1006493	0	0	1489901	573979
197.193	27	6	21	1	1011012	0.285714	0.047619	1420063	530846
197.206	33	24	9	1	672841	2.66667	0.111111	1383574	806196
197.206	18	6	12	1	672890	0.5	0.083333	1400864	815507
197.206	0	0	0	0	673224	0	0	1418142	829295
197.206	9	0	9	0	673209	0	0	1424539	833267
197.206	430	403	27	5	1336697	14.9259	0.185185	1554414	284892
197.206	0	0	0	0	809071	0	0	1435547	731050
197.206	31	6	25	1	1286308	0.24	0.04	1492667	324024
197.206	0	0	0	0	622919	0	0	1426593	858103
197.206	11	0	11	0	1287301	0	0	1531499	332259
197.206	0	0	0	0	322516	0	0	1385450	1108067
197.206	0	0	0	0	1233982	0	0	1572397	390890
197.206	22	14	8	2	1287384	1.75	0.25	1590367	341344
197.206	0	0	0	0	1287253	0	0	1461903	316884
197.206	0	0	0	0	1285862	0	0	1550701	332077
197.207	0	0	0	0	820029	0	0	1481574	742610
197.207	111	0	111	0	946600	0	0	1463043	616825
197.207	29	6	23	1	819888	0.26087	0.043478	1483388	743153
197.207	3276	3199	77	23	959960	41.5455	0.298701	1462657	641415
197.208	2173	2143	30	14	1263547	71.4333	0.466667	1591538	392929
197.208	330	304	26	6	1286196	11.6923	0.230769	1593631	346561
197.208	384	0	384	0	871042	0	0	1452948	675512
197.208	0	0	0	0	854583	0	0	1451164	668750
197.208	0	0	0	0	895007	0	0	1459090	643019
197.208	21	11	10	2	857280	1.1	0.2	1451065	666971
197.208	0	0	0	0	857280	0	0	1450747	666635
197.208	1659	1445	214	19	881663	6.75234	0.088785	1451745	680715
197.208	0	0	0	0	856980	0	0	1450410	666822
197.208	0	0	0	0	871037	0	0	1453546	675729
197.208	86	40	46	2	526956	0.869565	0.043478	1417785	949094
197.208	20	4	16	1	730161	0.25	0.0625	1463409	789180
197.208	0	0	0	0	598814	0	0	1415130	905289
197.208	157	133	24	3	546187	5.54167	0.125	1405360	931097
197.208	703	652	51	5	645062	12.7843	0.098039	1455875	875833
197.208	0	0	0	0	661038	0	0	1492859	868362
197.208	0	0	0	0	735087	0	0	1462187	799416
197.208	1124	1056	68	9	984444	15.5294	0.132353	1440935	558283
197.208	423	382	41	2	515566	9.31707	0.04878	1446352	977850
197.208	0	0	0	0	1237665	0	0	1601981	389594
197.208	4	0	4	0	1132281	0	0	1448131	444675
197.208	0	0	0	0	1132281	0	0	1447551	444871
197.208	22	0	22	0	1267797	0	0	1537715	351625
197.208	0	0	0	0	1227041	0	0	1468388	364726
197.209	5162	5074	88	46	1341593	57.6591	0.522727	1545470	311549
197.209	10	0	10	0	1290385	0	0	1471131	315247
197.209	2346	2305	41	25	1312688	56.2195	0.609756	1530923	331049
197.209	0	0	0	0	1222048	0	0	1466959	369371
197.209	1071	984	87	14	1120438	11.3103	0.16092	1482811	490561
197.209	0	0	0	0	693021	0	0	1463246	838243
197.209	30	7	23	1	747332	0.304348	0.043478	1424381	768980
197.209	0	0	0	0	897676	0	0	1445623	635598
197.209	3	0	3	0	1290858	0	0	1504783	320509
197.209	8	0	8	0	1290763	0	0	1510844	322370
197.209	0	0	0	0	1346240	0	0	1539702	271875
197.209	3048	2933	115	30	1355671	25.5043	0.26087	1542925	272325
197.209	0	0	0	0	1266430	0	0	1388995	322167
197.209	245	218	27	6	1101485	8.07407	0.222222	1397416	465865
197.209	2660	2582	78	27	1259040	33.1026	0.346154	1409771	338209
197.209	0	0	0	0	871082	0	0	1440752	669184
197.209	25	4	21	1	1257023	0.190476	0.047619	1499771	345405
197.209	187	144	43	3	1264813	3.34884	0.069767	1537467	357319
197.209	44	7	37	1	1292881	0.189189	0.027027	1514337	317548
197.209	0	0	0	0	729032	0	0	1416548	759564
197.209	408	296	112	3	1058483	2.64286	0.026786	1464138	517642
197.209	5918	5231	687	67	1041764	7.61426	0.097525	1441574	576271
197.209	0	0	0	0	1244290	0	0	1480978	360397
197.209	0	0	0	0	1321829	0	0	1506266	293063
197.209	0	0	0	0	1102264	0	0	1445691	477300
197.209	0	0	0	0	1268144	0	0	1328496	304512
197.209	17	11	6	2	1101937	1.83333	0.333333	1438102	474041
197.209	407	181	226	7	692056	0.800885	0.030973	1288266	731680
197.209	2701	2635	66	23	1339152	39.9242	0.348485	1499523	283518
197.209	6485	6167	318	74	1363432	19.3931	0.232704	1290860	265515
197.209	2580	2521	59	27	1348299	42.7288	0.457627	1418220	267730
197.209	0	0	0	0	1213062	0	0	1350816	352698
197.209	0	0	0	0	1262548	0	0	1331426	308293
197.209	1183	1148	35	12	1270904	32.8	0.342857	1366957	316946
197.209	167	0	167	0	530571	0	0	1375302	927072
197.209	49	0	49	0	1252792	0	0	1453963	344726
197.209	1403	1355	48	21	1195909	28.2292	0.4375	1423762	391015
197.209	0	0	0	0	846824	0	0	1441539	672279
197.209	162	132	30	3	352785	4.4	0.1	1391860	1101204
197.209	12	5	7	1	1102009	0.714286	0.142857	1310487	429748
197.21	75	14	61	2	602446	0.229508	0.032787	1233678	771610
197.21	0	0	0	0	1217529	0	0	1442975	359296
197.21	0	0	0	0	1256756	0	0	1440800	327427
197.21	0	0	0	0	1099375	0	0	1321871	443047
197.21	0	0	0	0	424959	0	0	1339666	980072
197.21	668	639	29	7	1250753	22.0345	0.241379	1450562	340294
197.21	1167	1049	118	16	918841	8.88983	0.135593	1369798	663190
197.21	1807	1744	63	9	617457	27.6825	0.142857	1316657	834576
197.21	0	0	0	0	1275381	0	0	1463398	319631
197.21	0	0	0	0	849526	0	0	1280122	586781
197.21	1741	1611	130	17	983188	12.3923	0.130769	1361044	541471
197.21	60	0	60	0	1267027	0	0	1400454	318787
197.21	0	0	0	0	732625	0	0	1370619	750840
197.21	0	0	0	0	899021	0	0	1322935	585909
197.21	90	15	75	1	729054	0.2	0.013333	1340058	718225
197.21	0	0	0	0	1067234	0	0	1406208	495652
197.21	841	799	42	17	1235201	19.0238	0.404762	1470028	370364
197.21	3093	2975	118	37	844062	25.2119	0.313559	1377983	708556
197.21	3369	3222	147	35	1182697	21.9184	0.238095	1367933	426298
197.21	815	713	102	10	1047064	6.9902	0.098039	1299138	475973
197.21	0	0	0	0	649152	0	0	1439989	857530
197.21	567	531	36	6	1257451	14.75	0.166667	1493299	348269
197.21	122	79	43	2	1099464	1.83721	0.046512	1400655	468209
197.21	0	0	0	0	1252515	0	0	1471085	350306
197.21	52	11	41	2	1257319	0.268293	0.04878	1459522	334081
197.21	0	0	0	0	1234471	0	0	1402577	340566
197.21	62	10	52	2	1286085	0.192308	0.038462	1421425	304557
197.21	0	0	0	0	1325261	0	0	1549250	299345
197.21	8271	5471	2800	98	873846	1.95393	0.035	1513972	765071
197.21	0	0	0	0	1318380	0	0	1553785	306180
197.21	2641	2540	101	19	1138396	25.1485	0.188119	1496001	482805
197.21	16	13	3	2	1325260	4.33333	0.666667	1549186	299248
197.21	6	0	6	0	1325282	0	0	1549551	299404
197.21	0	0	0	0	1101766	0	0	1505912	498383
197.21	0	0	0	0	1058556	0	0	1481361	524635
197.211	1	0	1	0	1325280	0	0	1549286	299346
197.219	4	0	4	0	888862	0	0	1428588	648715
197.219	0	0	0	0	888862	0	0	1428389	648572
197.219	0	0	0	0	888862	0	0	1428355	648571
197.219	12225	5683	6542	140	728235	0.868695	0.0214	1463476	841201
197.219	8192	8016	176	86	1213673	45.5455	0.488636	1504424	483887
197.219	1475	1369	106	8	652825	12.9151	0.075472	1427410	850595
197.219	29	0	29	0	726290	0	0	1465940	795679
197.219	3367	3329	38	23	1023159	87.6053	0.605263	1447509	596085
197.219	118	106	12	3	1286451	8.83333	0.25	1587784	344306
197.22	5248	5008	240	61	1092991	20.8667	0.254167	1492393	715500
197.22	817	762	55	14	1160427	13.8545	0.254545	1494344	458216
197.22	1643	1605	38	13	993543	42.2368	0.342105	1416185	559128
197.22	0	0	0	0	824428	0	0	1474553	723730
197.22	5412	4334	1078	72	1019522	4.02041	0.06679	1491025	637264
197.221	510	500	10	3	1260279	50	0.3	1573034	370033
197.221	1	0	1	0	1337603	0	0	1554360	283559
197.221	0	0	0	0	1337603	0	0	1554197	283539
197.221	855	799	56	15	878305	14.2679	0.267857	1492841	700382
197.221	1753	1704	49	14	1352344	34.7755	0.285714	1548591	277529
197.221	0	0	0	0	872520	0	0	1447232	672585
197.221	0	0	0	0	970987	0	0	1448055	594255
197.221	0	0	0	0	1254596	0	0	1573549	369991
197.221	0	0	0	0	1337613	0	0	1553003	282521
197.221	10	5	5	1	897233	1	0.2	1455400	654754
197.221	0	0	0	0	1337613	0	0	1552877	282723
197.221	0	0	0	0	1336341	0	0	1552862	284194
197.221	5	0	5	0	970987	0	0	1447451	593939
197.222	23	13	10	2	1037951	1.3	0.2	1484510	549950
197.222	2855	2603	252	36	1048978	10.3294	0.142857	1502036	576887
197.222	0	0	0	0	1037971	0	0	1484834	549883
197.222	9586	6901	2685	129	937919	2.57021	0.048045	1472965	730549
197.222	6	6	0	1	907635	0	0	1513196	656137
197.222	0	0	0	0	907565	0	0	1512305	655527
197.222	0	0	0	0	893382	0	0	1482033	659717
197.222	7	6	1	1	893471	6	1	1481499	659422
197.222	4	0	4	0	893456	0	0	1482024	660205
197.222	1959	1869	90	21	1329075	20.7667	0.233333	1551047	303253
197.223	0	0	0	0	893364	0	0	1482087	659789
197.223	1	0	1	0	893455	0	0	1482286	659900
197.223	4709	3831	878	73	1079974	4.36333	0.083144	1487191	577442
197.223	534	505	29	7	982672	17.4138	0.241379	1482062	590708
197.223	2	0	2	0	824428	0	0	1474529	723804
197.223	4	0	4	0	824408	0	0	1474568	723723
197.223	382	376	6	6	907896	62.6667	1	1486614	670350
197.223	4	0	4	0	824428	0	0	1474448	723633
197.223	0	0	0	0	805100	0	0	1474576	743133
197.223	15	5	10	1	898809	0.5	0.1	1484359	670637
197.223	5	0	5	0	824489	0	0	1472962	723790
197.223	0	0	0	0	824430	0	0	1474711	723827
197.223	0	0	0	0	898832	0	0	1483788	670606
197.223	13138	1655	11483	44	156944	0.144126	0.003832	1440524	1357248
197.223	0	0	0	0	898804	0	0	1484585	670580
197.223	7	0	7	0	824480	0	0	1474671	723598
197.223	7585	3012	4573	74	702345	0.658649	0.016182	1419611	847571
197.223	8862	6348	2514	123	920181	2.52506	0.048926	1439739	696073
197.223	6178	3184	2994	66	758393	1.06346	0.022044	1448459	848425
197.223	1688	1557	131	19	1082124	11.8855	0.145038	1496201	552496
197.223	1117	1088	29	13	1061708	37.5172	0.448276	1467086	542282
197.223	31	0	31	0	505239	0	0	1445118	977313
197.223	415	368	47	5	1249501	7.82979	0.106383	1532916	375030
197.223	8124	7664	460	92	1022630	16.6609	0.2	1435812	620465
197.223	7718	4451	3267	88	832015	1.36241	0.026936	1388356	748002
197.233	0	0	0	0	528994	0	0	1454452	984792
197.233	0	0	0	0	915358	0	0	1398545	618017
197.233	0	0	0	0	946221	0	0	1466125	610426
197.233	17971	1847	16124	43	196022	0.11455	0.002667	1334385	1184127
197.233	0	0	0	0	753680	0	0	1426965	770749
197.233	2055	1915	140	22	603404	13.6786	0.157143	1446947	948995
197.233	113	111	2	3	915356	55.5	1.5	1466392	637651
197.233	121	6	115	1	1048348	0.052174	0.008696	1433035	517894
197.233	122	105	17	7	947276	6.17647	0.411765	1464739	610025
197.233	1556	1292	264	19	1075107	4.89394	0.07197	1429402	517554
197.234	9379	3604	5775	82	645831	0.624069	0.014199	1412172	928176
197.234	3	0	3	0	814691	0	0	1403874	692229
197.234	0	0	0	0	814713	0	0	1403821	692196
197.234	0	0	0	0	812341	0	0	1402198	693491
197.234	6447	5653	794	72	1263609	7.11965	0.09068	1523074	415123
197.234	88	0	88	0	871071	0	0	1452854	675471
197.234	1569	1493	76	19	1185021	19.6447	0.25	1493097	430971
197.234	2563	2432	131	28	1220092	18.5649	0.21374	1487956	415003
197.238	2	0	2	0	1230462	0	0	1560163	394816
197.238	2	0	2	0	1230462	0	0	1559356	394267
197.238	8	0	8	0	1230456	0	0	1559398	394269
197.238	1	0	1	0	956768	0	0	1443172	581321
197.238	0	0	0	0	1230459	0	0	1560431	394811
197.238	0	0	0	0	1230460	0	0	1560153	394822
197.238	0	0	0	0	1230467	0	0	1560152	394803
197.238	0	0	0	0	1230468	0	0	1560191	394770
197.238	1	0	1	0	1230483	0	0	1559645	394842
197.238	0	0	0	0	721178	0	0	1501692	829636
197.238	5	0	5	0	721178	0	0	1501093	829289
197.238	0	0	0	0	956768	0	0	1444094	582018
197.238	0	0	0	0	1230461	0	0	1560267	394803
197.238	3	0	3	0	1230462	0	0	1559735	394331
197.238	3	0	3	0	1230461	0	0	1560393	394810
197.239	0	0	0	0	1230462	0	0	1560269	394809
197.239	4	0	4	0	1230459	0	0	1559777	394329
197.239	2	0	2	0	661694	0	0	1422030	843204
197.239	1	0	1	0	956768	0	0	1443334	581237
197.239	2	0	2	0	661694	0	0	1421791	843088
197.239	0	0	0	0	1085783	0	0	1447297	486805
197.239	127	0	127	0	1236071	0	0	1526528	373165
197.239	0	0	0	0	891554	0	0	1458413	661794
197.239	26	17	9	1	1085783	1.88889	0.111111	1448105	486948
197.239	3	0	3	0	721178	0	0	1503876	830688
197.239	9	7	2	1	721178	3.5	0.5	1502652	829311
197.239	2	0	2	0	661694	0	0	1422135	843254
197.239	7	0	7	0	721178	0	0	1502559	829336
197.239	0	0	0	0	721178	0	0	1503662	830244
197.239	1	0	1	0	956768	0	0	1443595	581684
197.239	6	0	6	0	661694	0	0	1421938	843274
197.239	1	0	1	0	721178	0	0	1503859	830740
197.239	0	0	0	0	956768	0	0	1444051	581973
197.239	0	0	0	0	661694	0	0	1422169	843296
197.239	1	0	1	0	661694	0	0	1420774	842293
197.239	0	0	0	0	1230458	0	0	1559578	394199
197.239	0	0	0	0	1340793	0	0	1546425	278196
197.239	2	0	2	0	650327	0	0	1486194	875762
197.239	1	0	1	0	650332	0	0	1485929	875403
197.239	0	0	0	0	650327	0	0	1485790	875317
197.239	7	5	2	1	650327	2.5	0.5	1485942	875315
197.239	1	0	1	0	1230463	0	0	1549767	390557
197.239	5	0	5	0	650330	0	0	1485715	875170
197.239	0	0	0	0	650330	0	0	1485946	875335
197.239	0	0	0	0	361794	0	0	1465607	1137211
197.239	0	0	0	0	1382632	0	0	1547386	242596
197.239	2309	2187	122	14	581065	17.9262	0.114754	1445193	926125
197.239	32	6	26	1	626461	0.230769	0.038462	1455695	880479
197.239	1145	1082	63	8	730056	17.1746	0.126984	1420649	798778
197.239	0	0	0	0	567067	0	0	1442774	920685
197.239	21	6	15	1	709650	0.4	0.066667	1452934	797825
197.239	0	0	0	0	530573	0	0	1410332	950295
197.239	0	0	0	0	526857	0	0	1418339	948930
197.239	1596	1451	145	24	1054132	10.0069	0.165517	1470092	542255
197.239	26	0	26	0	1236089	0	0	1529201	374573
197.239	0	0	0	0	505262	0	0	1446704	978286
197.239	0	0	0	0	695968	0	0	1420592	798931
197.239	11580	9818	1762	85	651209	5.57208	0.048241	1401378	938711
197.239	0	0	0	0	749971	0	0	1452369	759309
197.239	0	0	0	0	626446	0	0	1455535	879949
197.239	104	91	13	2	754713	7	0.153846	1451461	758969
197.241	0	0	0	0	1058190	0	0	1494586	531631
197.241	0	0	0	0	907820	0	0	1464711	649503
197.241	2	0	2	0	908163	0	0	1487171	661322
197.241	7	0	7	0	1288123	0	0	1568507	333594
197.241	2353	2044	309	33	1045017	6.61489	0.106796	1469542	561106
197.241	0	0	0	0	1288113	0	0	1566106	334091
197.241	14	6	8	1	1288106	0.75	0.125	1572144	335288
197.241	0	0	0	0	1288096	0	0	1570519	335052
197.241	10020	5174	4846	108	801927	1.06768	0.022286	1453824	796250
197.241	658	596	62	5	575379	9.6129	0.080645	1430753	909344
197.241	16	0	16	0	1288125	0	0	1546233	322984
197.241	0	0	0	0	1258758	0	0	1566510	362697
197.241	0	0	0	0	912762	0	0	1457309	637413
197.241	0	0	0	0	1307805	0	0	1539195	308802
197.241	0	0	0	0	641621	0	0	1344536	801585
197.241	13	6	7	1	641881	0.857143	0.142857	1420316	852706
197.241	809	736	73	20	1072302	10.0822	0.273973	1499966	543373
197.241	4048	3877	171	35	528215	22.6725	0.204678	1452453	1047458
197.241	0	0	0	0	1044308	0	0	1486810	541089
197.241	5	0	5	0	1044325	0	0	1459030	520640
197.241	0	0	0	0	878540	0	0	1489267	673742
197.241	20	16	4	2	878358	4	0.5	1486070	672471
197.241	1	0	1	0	878361	0	0	1482899	671394
197.241	0	0	0	0	1288068	0	0	1570473	336003
197.241	42	29	13	2	1307868	2.23077	0.153846	1523142	302013
197.241	9	7	2	1	1288097	3.5	0.5	1549540	333360
197.241	12	7	5	1	1049987	1.4	0.2	1433512	512741
197.241	23	13	10	2	1052353	1.3	0.2	1487816	533107
197.241	1388	1329	59	16	680991	22.5254	0.271186	1423037	862203
197.241	7	0	7	0	1331612	0	0	1541898	285142
197.241	538	529	9	5	1236119	58.7778	0.555556	1484060	359056
197.241	0	0	0	0	872531	0	0	1444990	671138
197.241	0	0	0	0	1331599	0	0	1538298	284627
197.241	105	82	23	3	631440	3.56522	0.130435	1416641	862877
197.241	10	6	4	1	872531	1.5	0.25	1446003	671091
197.241	337	288	49	5	1258798	5.87755	0.102041	1571851	364832
197.241	12	12	0	2	1331790	0	0	1554037	288124
197.241	10	6	4	1	575180	1.5	0.25	1430659	906018
197.241	0	0	0	0	1331736	0	0	1552093	286761
197.241	0	0	0	0	571620	0	0	1373811	871798
197.241	893	811	82	13	1014203	9.89024	0.158537	1463815	576122
197.241	833	735	98	10	714247	7.5	0.102041	1498599	843717
197.241	0	0	0	0	1382512	0	0	1416390	207631
197.241	1	0	1	0	1382619	0	0	1531185	239332
197.241	62	47	15	6	362285	3.13333	0.4	1442950	1120231
197.241	765	751	14	10	897422	53.6429	0.714286	1482266	670630
197.241	21	0	21	0	1288128	0	0	1571448	336384
197.241	0	0	0	0	732562	0	0	1419169	763084
197.241	30	19	11	2	732564	1.72727	0.181818	1401721	756202
197.243	0	0	0	0	1267841	0	0	1430534	312068
197.244	0	0	0	0	1079557	0	0	1479042	494598
197.244	2739	2654	85	34	987813	31.2235	0.4	1458584	653265
197.244	1129	1085	44	12	864657	24.6591	0.272727	1489474	702191
197.244	782	687	95	9	967172	7.23158	0.094737	1501105	627810
197.244	0	0	0	0	1079542	0	0	1479897	494514
197.244	0	0	0	0	1082043	0	0	1484001	502509
197.244	6	0	6	0	1082037	0	0	1483954	502363
197.244	0	0	0	0	827849	0	0	1472901	731146
197.244	3	0	3	0	1079557	0	0	1479965	494773
197.244	4678	3643	1035	61	1033679	3.51981	0.058937	1330960	578729
197.244	0	0	0	0	824531	0	0	1468481	722764
197.244	6124	4616	1508	72	884074	3.06101	0.047745	1516962	821621
197.245	16813	3235	13578	73	204979	0.238253	0.005376	1386195	1260304
197.245	4511	4356	155	30	667352	28.1032	0.193548	1443150	914853
197.245	0	0	0	0	1213613	0	0	1592143	414971
197.245	7859	6770	1089	96	832057	6.21671	0.088154	1445122	861879
197.245	5245	652	4593	18	229248	0.141955	0.003919	1409481	1254188
197.245	5872	5497	375	74	763965	14.6587	0.197333	1469052	963692
197.245	0	0	0	0	177641	0	0	1404959	1250447
197.245	18	0	18	0	1269201	0	0	1546275	353412
197.246	0	0	0	0	691252	0	0	1397054	792726
197.246	13400	5699	7701	124	772376	0.740034	0.016102	1415609	780971
197.246	6532	5656	876	94	1024358	6.45662	0.107306	1415833	656633
197.246	4905	2157	2748	49	755588	0.784935	0.017831	1450616	823485
197.246	1299	1202	97	10	492767	12.3918	0.103093	1413665	1016416
197.246	0	0	0	0	722033	0	0	1408130	774801
197.246	0	0	0	0	978023	0	0	1411096	556755
197.246	7405	6158	1247	95	987467	4.93825	0.076183	1436847	679456
197.246	5534	5316	218	61	1040950	24.3853	0.279817	1403080	575898
197.246	7	0	7	0	864451	0	0	1439486	670592
197.246	0	0	0	0	835997	0	0	1444748	700365
197.246	775	720	55	10	743249	13.0909	0.181818	1435486	776384
197.246	0	0	0	0	864451	0	0	1439376	670478
197.246	0	0	0	0	507448	0	0	1467925	1013678
197.246	0	0	0	0	869072	0	0	1486751	685708
197.246	0	0	0	0	1028874	0	0	1482361	544506
197.246	459	418	41	6	783525	10.1951	0.146341	1481356	803895
197.246	0	0	0	0	1051640	0	0	1487123	525094
197.246	290	247	43	5	879688	5.74419	0.116279	1495866	686196
197.246	896	882	14	8	1057069	63	0.571429	1482949	524261
197.246	2267	2079	188	31	1084682	11.0585	0.164894	1493374	544219
197.246	343	303	40	7	865567	7.575	0.175	1478036	682567
197.246	6880	3613	3267	75	742455	1.10591	0.022957	1432777	830963
197.246	0	0	0	0	683869	0	0	1402578	825187
197.246	1509	1462	47	23	1043291	31.1064	0.489362	1454711	591016
197.246	5	0	5	0	507587	0	0	1468226	1013679
197.246	0	0	0	0	899119	0	0	1489482	648134
197.246	1789	1661	128	20	1047851	12.9766	0.15625	1483669	544847
197.246	371	343	28	7	1056827	12.25	0.25	1488033	524887
197.246	0	0	0	0	746980	0	0	1479806	802702
197.246	0	0	0	0	1135773	0	0	1501198	461407
197.247	953	940	13	7	1072707	72.3077	0.538462	1488077	521546
197.247	5379	5220	159	40	785971	32.8302	0.251572	1440263	841037
197.248	3316	3047	269	37	1112757	11.3271	0.137546	1493413	522504
197.248	0	0	0	0	925294	0	0	1486388	645672
197.248	4423	4211	212	56	925134	19.8632	0.264151	1500714	821207
197.248	17	0	17	0	1050723	0	0	1487701	525846
197.248	551	500	51	9	865019	9.80392	0.176471	1495018	704018
197.248	0	0	0	0	1237665	0	0	1602136	389975
197.248	0	0	0	0	977431	0	0	1445625	564586
197.248	0	0	0	0	1237665	0	0	1602536	389971
197.248	0	0	0	0	529063	0	0	1465504	980406
197.248	50	12	38	2	857041	0.315789	0.052632	1448084	665154
197.249	18	6	12	1	488990	0.5	0.083333	1454620	1008750
197.249	8	0	8	0	488982	0	0	1456633	1010308
197.249	0	0	0	0	488967	0	0	1455635	1009487
197.249	456	430	26	5	638495	16.5385	0.192308	1419187	864401
197.249	2971	2590	381	33	1063068	6.7979	0.086614	1494299	568634
197.249	0	0	0	0	1329281	0	0	1541950	293368
197.249	0	0	0	0	1286942	0	0	1558335	334273
197.249	0	0	0	0	1286736	0	0	1556145	332674
197.249	1	0	1	0	1237665	0	0	1602015	389478
197.249	9	7	2	1	949290	3.5	0.5	1434745	594101
197.249	0	0	0	0	949291	0	0	1434793	594149
197.249	9	5	4	1	545391	1.25	0.25	1458065	962340
197.249	13	11	2	2	344595	5.5	1	1458955	1148455
197.249	0	0	0	0	545415	0	0	1457852	962121
197.249	0	0	0	0	344595	0	0	1459523	1148896
197.249	6	0	6	0	897235	0	0	1455654	655000
197.249	0	0	0	0	897229	0	0	1455219	654723
197.249	1	0	1	0	344595	0	0	1459271	1148893
197.249	4	0	4	0	344595	0	0	1459429	1148888
197.249	5	0	5	0	344595	0	0	1458582	1148109
197.249	9	6	3	1	590902	2	0.333333	1465139	937348
197.249	3470	3101	369	44	887388	8.40379	0.119241	1431149	729855
197.249	1	0	1	0	595795	0	0	1436471	905683
197.249	0	0	0	0	595789	0	0	1436691	906137
197.249	11	6	5	1	549572	1.2	0.2	1460213	955451
197.249	0	0	0	0	1304365	0	0	1569933	318842
197.249	0	0	0	0	549573	0	0	1460052	955365
197.249	0	0	0	0	1304365	0	0	1569927	318816
197.249	0	0	0	0	590919	0	0	1465108	937441
197.25	8428	7061	1367	107	1152083	5.16533	0.078274	1439212	503559
197.25	8	6	2	1	525073	3	0.5	1457504	978049
197.25	0	0	0	0	674865	0	0	1407980	837839
197.25	2	0	2	0	525067	0	0	1456993	978549
197.25	0	0	0	0	525069	0	0	1457066	978625
197.25	6368	5847	521	75	1296679	11.2226	0.143954	1558031	392066
197.25	0	0	0	0	590907	0	0	1464542	936944
197.25	0	0	0	0	590902	0	0	1465000	937138
197.25	6	0	6	0	590888	0	0	1464733	937070
197.25	1	0	1	0	595788	0	0	1436336	905785
197.25	14437	3531	10906	82	416621	0.323767	0.007519	1485658	1145676
197.25	9	7	2	1	525172	3.5	0.5	1456936	978285
197.25	2215	2049	166	32	553485	12.3434	0.192771	1458940	1017133
197.25	0	0	0	0	590795	0	0	1465080	937361
197.25	0	0	0	0	525019	0	0	1457931	978392
197.25	12	0	12	0	590863	0	0	1464962	937335
197.25	0	0	0	0	674865	0	0	1408146	838018
197.25	7	5	2	1	344595	2.5	0.5	1458649	1148274
197.25	2755	2600	155	39	796360	16.7742	0.251613	1467513	864295
197.251	1747	1684	63	12	939634	26.7302	0.190476	1496208	651640
197.251	3148	2920	228	34	595804	12.807	0.149123	1464574	980118
197.251	5710	5067	643	75	1164980	7.88025	0.116641	1530267	554934
197.251	1505	1401	104	11	569021	13.4712	0.105769	1451135	950594
197.251	0	0	0	0	885622	0	0	1451539	660467
197.251	3202	3153	49	28	983282	64.3469	0.571429	1501841	661112
197.251	2770	2568	202	32	1108263	12.7129	0.158416	1473544	489572
197.251	7860	5510	2350	100	1001053	2.34468	0.042553	1497150	646307
197.251	1247	1126	121	16	904722	9.30579	0.132231	1493795	686584
197.251	1251	1149	102	14	371028	11.2647	0.137255	1461661	1157486
197.251	3135	2905	230	29	987569	12.6304	0.126087	1495885	634474
197.251	1076	1015	61	13	1096921	16.6393	0.213115	1500760	523257
197.251	0	0	0	0	1005484	0	0	1499349	584354
197.251	3517	3306	211	42	1118547	15.6682	0.199052	1492149	518484
197.251	2187	2127	60	16	635089	35.45	0.266667	1439684	914038
197.251	0	0	0	0	1093071	0	0	1503210	497496
197.251	9079	4288	4791	92	833964	0.895011	0.019203	1502865	774717
197.251	6990	4823	2167	105	523109	2.22566	0.048454	1469561	1245041
197.251	976	937	39	7	1027327	24.0256	0.179487	1493477	580172
197.251	1585	1549	36	14	967985	43.0278	0.388889	1482414	649184
197.251	0	0	0	0	903442	0	0	1500209	650010
197.251	0	0	0	0	1064963	0	0	1494124	524684
197.251	316	298	18	6	1151495	16.5556	0.333333	1510841	459742
197.251	0	0	0	0	936905	0	0	1519837	640375
197.251	0	0	0	0	1136080	0	0	1512200	460095
197.251	167	161	6	2	850944	26.8333	0.333333	1505224	715964
197.251	326	315	11	3	854076	28.6364	0.272727	1500848	713843
197.252	0	0	0	0	1052724	0	0	1473059	519145
197.252	0	0	0	0	908270	0	0	1483499	649877
197.252	989	953	36	12	932959	26.4722	0.333333	1492199	648369
197.252	0	0	0	0	848828	0	0	1500619	714376
197.252	0	0	0	0	899802	0	0	1491277	648986
197.252	0	0	0	0	1067235	0	0	1473878	504842
197.252	5734	5493	241	44	982907	22.7925	0.182573	1457749	651066
197.252	79	73	6	1	852178	12.1667	0.166667	1501345	714278
197.252	1132	1107	25	11	922408	44.28	0.44	1496347	646697
197.252	9125	7278	1847	115	980599	3.94044	0.062263	1528466	740030
197.253	11	6	5	1	1298503	1.2	0.2	1590667	331168
197.253	1490	1427	63	26	1116285	22.6508	0.412698	1499121	512362
197.253	0	0	0	0	1298373	0	0	1590647	331183
197.253	0	0	0	0	622535	0	0	1424989	890297
197.253	0	0	0	0	492264	0	0	1419743	990383
197.253	17	6	11	1	1087475	0.545455	0.090909	1498307	508066
197.253	12	6	6	1	1087467	1	0.166667	1499353	509099
197.253	0	0	0	0	1083887	0	0	1500456	512673
197.253	0	0	0	0	1087475	0	0	1498363	508794
197.253	0	0	0	0	494098	0	0	1417373	988144
197.253	6472	5703	769	78	1036126	7.41613	0.10143	1516769	705730
197.253	6	0	6	0	492257	0	0	1419271	990277
197.253	15	0	15	0	1083947	0	0	1494702	510489
197.253	330	232	98	3	1286681	2.36735	0.030612	1558080	334131
197.253	0	0	0	0	753142	0	0	1498696	800749
197.253	2050	1945	105	21	1335494	18.5238	0.2	1548082	306739
197.253	0	0	0	0	1172978	0	0	1500305	420946
197.253	34	16	18	2	622602	0.888889	0.111111	1424770	890026
197.253	472	374	98	11	1038729	3.81633	0.112245	1496312	559174
197.253	11	6	5	1	1083876	1.2	0.2	1497788	510589
197.253	0	0	0	0	613883	0	0	1464554	923876
197.253	5898	5481	417	72	1161613	13.1439	0.172662	1500775	567832
197.253	17	0	17	0	613898	0	0	1455131	916236
197.254	29	20	9	3	614119	2.22222	0.333333	1463410	923012
197.254	42	6	36	1	321971	0.166667	0.027778	1360909	1093117
197.254	0	0	0	0	946603	0	0	1464258	617475
197.254	0	0	0	0	613915	0	0	1463787	922923
197.254	7182	6889	293	59	977738	23.5119	0.201365	1435573	615569
197.254	2920	2859	61	18	948066	46.8689	0.295082	1449247	636287
197.254	0	0	0	0	629066	0	0	1434600	875218
197.254	15	6	9	1	629062	0.666667	0.111111	1433233	874085
197.254	174	159	15	4	885634	10.6	0.266667	1447732	658249
197.254	2037	1905	132	30	646006	14.4318	0.227273	1462929	950993
197.254	1016	1002	14	8	1071644	71.5714	0.571429	1467952	503833
197.254	4824	3606	1218	66	467188	2.96059	0.054187	1419559	1260025
197.437	33	13	20	2	530570	0.65	0.1	1408417	947519
197.481	83	77	6	3	723879	12.8333	0.5	1494236	815851
197.481	265	226	39	5	689127	5.79487	0.128205	1497535	849450
197.481	350	318	32	7	1287372	9.9375	0.21875	1591597	341633
197.481	11	5	6	1	1322700	0.833333	0.166667	1548265	297927
197.482	0	0	0	0	691353	0	0	1491580	845511
197.482	0	0	0	0	1322649	0	0	1549298	298223
197.482	17184	1921	15263	48	209948	0.12586	0.003145	1448892	1281518
197.482	0	0	0	0	1266215	0	0	1574290	360218
197.482	3475	3224	251	35	1268318	12.8446	0.139442	1533515	423510
197.482	0	0	0	0	1287360	0	0	1591026	342308
197.482	185	180	5	4	1235340	36	0.8	1497518	361937
197.482	0	0	0	0	1293039	0	0	1557078	327278
197.482	0	0	0	0	1234201	0	0	1596834	394432
197.483	2841	2708	133	30	1255678	20.3609	0.225564	1536849	363849
197.483	0	0	0	0	866579	0	0	1497178	686467
197.483	23	12	11	2	1234199	1.09091	0.181818	1597263	395093
197.485	192	145	47	4	1275482	3.08511	0.085106	1576779	349129
197.485	18	0	18	0	959879	0	0	1495068	617519
197.486	615	593	22	7	1280833	26.9545	0.318182	1536361	339019
197.486	0	0	0	0	1037972	0	0	1497216	555589
197.486	441	413	28	6	660407	14.75	0.214286	1495917	892206
197.486	6684	4141	2543	84	751379	1.62839	0.033032	1512483	881212
197.486	1537	1487	50	12	1294455	29.74	0.24	1532284	339387
197.486	0	0	0	0	715974	0	0	1494288	815810
197.486	38	0	38	0	1234122	0	0	1597466	394594
197.486	0	0	0	0	1042473	0	0	1497496	552893
197.492	0	0	0	0	1325534	0	0	1555160	296843
197.492	0	0	0	0	851878	0	0	1494709	695699
197.492	1057	993	64	15	637714	15.5156	0.234375	1491281	915948
197.492	9237	3890	5347	78	501613	0.727511	0.014588	1485825	1086459
197.492	0	0	0	0	1270815	0	0	1581551	354380
197.493	92	43	49	3	1293065	0.877551	0.061224	1558136	327506
197.493	0	0	0	0	1287385	0	0	1591607	342271
197.493	326	304	22	4	682212	13.8182	0.181818	1493578	848852
197.493	723	690	33	8	1269355	20.9091	0.242424	1579771	356802
197.493	33	11	22	2	1038060	0.5	0.090909	1498112	556254
197.494	1022	1007	15	13	1091908	67.1333	0.866667	1512816	517118
197.494	630	561	69	7	1314244	8.13044	0.101449	1556507	310646
197.494	29	6	23	1	1235249	0.26087	0.043478	1496781	361534
197.494	18	0	18	0	1244671	0	0	1535242	376762
197.495	0	0	0	0	1235142	0	0	1497061	361543
197.495	1319	1211	108	20	1108307	11.213	0.185185	1507703	512891
197.495	59	0	59	0	626450	0	0	1454163	879533
197.495	24	17	7	3	691340	2.42857	0.428571	1491606	845589
197.495	0	0	0	0	1315757	0	0	1555588	306034
197.495	606	533	73	6	1302588	7.30137	0.082192	1559669	328678
197.496	100	83	17	4	1082270	4.88235	0.235294	1509756	515066
197.496	0	0	0	0	974747	0	0	1457306	600370
197.497	9766	6794	2972	109	813893	2.286	0.036676	1503774	903452
197.497	37	10	27	2	1042465	0.37037	0.074074	1497636	553351
197.497	13	5	8	1	1325430	0.625	0.125	1555765	297056
197.497	0	0	0	0	1295324	0	0	1533252	320918
197.497	239	225	14	3	1287417	16.0714	0.214286	1591776	342469
197.497	3196	3107	89	32	778585	34.9101	0.359551	1512948	873977
197.497	301	283	18	2	749842	15.7222	0.111111	1467824	797310
197.497	0	0	0	0	1249695	0	0	1531555	358770
197.503	12	7	5	1	1287387	1.4	0.2	1592288	342376
197.503	1863	1843	20	10	1094057	92.15	0.5	1505898	513449
197.503	0	0	0	0	632343	0	0	1455035	874797
197.504	9	0	9	0	1293097	0	0	1557238	326958
197.504	0	0	0	0	729993	0	0	1464132	789997
197.504	0	0	0	0	1287384	0	0	1592243	342276
197.504	1	0	1	0	1322644	0	0	1548700	298274
197.504	922	898	24	8	889141	37.4167	0.333333	1495894	697935
197.504	74	6	68	1	328907	0.088235	0.014706	1443988	1155995
197.504	4408	4355	53	35	1089420	82.1698	0.660377	1469864	554434
197.504	0	0	0	0	850019	0	0	1488529	705623
197.504	0	0	0	0	769055	0	0	1467043	756162
197.505	0	0	0	0	681654	0	0	1494769	849336
197.505	2667	2425	242	22	998111	10.0207	0.090909	1520541	642088
197.505	3334	3121	213	35	1077741	14.6526	0.164319	1493217	591019
197.505	127	72	55	3	709861	1.30909	0.054545	1460040	802783
197.505	64	49	15	1	719913	3.26667	0.066667	1494766	816212
197.505	0	0	0	0	1082262	0	0	1510235	515518
197.505	33	7	26	1	1234216	0.269231	0.038462	1597700	394592
197.505	3575	3347	228	36	1297797	14.6798	0.157895	1528372	376811
197.506	15	6	9	1	769063	0.666667	0.111111	1467373	756085
197.506	665	574	91	12	1296244	6.30769	0.131868	1578450	338331
197.506	0	0	0	0	759857	0	0	1496257	797766
197.506	3294	3239	55	34	1116127	58.8909	0.618182	1512601	548848
197.506	2897	2794	103	34	1288573	27.1262	0.330097	1529333	356305
197.506	433	397	36	5	561753	11.0278	0.138889	1406711	932233
197.506	11	0	11	0	1295504	0	0	1533017	320657
197.506	10045	3828	6217	89	698163	0.615731	0.014316	1416887	866295
197.506	12113	5258	6855	117	603588	0.767031	0.017068	1441454	968718
197.506	0	0	0	0	726213	0	0	1467023	796722
197.507	10	0	10	0	769060	0	0	1467557	756368
197.507	1169	1114	55	10	1235195	20.2545	0.181818	1592367	392545
197.507	0	0	0	0	1310856	0	0	1554148	310908
197.507	1330	1306	24	8	904747	54.4167	0.333333	1498630	688610
197.507	3186	2657	529	44	901772	5.02268	0.083176	1497557	794566
197.507	2109	2036	73	16	1322664	27.8904	0.219178	1551900	318765
197.507	0	0	0	0	968933	0	0	1511769	608867
197.507	1135	1040	95	18	1317436	10.9474	0.189474	1550128	308351
197.507	208	175	33	3	347062	5.30303	0.090909	1460045	1149276
197.508	0	0	0	0	1322684	0	0	1549584	298497
197.508	0	0	0	0	1025539	0	0	1469433	544189
197.508	0	0	0	0	1275393	0	0	1578545	349188
197.508	0	0	0	0	680067	0	0	1447356	823385
197.508	0	0	0	0	545449	0	0	1433060	946877
197.508	2055	2013	42	13	1104874	47.9286	0.309524	1486770	520822
197.508	0	0	0	0	1081283	0	0	1510588	516495
197.508	133	110	23	1	1027261	4.78261	0.043478	1468864	544200
197.508	1405	1279	126	17	847483	10.1508	0.134921	1491413	764223
197.509	10100	4187	5913	93	715123	0.708101	0.015728	1395016	802843
197.509	80	69	11	3	1295510	6.27273	0.272727	1533302	320621
197.514	3192	3146	46	28	1069467	68.3913	0.608696	1420142	558521
197.515	901	770	131	10	826331	5.87786	0.076336	1476416	753532
197.515	31	11	20	2	986454	0.55	0.1	1418407	562371
197.515	0	0	0	0	328907	0	0	1428525	1143582
197.515	0	0	0	0	561982	0	0	1431378	915578
197.516	34	5	29	1	1057798	0.172414	0.034483	1478966	525561
197.516	0	0	0	0	963981	0	0	1404049	577806
197.516	2937	2894	43	16	1025749	67.3023	0.372093	1424555	545019
197.516	0	0	0	0	1012164	0	0	1421808	547266
197.516	0	0	0	0	898075	0	0	1371635	609646
197.516	0	0	0	0	986486	0	0	1419497	561846
197.516	27	12	15	2	1012454	0.8	0.133333	1418686	546545
197.524	3797	3713	84	44	1299960	44.2024	0.52381	1513788	331270
197.524	3443	3210	233	39	1180906	13.7768	0.167382	1492753	442595
197.524	11198	8831	2367	162	1122941	3.73088	0.068441	1417136	516808
197.524	0	0	0	0	1032977	0	0	1433168	522318
197.525	6638	5499	1139	74	1114932	4.82792	0.064969	1475790	537732
197.526	53	17	36	3	530568	0.472222	0.083333	1409583	948340
197.526	27	11	16	2	530580	0.6875	0.125	1408603	947106
197.526	0	0	0	0	530599	0	0	1407141	946009
197.527	0	0	0	0	530585	0	0	1409990	948531
197.527	0	0	0	0	530580	0	0	1407809	946431
197.527	31	0	31	0	530581	0	0	1410190	948585
197.527	52	6	46	1	530580	0.130435	0.021739	1405014	944337
197.527	0	0	0	0	530595	0	0	1409011	947606
197.527	23	7	16	1	530586	0.4375	0.0625	1408972	947848
197.527	15	5	10	1	530572	0.5	0.1	1409167	947825
197.527	57	12	45	2	530580	0.266667	0.044444	1408531	947536
197.528	63	24	39	4	530588	0.615385	0.102564	1409535	948267
197.528	0	0	0	0	530577	0	0	1408257	947199
197.528	45	13	32	2	530598	0.40625	0.0625	1410913	949122
197.528	0	0	0	0	530595	0	0	1409748	948014
197.528	23	17	6	2	530579	2.83333	0.333333	1409221	947732
197.528	31	5	26	1	530574	0.192308	0.038462	1408723	947477
197.528	32	9	23	2	530570	0.391304	0.086957	1409126	947916
197.528	0	0	0	0	530568	0	0	1408903	947587
197.528	53	0	53	0	530579	0	0	1409318	948138
197.529	0	0	0	0	530585	0	0	1409456	948672
197.529	0	0	0	0	530581	0	0	1408385	947498
197.529	0	0	0	0	530585	0	0	1409382	948177
197.529	16	0	16	0	530592	0	0	1409818	948402
197.529	34	11	23	2	530587	0.478261	0.086957	1408640	947615
197.529	0	0	0	0	530574	0	0	1408917	948077
197.529	13	0	13	0	530585	0	0	1409547	947995
197.529	19	0	19	0	530598	0	0	1410607	948888
197.529	42	13	29	2	530580	0.448276	0.068966	1406625	946560
197.53	34	6	28	1	530578	0.214286	0.035714	1409018	947959
197.53	47	25	22	4	530589	1.13636	0.181818	1408490	947365
197.53	0	0	0	0	530595	0	0	1409352	948098
197.53	30	13	17	2	530576	0.764706	0.117647	1408328	947257
197.53	21	0	21	0	530582	0	0	1409316	947860
197.53	31	17	14	3	530578	1.21429	0.214286	1409263	948207
197.53	0	0	0	0	530585	0	0	1408929	947880
197.531	65	17	48	3	530568	0.354167	0.0625	1408689	947352
197.531	50	6	44	1	530576	0.136364	0.022727	1405533	948157
197.531	14	0	14	0	530580	0	0	1409101	948148
197.531	57	18	39	3	530582	0.461538	0.076923	1409076	947939
197.531	56	28	28	5	530584	1	0.178571	1408859	947750
197.531	29	12	17	2	530588	0.705882	0.117647	1409691	948156
197.532	0	0	0	0	996678	0	0	1437329	569773
197.532	0	0	0	0	930589	0	0	1500884	637524
197.533	0	0	0	0	668344	0	0	1471566	844914
197.775	1814	1620	194	23	844493	8.35051	0.118557	1476507	795109
197.787	0	0	0	0	671403	0	0	1505989	877157
197.788	4	0	4	0	671403	0	0	1506538	877375
197.788	0	0	0	0	671403	0	0	1506170	877308
197.788	228	0	228	0	671403	0	0	1487246	865906
197.788	0	0	0	0	671480	0	0	1505698	877046
197.788	1371	1340	31	15	750096	43.2258	0.483871	1461943	789814
197.788	13	9	4	1	671480	2.25	0.25	1505926	877177
197.788	9	0	9	0	1044812	0	0	1452933	517515
197.788	18	11	7	2	1045061	1.57143	0.285714	1455845	517824
197.789	2291	2238	53	21	727812	42.2264	0.396226	1438717	790062
197.789	2	0	2	0	1045083	0	0	1458791	518094
197.789	17	0	17	0	897676	0	0	1457022	639459
197.789	710	691	19	4	1320922	36.3684	0.210526	1548638	306160
197.789	0	0	0	0	1045083	0	0	1458920	518124
197.789	0	0	0	0	1045083	0	0	1458886	518134
197.789	3	0	3	0	1267908	0	0	1571230	359484
197.789	19	0	19	0	1267715	0	0	1555370	356162
197.79	8	0	8	0	1267909	0	0	1570816	359248
197.79	23	0	23	0	1267770	0	0	1557302	356543
197.79	3	0	3	0	1267910	0	0	1570586	359163
197.79	4	0	4	0	1267909	0	0	1570909	359439
197.79	9	0	9	0	1322395	0	0	1541012	300937
197.79	38	13	25	2	1322367	0.52	0.08	1535757	297862
197.79	15	0	15	0	1322389	0	0	1548745	301386
197.79	3	0	3	0	1322446	0	0	1549349	301453
197.79	54	11	43	2	868515	0.255814	0.046512	1483409	670868
197.791	21	6	15	1	868670	0.4	0.066667	1480910	669842
197.791	40	20	20	3	870290	1	0.15	1472607	665567
197.791	0	0	0	0	868804	0	0	1492545	674287
197.791	0	0	0	0	868746	0	0	1492802	674928
197.791	4	0	4	0	683499	0	0	1508719	866218
197.791	12	0	12	0	683499	0	0	1505344	864515
197.792	463	392	71	7	873188	5.52113	0.098592	1494350	688574
197.792	0	0	0	0	720674	0	0	1445469	794289
197.792	17	6	11	1	1023272	0.545455	0.090909	1453188	537214
197.792	0	0	0	0	1023273	0	0	1454884	537805
197.792	0	0	0	0	897691	0	0	1456521	639220
197.793	18	6	12	1	897696	0.5	0.083333	1453303	638605
197.793	590	582	8	4	678726	72.75	0.5	1505317	876267
197.793	0	0	0	0	871087	0	0	1450023	673728
197.793	24	17	7	2	871090	2.42857	0.285714	1445907	671969
197.793	8	5	3	1	671486	1.66667	0.333333	1499693	874114
197.794	8	6	2	1	671403	3	0.5	1502985	874656
197.794	0	0	0	0	670752	0	0	1490630	866933
197.794	25	6	19	1	671403	0.315789	0.052632	1495390	871174
197.794	2	0	2	0	671403	0	0	1501215	874406
197.794	31	7	24	1	671403	0.291667	0.041667	1489756	867241
197.794	57	24	33	4	674654	0.727273	0.121212	1469354	853212
197.794	0	0	0	0	1267828	0	0	1562502	357434
197.794	18	6	12	1	1322372	0.5	0.083333	1542675	300367
197.795	0	0	0	0	1322372	0	0	1548091	301283
197.795	0	0	0	0	1322469	0	0	1549074	301694
197.795	0	0	0	0	1322441	0	0	1547756	301288
197.795	0	0	0	0	1322345	0	0	1535928	297886
32022.1	2860	2769	91	33	1349958	30.4286	0.362637	1543684	291066
32022.2	0	0	0	0	462233	0	0	1369833	968892
32022.2	16291	1991	14300	44	518712	0.139231	0.003077	1373835	928126
32022.2	0	0	0	0	478568	0	0	1378107	953373
32022.2	0	0	0	0	656454	0	0	1469980	865102
32022.2	9	0	9	0	656454	0	0	1472427	866620
32022.2	47	21	26	3	478689	0.807692	0.115385	1378869	952738
32022.2	0	0	0	0	656454	0	0	1468918	864732
32022.2	0	0	0	0	897608	0	0	1457072	639836
32022.3	22	13	9	2	529002	1.44444	0.222222	1457654	987219
32022.3	0	0	0	0	1298697	0	0	1558799	323572
32022.3	0	0	0	0	1237733	0	0	1595666	390177
32022.3	90	46	44	2	1298708	1.04546	0.045455	1557727	322340
32022.7	54	0	54	0	959894	0	0	1496586	617951
32022.7	32	11	21	2	509442	0.52381	0.095238	1460853	994618
32022.7	1975	1953	22	14	1181587	88.7727	0.636364	1505306	414543
32022.9	0	0	0	0	616014	0	0	1412966	889552
32022.9	24	11	13	2	616059	0.846154	0.153846	1415303	890834
32022.9	0	0	0	0	509433	0	0	1454830	990855
32022.9	531	472	59	13	649218	8	0.220339	1465703	903308
32022.9	7078	5864	1214	64	660465	4.83031	0.052718	1461126	995210
32022.9	6297	5644	653	77	842698	8.64319	0.117917	1418365	804464
32022.9	8108	7574	534	97	1109795	14.1835	0.181648	1487936	664422
32022.9	0	0	0	0	628948	0	0	1463704	901840
32022.9	6375	6242	133	69	985443	46.9323	0.518797	1455231	825673
32022.9	0	0	0	0	706036	0	0	1437918	813220
32023	221	163	58	3	1286022	2.81034	0.051724	1552235	333516
32023	910	862	48	7	1311449	17.9583	0.145833	1553626	333861
691337	582	480	102	10	1273316	4.70588	0.098039	1527992	340599
889232	381	342	39	4	604030	8.76923	0.102564	1385121	854529
889233	0	0	0	0	652051	0	0	1491730	885034
889234	26	0	26	0	1235975	0	0	1483396	360147
889235	0	0	0	0	1329119	0	0	1505272	285831
889237	0	0	0	0	953617	0	0	1483691	618620
889238	0	0	0	0	709861	0	0	1447013	794302
889240	0	0	0	0	1282184	0	0	1516952	328124
889241	0	0	0	0	651636	0	0	1454426	880174
889242	9011	6081	2930	123	826247	2.07543	0.04198	1466869	776871
889244	1655	1594	61	19	1146812	26.1311	0.311475	1425753	469246
889245	0	0	0	0	1121892	0	0	1524211	478240
Reference	5	0	5	0	1237687	0	0	1641481	403687
internal_1099	2314	2154	160	17	328907	13.4625	0.10625	1445693	1175123
internal_1109	4	0	4	0	344595	0	0	1460064	1149270
internal_1108	5	0	5	0	344595	0	0	1460332	1149521
internal_1107	0	0	0	0	344595	0	0	1460464	1149549
internal_1106	2	0	2	0	344595	0	0	1460538	1149620
internal_1105	1	0	1	0	344595	0	0	1460543	1149623
internal_1110	735	668	67	6	361851	9.97015	0.089552	1466989	1155619
internal_1104	209	186	23	4	344595	8.08696	0.173913	1468276	1156532
internal_1103	67	59	8	1	344586	7.375	0.125	1468806	1164119
internal_1102	16	6	10	1	337478	0.6	0.1	1469168	1164309
internal_1101	502	467	35	11	337470	13.3429	0.314286	1473164	1189459
internal_1111	3837	3750	87	27	468144	43.1034	0.310345	1449332	1170118
internal_1100	556	526	30	13	315682	17.5333	0.433333	1475664	1196422
internal_1098	1277	1211	66	25	311149	18.3485	0.378788	1476068	1316634
internal_1097	13374	2320	11054	46	167772	0.209879	0.004161	1496882	1404922
internal_1115	7689	5402	2287	114	528996	2.36205	0.049847	1458995	1238927
internal_1114	11215	1736	9479	41	238251	0.183142	0.004325	1495464	1329692
internal_1119	852	754	98	15	693021	7.69388	0.153061	1468368	871505
internal_1118	5589	4772	817	71	647906	5.84088	0.086903	1485380	1086375
internal_1122	45	38	7	2	698632	5.42857	0.285714	1465999	836846
internal_1121	2799	2544	255	44	698632	9.97647	0.172549	1479386	969467
internal_1120	2402	2104	298	44	563357	7.0604	0.147651	1487206	1090891
internal_1117	2217	1720	497	39	424119	3.46076	0.078471	1508431	1296397
internal_1125	2787	2351	436	28	712504	5.3922	0.06422	1461719	853652
internal_1127	17	7	10	1	656454	0.7	0.1	1475010	868177
internal_1126	5	0	5	0	656455	0	0	1476105	868653
internal_1124	1149	851	298	20	656463	2.8557	0.067114	1483114	893671
internal_1123	12901	11042	1859	123	634360	5.93975	0.066165	1490040	1284586
internal_1116	8583	2311	6272	49	227312	0.368463	0.007812	1540573	1377573
internal_1113	7095	1493	5602	36	172403	0.266512	0.006426	1551791	1430144
internal_1132	8449	8248	201	51	695971	41.0348	0.253731	1423259	964221
internal_1134	444	395	49	7	544254	8.06123	0.142857	1452867	952589
internal_1133	873	815	58	19	543206	14.0517	0.327586	1455565	979450
internal_1131	3567	3443	124	31	515389	27.7661	0.25	1461370	1077719
internal_1143	237	173	64	3	733199	2.70312	0.046875	1437783	791280
internal_1142	1503	1422	81	6	728204	17.5556	0.074074	1441306	822757
internal_1141	254	224	30	1	688188	7.46667	0.033333	1449175	825571
internal_1140	1456	1393	63	13	688188	22.1111	0.206349	1450958	842779
internal_1145	6799	6687	112	52	949291	59.7054	0.464286	1434982	777342
internal_1147	3	0	3	0	732569	0	0	1422313	765692
internal_1146	208	171	37	6	732571	4.62162	0.162162	1438215	779344
internal_1144	1593	1561	32	16	731108	48.7812	0.5	1443306	840418
internal_1139	918	897	21	15	670611	42.7143	0.714286	1459086	870168
internal_1138	5124	4990	134	34	641706	37.2388	0.253731	1459631	974492
internal_1152	243	196	47	5	567072	4.17021	0.106383	1447322	927205
internal_1151	96	56	40	2	562116	1.4	0.05	1448423	927941
internal_1150	1398	1326	72	13	562125	18.4167	0.180556	1451836	946154
internal_1155	4	0	4	0	575185	0	0	1433760	908510
internal_1154	90	51	39	3	575185	1.30769	0.076923	1439427	913069
internal_1153	1195	1092	103	16	575185	10.6019	0.15534	1454169	948751
internal_1149	413	388	25	14	542889	15.52	0.56	1460522	963511
internal_1160	11	0	11	0	749971	0	0	1453194	759826
internal_1159	3988	3905	83	22	749971	47.0482	0.26506	1453793	804696
internal_1158	4255	4172	83	29	703398	50.2651	0.349398	1455120	887352
internal_1164	10	0	10	0	626457	0	0	1457206	881188
internal_1163	17	0	17	0	626462	0	0	1457877	881625
internal_1165	547	471	76	8	632343	6.19737	0.105263	1457588	881766
internal_1162	978	920	58	13	626474	15.8621	0.224138	1461043	893933
internal_1169	1369	1311	58	12	702220	22.6034	0.206897	1448673	824917
internal_1168	540	500	40	9	680074	12.5	0.225	1451821	832199
internal_1171	38	9	29	1	709639	0.310345	0.034483	1453875	798594
internal_1174	45	11	34	2	709633	0.323529	0.058824	1447894	795320
internal_1173	15	5	10	1	709627	0.5	0.1	1449693	796226
internal_1176	8	6	2	1	729043	3	0.5	1449231	778595
internal_1178	246	222	24	2	729054	9.25	0.083333	1432349	768132
internal_1177	49	15	34	1	729054	0.441176	0.029412	1446180	774950
internal_1175	617	580	37	4	729054	15.6757	0.108108	1453659	797189
internal_1172	22	0	22	0	709637	0	0	1456557	799440
internal_1170	2360	2315	45	17	709640	51.4444	0.377778	1458265	835915
internal_1167	1397	1372	25	16	674117	54.88	0.64	1460317	849644
internal_1179	5172	5067	105	37	720674	48.2571	0.352381	1450024	849143
internal_1166	2664	2610	54	21	660929	48.3333	0.388889	1474089	900578
internal_1161	746	723	23	15	617484	31.4348	0.652174	1478965	906026
internal_1157	1294	1267	27	13	616204	46.9259	0.481481	1483626	936181
internal_1156	3038	2953	85	24	590564	34.7412	0.282353	1487344	978078
internal_1148	985	921	64	22	533649	14.3906	0.34375	1490628	997924
internal_1137	1936	1856	80	22	515862	23.2	0.275	1495209	1051892
internal_1184	9	6	3	1	673233	2	0.333333	1429943	835751
internal_1183	2	0	2	0	673222	0	0	1437702	840716
internal_1182	8	8	0	1	673222	0	0	1439374	841522
internal_1181	7991	7736	255	55	673238	30.3373	0.215686	1454251	989962
internal_1186	5	0	5	0	505262	0	0	1448325	979561
internal_1185	12	11	1	1	505262	11	1	1449565	980375
internal_1180	2880	2725	155	25	505264	17.5806	0.16129	1470730	1035586
internal_1136	1066	1028	38	20	463737	27.0526	0.526316	1502457	1083839
internal_1135	922	888	34	19	432640	26.1176	0.558824	1508567	1108932
internal_1130	1881	1794	87	34	411938	20.6207	0.390805	1512288	1161315
internal_1190	936	874	62	7	616035	14.0968	0.112903	1418169	905382
internal_1189	224	215	9	4	598814	23.8889	0.444444	1423520	910245
internal_1188	4502	4352	150	29	596548	29.0133	0.193333	1430465	1045814
internal_1194	145	74	71	4	453727	1.04225	0.056338	1423247	1020214
internal_1193	96	67	29	2	445915	2.31034	0.068966	1423805	1022743
internal_1195	584	469	115	6	447571	4.07826	0.052174	1424540	1023170
internal_1192	865	804	61	8	442553	13.1803	0.131148	1427912	1032614
internal_1198	2049	1895	154	15	526857	12.3052	0.097403	1420006	972779
internal_1204	10	6	4	1	641881	1.5	0.25	1421378	853308
internal_1209	6	0	6	0	661694	0	0	1422289	843327
internal_1208	4	0	4	0	661694	0	0	1422522	843530
internal_1207	2	0	2	0	661694	0	0	1422560	843552
internal_1206	2	0	2	0	661694	0	0	1423646	844523
internal_1205	914	869	45	12	661694	19.3111	0.266667	1423677	854364
internal_1203	364	337	27	5	641881	12.4815	0.185185	1424943	865289
internal_1202	37	32	5	1	631440	6.4	0.2	1425272	865483
internal_1201	55	43	12	3	631440	3.58333	0.25	1426010	865998
internal_1200	3273	3146	127	26	631440	24.7717	0.204724	1430531	942951
internal_1213	21	7	14	1	546316	0.5	0.071429	1404266	930352
internal_1214	2	0	2	0	546287	0	0	1404250	930534
internal_1212	28	0	28	0	546306	0	0	1406182	931757
internal_1215	18	0	18	0	546196	0	0	1407310	932707
internal_1211	2	0	2	0	546306	0	0	1408792	933617
internal_1210	48	38	10	2	546306	3.8	0.2	1409935	936931
internal_1199	1277	1220	57	11	543381	21.4035	0.192982	1433789	981447
internal_1197	1646	1553	93	14	501443	16.6989	0.150538	1437424	1010004
internal_1221	0	0	0	0	595795	0	0	1437410	906598
internal_1220	0	0	0	0	595795	0	0	1437412	906599
internal_1222	2204	2148	56	17	629106	38.3571	0.303571	1435527	906384
internal_1219	1037	1006	31	12	595796	32.4516	0.387097	1441343	916435
internal_1218	677	673	4	9	588675	168.25	2.25	1448994	920720
internal_1217	1055	1000	55	14	588675	18.1818	0.254545	1456060	937146
internal_1224	394	356	38	2	674865	9.36842	0.052632	1408286	838558
internal_1226	1273	1183	90	14	718175	13.1444	0.155556	1406307	826092
internal_1225	299	251	48	6	683869	5.22917	0.125	1411165	839545
internal_1223	4352	4166	186	26	674364	22.3978	0.139785	1412404	921971
internal_1216	3374	3252	122	26	577657	26.6557	0.213115	1460549	1026463
internal_1196	1050	1009	41	14	470504	24.6098	0.341463	1466316	1054386
internal_1191	585	550	35	13	435294	15.7143	0.371429	1468459	1063577
internal_1187	1918	1873	45	20	426425	41.6222	0.444444	1475273	1130876
internal_1129	1608	1542	66	30	358821	23.3636	0.454545	1518553	1341816
internal_1128	10117	1904	8213	54	181030	0.231828	0.006575	1521747	1399666
internal_1112	3669	648	3021	15	124958	0.214499	0.004965	1569880	1476147
internal_1096	5031	1036	3995	25	95098	0.259324	0.006258	1573997	1543292
internal_1233	0	0	0	0	888862	0	0	1428698	648795
internal_1232	5794	4783	1011	49	888862	4.73096	0.048467	1428717	772578
internal_1231	10076	7679	2397	116	753684	3.20359	0.048394	1433110	938063
internal_1238	57	6	51	1	1048379	0.117647	0.019608	1435549	518549
internal_1237	9684	8350	1334	114	1048370	6.25937	0.085457	1437100	587260
internal_1239	1	0	1	0	970987	0	0	1448273	594361
internal_1236	4821	4231	590	58	971033	7.17119	0.098305	1463092	711667
internal_1240	6834	5726	1108	79	946603	5.16787	0.0713	1465532	712234
internal_1235	4649	3990	659	67	845274	6.05463	0.101669	1483976	883872
internal_1243	8601	6784	1817	102	996680	3.73363	0.056136	1466443	674304
internal_1246	525	511	14	6	1067292	36.5	0.428571	1480068	519776
internal_1245	9513	7231	2282	124	1052781	3.16871	0.054338	1482517	604724
internal_1249	4	0	4	0	1085783	0	0	1448560	487022
internal_1250	6480	6194	286	51	1132281	21.6573	0.178322	1448516	486069
internal_1248	2934	2729	205	35	1085783	13.3122	0.170732	1459941	544068
internal_1247	3905	3374	531	59	1019122	6.35405	0.111111	1464808	596790
internal_1244	4447	3573	874	66	964988	4.0881	0.075515	1508994	688290
internal_1242	4956	3928	1028	69	889226	3.82101	0.067121	1526363	789956
internal_1254	934	898	36	12	946221	24.9444	0.333333	1467718	637919
internal_1255	16	14	2	1	915364	7	0.5	1468929	638142
internal_1253	53	39	14	3	915401	2.78571	0.214286	1470514	639969
internal_1252	901	860	41	15	914236	20.9756	0.365854	1474142	653969
internal_1251	9635	7190	2445	124	902200	2.94069	0.050716	1484076	762629
internal_1241	4476	3498	978	61	792354	3.57669	0.062372	1535408	908930
internal_1234	2743	2012	731	43	673851	2.75239	0.058824	1537003	1008365
internal_1230	4859	3950	909	75	569518	4.34544	0.082508	1540629	1309254
internal_1260	47	28	19	2	857284	1.47368	0.105263	1451730	667640
internal_1261	28	0	28	0	857037	0	0	1451792	667499
internal_1259	340	262	78	6	857041	3.35897	0.076923	1452630	670506
internal_1258	1138	936	202	17	854645	4.63366	0.084158	1454025	691033
internal_1267	32	11	21	2	897696	0.52381	0.095238	1457498	639730
internal_1269	80	33	47	3	897676	0.702128	0.06383	1487941	655214
internal_1268	8	0	8	0	897677	0	0	1492801	655909
internal_1266	78	68	10	4	897696	6.8	0.4	1493141	656061
internal_1265	188	153	35	6	897685	4.37143	0.171429	1494077	659500
internal_1264	1983	1770	213	18	895070	8.30986	0.084507	1495774	699559
internal_1275	49	6	43	1	871090	0.139535	0.023256	1452022	674651
internal_1278	51	12	39	2	871086	0.307692	0.051282	1450724	673722
internal_1279	45	0	45	0	871105	0	0	1451090	674149
internal_1277	10	6	4	1	871105	1.5	0.25	1452828	675063
internal_1276	8	6	2	1	871105	3	0.5	1455020	676626
internal_1274	12	6	6	1	871094	1	0.166667	1455332	676739
internal_1273	45	6	39	1	871094	0.153846	0.025641	1455422	676761
internal_1281	36	0	36	0	871095	0	0	1454452	676174
internal_1280	22	0	22	0	871096	0	0	1454947	676557
internal_1272	331	212	119	2	871100	1.78151	0.016807	1455787	677010
internal_1285	100	6	94	1	872531	0.06383	0.010638	1448199	672717
internal_1284	220	125	95	2	872520	1.31579	0.021053	1449438	673753
internal_1286	13	11	2	2	872569	5.5	1	1449604	672790
internal_1283	39	0	39	0	872528	0	0	1452246	674364
internal_1290	5	0	5	0	897237	0	0	1455885	654940
internal_1289	126	73	53	4	897238	1.37736	0.075472	1456292	660899
internal_1288	449	301	148	3	891580	2.03378	0.02027	1460536	668088
internal_1287	725	519	206	5	886239	2.51942	0.024272	1463235	681611
internal_1282	191	107	84	5	872546	1.27381	0.059524	1463870	683474
internal_1271	254	212	42	2	871103	5.04762	0.047619	1465067	687731
internal_1291	2567	2345	222	19	885625	10.5631	0.085586	1452888	681667
internal_1270	654	609	45	10	863317	13.5333	0.222222	1467870	690481
internal_1263	499	469	30	12	854248	15.6333	0.4	1502367	705332
internal_1262	1262	1131	131	19	845569	8.63359	0.145038	1503173	714620
internal_1257	6740	6157	583	73	833373	10.5609	0.125214	1504026	960771
internal_1296	1646	1507	139	19	977432	10.8417	0.136691	1450071	585248
internal_1300	0	0	0	0	956768	0	0	1444278	582124
internal_1299	1	0	1	0	956768	0	0	1444527	582268
internal_1298	1	0	1	0	956768	0	0	1445503	582860
internal_1297	0	0	0	0	956768	0	0	1445515	582871
internal_1295	2673	2521	152	21	956780	16.5855	0.138158	1451241	605083
internal_1303	8	6	2	1	956879	3	0.5	1453923	584062
internal_1302	622	569	53	13	956886	10.7358	0.245283	1456128	595694
internal_1307	3129	3056	73	22	1113714	41.863	0.30137	1450979	477811
internal_1306	2164	2137	27	16	1084444	79.1481	0.592593	1460420	550959
internal_1305	288	262	26	7	991890	10.0769	0.269231	1464837	553467
internal_1309	5	0	5	0	1023273	0	0	1456507	538292
internal_1312	5	0	5	0	1044351	0	0	1450332	516124
internal_1311	4	0	4	0	1044368	0	0	1451133	516313
internal_1317	3	0	3	0	1045083	0	0	1459643	518482
internal_1316	2	0	2	0	1045083	0	0	1459788	518560
internal_1315	1	0	1	0	1045083	0	0	1459900	518565
internal_1314	1	0	1	0	1045094	0	0	1460511	518890
internal_1313	440	403	37	6	1045100	10.8919	0.162162	1461039	519886
internal_1310	1331	1298	33	10	1044507	39.3333	0.30303	1461807	540218
internal_1308	1559	1516	43	17	1023310	35.2558	0.395349	1462270	553438
internal_1304	2573	2481	92	21	991910	26.9674	0.228261	1472997	599257
internal_1301	1006	970	36	14	946104	26.9444	0.388889	1478936	612220
internal_1294	2029	1966	63	24	935134	31.2063	0.380952	1490556	643514
internal_1293	4617	4488	129	43	910928	34.7907	0.333333	1498156	761218
internal_1292	3434	3221	213	42	791955	15.1221	0.197183	1501279	962766
internal_1256	7517	5815	1702	96	575195	3.41657	0.056404	1532854	1303062
internal_1229	9102	2306	6796	49	237918	0.339317	0.00721	1570601	1412990
internal_1319	14962	2743	12219	57	322516	0.224486	0.004665	1428494	1218322
internal_1325	15	12	3	1	721178	4	0.333333	1503075	830588
internal_1329	2	0	2	0	721178	0	0	1504354	830889
internal_1328	0	0	0	0	721178	0	0	1504844	831371
internal_1327	0	0	0	0	721178	0	0	1505303	831648
internal_1326	37	27	10	1	721178	2.7	0.1	1505373	831691
internal_1324	6349	6142	207	58	721178	29.6715	0.280193	1506506	920174
internal_1333	15	0	15	0	671403	0	0	1503316	875202
internal_1336	13	0	13	0	671403	0	0	1507446	878013
internal_1342	12	5	7	1	671480	0.714286	0.142857	1506338	877507
internal_1344	0	0	0	0	671403	0	0	1507185	878002
internal_1343	1	0	1	0	671403	0	0	1507667	878168
internal_1341	3	0	3	0	671403	0	0	1508003	878291
internal_1340	0	0	0	0	671403	0	0	1508554	878746
internal_1339	1	0	1	0	671403	0	0	1509388	878926
internal_1338	3	0	3	0	671403	0	0	1509603	879071
internal_1337	6	0	6	0	671403	0	0	1510173	879465
internal_1335	4	0	4	0	671403	0	0	1510214	879475
internal_1334	2	0	2	0	671403	0	0	1510304	879534
internal_1332	3	0	3	0	671403	0	0	1510431	879626
internal_1331	1337	1289	48	16	671403	26.8542	0.333333	1511311	917489
internal_1347	356	317	39	8	649152	8.1282	0.205128	1504991	910383
internal_1352	1143	1105	38	15	683504	29.0789	0.394737	1509759	897224
internal_1351	504	490	14	10	652051	35	0.714286	1511244	911155
internal_1350	113	108	5	6	639137	21.6	1.2	1513700	916372
internal_1349	27	23	4	2	635138	5.75	0.5	1513977	916558
internal_1353	128	118	10	6	641731	11.8	0.6	1502237	909505
internal_1348	23	18	5	1	635138	3.6	0.2	1514195	916625
internal_1346	49	43	6	2	635138	7.16667	0.333333	1515034	917288
internal_1345	109	96	13	6	635138	7.38462	0.461538	1515871	918416
internal_1330	530	504	26	12	634349	19.3846	0.461538	1516923	928004
internal_1323	3069	2869	200	50	624365	14.345	0.25	1522641	1172798
internal_1322	9826	3036	6790	68	369698	0.447128	0.010015	1541711	1250604
internal_1363	1	0	1	0	650332	0	0	1486092	875411
internal_1362	1	0	1	0	650332	0	0	1486267	875543
internal_1361	0	0	0	0	650332	0	0	1486394	875644
internal_1360	2	0	2	0	650332	0	0	1486868	875880
internal_1359	2	0	2	0	650332	0	0	1487351	876289
internal_1364	2168	2078	90	19	691353	23.0889	0.211111	1493257	880625
internal_1358	1088	1033	55	14	650337	18.7818	0.254545	1495281	918715
internal_1357	520	490	30	14	610877	16.3333	0.466667	1496040	966147
internal_1371	247	173	74	7	684706	2.33784	0.094595	1500409	845119
internal_1375	55	53	2	1	816475	26.5	0.5	1493948	727574
internal_1374	46	45	1	1	814008	45	1	1495790	728866
internal_1377	15	0	15	0	868850	0	0	1495554	676369
internal_1379	18	12	6	2	868825	2	0.333333	1494770	675822
internal_1378	13	7	6	1	868736	1.16667	0.166667	1495820	675961
internal_1376	1899	1874	25	16	868885	74.96	0.64	1497266	730121
internal_1373	2094	2020	74	23	814216	27.2973	0.310811	1502913	796958
internal_1380	2	0	2	0	733655	0	0	1496713	793779
internal_1372	1521	1445	76	16	734017	19.0132	0.210526	1504122	846590
internal_1370	511	476	35	12	685368	13.6	0.342857	1506486	877163
internal_1369	1126	1050	76	11	656408	13.8158	0.144737	1506550	911695
internal_1387	93	66	27	1	681702	2.44444	0.037037	1499111	850421
internal_1386	98	94	4	3	681849	23.5	0.75	1499574	850806
internal_1389	7	0	7	0	716134	0	0	1495239	816295
internal_1388	839	812	27	9	716287	30.0741	0.333333	1496203	850369
internal_1385	880	832	48	10	681866	17.3333	0.208333	1500683	873198
internal_1390	127	103	24	3	661297	4.29167	0.125	1495052	871683
internal_1384	694	667	27	9	660185	24.7037	0.333333	1500961	891437
internal_1391	925	871	54	15	671626	16.1296	0.277778	1514901	907003
internal_1383	109	95	14	7	640770	6.78571	0.5	1521075	911001
internal_1382	105	96	9	3	638660	10.6667	0.333333	1522780	923981
internal_1392	91	35	56	2	623686	0.625	0.035714	1493191	901676
internal_1381	55	39	16	3	624446	2.4375	0.1875	1522825	926469
internal_1368	337	301	36	10	622179	8.36111	0.277778	1527343	946134
internal_1367	292	278	14	4	605241	19.8571	0.285714	1527365	958010
internal_1366	130	116	14	3	593386	8.28571	0.214286	1527371	965497
internal_1365	17183	3740	13443	88	586842	0.278212	0.006546	1528871	988520
internal_1356	8029	3896	4133	86	562510	0.942657	0.020808	1543587	1125911
internal_1355	7741	2875	4866	58	433721	0.590834	0.011919	1548401	1230437
internal_1396	5163	3703	1460	75	753158	2.5363	0.05137	1514751	955334
internal_1398	1091	1037	54	24	788074	19.2037	0.444444	1499671	819963
internal_1397	8750	5572	3178	118	729256	1.7533	0.03713	1512926	955672
internal_1395	6104	2784	3320	58	587638	0.838554	0.01747	1538397	1050461
internal_1400	6728	3535	3193	72	669012	1.10711	0.022549	1488628	966453
internal_1401	9064	4959	4105	108	651742	1.20804	0.026309	1514909	989796
internal_1399	5546	1898	3648	40	551511	0.520285	0.010965	1526686	1044572
internal_1394	6515	2562	3953	50	504094	0.648115	0.012649	1548365	1169314
internal_1413	1	0	1	0	824505	0	0	1475386	724156
internal_1412	0	0	0	0	824505	0	0	1475580	724168
internal_1411	9	6	3	1	824512	2	0.333333	1475835	724230
internal_1410	5	0	5	0	824512	0	0	1475953	724278
internal_1409	2	0	2	0	824512	0	0	1476108	724422
internal_1408	234	228	6	2	824512	38	0.333333	1476218	743890
internal_1407	6569	3916	2653	62	805136	1.47606	0.02337	1476469	844829
internal_1416	4223	2929	1294	49	907650	2.26352	0.037867	1513701	733197
internal_1424	10	0	10	0	1235265	0	0	1498410	362075
internal_1423	25	24	1	3	1235351	24	3	1500002	362421
internal_1422	5906	5527	379	63	1235730	14.5831	0.166227	1500941	419762
internal_1421	5180	4881	299	57	1173380	16.3244	0.190635	1522997	503725
internal_1427	4	0	4	0	1121345	0	0	1488826	450780
internal_1426	858	731	127	13	1121618	5.75591	0.102362	1500440	483796
internal_1429	29	6	23	1	1167691	0.26087	0.043478	1509942	415121
internal_1428	3524	3359	165	30	1168185	20.3576	0.181818	1514688	489902
internal_1425	1185	1119	66	24	1090600	16.9545	0.363636	1523190	506536
internal_1420	1425	1325	100	23	1078686	13.25	0.23	1539536	541948
internal_1419	1507	1349	158	36	1048423	8.53797	0.227848	1541377	598284
internal_1418	2552	1863	689	35	993663	2.70392	0.050798	1550397	672973
internal_1417	2738	2057	681	42	917367	3.02056	0.061674	1554707	754629
internal_1415	2224	1494	730	36	828850	2.04657	0.049315	1559303	838184
internal_1437	210	205	5	2	851904	41	0.4	1499233	699230
internal_1436	172	159	13	1	851239	12.2308	0.076923	1501736	703489
internal_1435	250	222	28	6	847837	7.92857	0.214286	1504285	708779
internal_1434	199	185	14	4	844464	13.2143	0.285714	1505359	709538
internal_1440	907	868	39	14	903460	22.2564	0.358974	1502678	674102
internal_1442	397	369	28	6	899888	13.1786	0.214286	1494541	655114
internal_1441	458	438	20	12	894516	21.9	0.6	1508311	676243
internal_1439	303	293	10	11	880317	29.3	1.1	1510588	699160
internal_1438	187	165	22	7	857194	7.5	0.318182	1510950	712143
internal_1433	34	24	10	2	844310	2.4	0.2	1514668	714569
internal_1443	1000	963	37	11	899160	26.027	0.297297	1499747	707237
internal_1432	20	6	14	1	844309	0.428571	0.071429	1515582	715011
internal_1431	272	252	20	12	844309	12.6	0.6	1518071	729009
internal_1430	7191	3981	3210	76	831271	1.24019	0.023676	1522205	812501
internal_1414	2883	1371	1512	30	749085	0.906746	0.019841	1563762	901010
internal_1406	3558	1863	1695	39	687778	1.09912	0.023009	1564767	988311
internal_1446	5317	4887	430	57	959899	11.3651	0.132558	1497876	797622
internal_1445	6334	3173	3161	67	759876	1.0038	0.021196	1506191	900375
internal_1452	398	226	172	5	990131	1.31395	0.02907	1475892	588414
internal_1451	2342	2097	245	26	981448	8.55918	0.106122	1482849	656920
internal_1457	17	11	6	1	1025996	1.83333	0.166667	1473512	545474
internal_1456	42	32	10	2	1026180	3.2	0.2	1474659	545910
internal_1455	876	803	73	16	1026281	11	0.219178	1476961	565996
internal_1454	922	809	113	25	1004962	7.15929	0.221239	1480508	598622
internal_1461	5	0	5	0	1084310	0	0	1458064	485351
internal_1462	4	0	4	0	1084388	0	0	1459767	485681
internal_1460	5	0	5	0	1084396	0	0	1460474	485983
internal_1459	2	0	2	0	1084396	0	0	1461104	486132
internal_1458	2906	2647	259	43	1084400	10.2201	0.166023	1478311	598396
internal_1453	1927	1660	267	36	971852	6.21723	0.134831	1484194	656487
internal_1450	1756	1440	316	37	912846	4.55696	0.117089	1492253	749232
internal_1466	11	7	4	1	1052481	1.75	0.25	1494614	536504
internal_1465	1077	1038	39	14	1051055	26.6154	0.358974	1495413	543339
internal_1467	1	0	1	0	1044329	0	0	1487939	541483
internal_1464	357	339	18	9	1044426	18.8333	0.5	1496444	563160
internal_1463	5311	4565	746	65	1023881	6.1193	0.087131	1510334	765739
internal_1449	6413	3860	2553	84	819498	1.51195	0.032902	1520251	849675
internal_1471	2553	2239	314	21	1005889	7.13057	0.066879	1504262	631785
internal_1474	1013	819	194	19	1017976	4.22165	0.097938	1503335	592687
internal_1473	876	809	67	24	998360	12.0746	0.358209	1508503	606322
internal_1476	1158	1013	145	17	1086972	6.98621	0.117241	1498519	544752
internal_1475	1960	1710	250	25	1048899	6.84	0.1	1505638	603911
internal_1472	742	631	111	23	986344	5.68468	0.207207	1516681	636187
internal_1470	725	584	141	22	957990	4.14184	0.156028	1520011	660890
internal_1469	2795	2178	617	45	933100	3.52998	0.072934	1532822	772101
internal_1468	4951	3115	1836	72	818323	1.69662	0.039216	1558060	862065
internal_1448	3289	1551	1738	41	735118	0.892405	0.02359	1573362	915978
internal_1481	176	63	113	2	820268	0.557522	0.017699	1491740	758272
internal_1480	65	0	65	0	809311	0	0	1494700	759307
internal_1479	338	294	44	7	809337	6.68182	0.159091	1496895	767686
internal_1478	643	603	40	13	802403	15.075	0.325	1498716	809511
internal_1477	8097	4253	3844	78	760157	1.1064	0.020291	1502072	880924
internal_1447	3482	1423	2059	34	689118	0.691112	0.016513	1576989	948222
internal_1444	4365	2263	2102	50	656388	1.07659	0.023787	1579813	1001498
internal_1405	3187	1568	1619	35	601213	0.968499	0.021618	1594610	1072957
internal_1487	0	0	0	0	908163	0	0	1487902	661513
internal_1486	1010	818	192	22	908764	4.26042	0.114583	1504033	684398
internal_1485	1316	1147	169	28	894675	6.78698	0.16568	1507166	801753
internal_1484	5268	3074	2194	62	766578	1.40109	0.028259	1517831	896752
internal_1490	6504	4159	2345	73	908348	1.77356	0.03113	1486872	734422
internal_1492	5433	4868	565	70	1082065	8.61593	0.123894	1484676	636537
internal_1495	485	418	67	12	1028885	6.23881	0.179104	1492282	559384
internal_1497	876	847	29	8	1052119	29.2069	0.275862	1495084	535721
internal_1501	137	127	10	3	1051654	12.7	0.3	1488904	526134
internal_1500	4	0	4	0	1050786	0	0	1490395	526718
internal_1499	111	99	12	2	1050786	8.25	0.166667	1491036	526854
internal_1503	8	6	2	1	1079557	3	0.5	1480547	495074
internal_1502	958	936	22	6	1079557	42.5455	0.272727	1480625	522124
internal_1498	907	819	88	15	1050788	9.30682	0.170455	1491739	534358
internal_1496	1502	1441	61	22	1042182	23.623	0.360656	1500975	563255
internal_1494	1051	981	70	22	1015396	14.0143	0.314286	1509023	579209
internal_1493	1948	1794	154	34	1000224	11.6494	0.220779	1520221	644542
internal_1491	2171	1695	476	34	932272	3.56092	0.071429	1524981	757338
internal_1489	5457	3087	2370	64	821936	1.30253	0.027004	1528262	844229
internal_1505	1266	1128	138	20	930691	8.17391	0.144928	1512434	723568
internal_1504	3842	2840	1002	45	849203	2.83433	0.04491	1515755	834840
internal_1488	3437	1758	1679	35	733855	1.04705	0.020846	1548918	915622
internal_1483	4342	2356	1986	49	667859	1.1863	0.024673	1556569	1005672
internal_1510	628	591	37	13	912802	15.973	0.351351	1472626	660521
internal_1509	3254	3095	159	38	897282	19.4654	0.238994	1476461	730892
internal_1508	1693	1541	152	36	824593	10.1382	0.236842	1485038	839471
internal_1511	11533	4943	6590	97	747565	0.750076	0.014719	1482868	839372
internal_1507	8454	4063	4391	81	711563	0.925302	0.018447	1509414	935100
internal_1517	220	167	53	6	953617	3.15094	0.113208	1505463	634288
internal_1516	1928	1613	315	35	947885	5.12064	0.111111	1510623	750141
internal_1523	3137	2929	208	34	1135925	14.0817	0.163462	1503622	530900
internal_1522	896	728	168	17	1068260	4.33333	0.10119	1511450	547297
internal_1521	431	359	72	17	1052077	4.98611	0.236111	1513616	556170
internal_1526	404	379	25	5	1135466	15.16	0.2	1503582	472733
internal_1525	2045	1891	154	26	1127377	12.2792	0.168831	1506563	535246
internal_1524	1248	1092	156	22	1062938	7	0.141026	1509718	555403
internal_1520	331	274	57	15	1043687	4.80702	0.263158	1516943	579929
internal_1519	1503	1328	175	29	1020552	7.58857	0.165714	1517941	636907
internal_1531	359	349	10	10	1081285	34.9	1	1514841	536906
internal_1533	57	49	8	2	1082270	6.125	0.25	1511933	515766
internal_1532	1275	1259	16	12	1082270	78.6875	0.75	1515255	535920
internal_1530	247	232	15	9	1061276	15.4667	0.6	1519515	549711
internal_1529	740	730	10	17	1049533	73	1.7	1523545	559428
internal_1528	542	521	21	18	1041975	24.8095	0.857143	1524155	582866
internal_1527	1494	1348	146	23	1018612	9.23288	0.157534	1526940	637799
internal_1518	3423	3007	416	50	962654	7.22837	0.120192	1530473	755490
internal_1515	5797	3345	2452	66	834052	1.36419	0.026917	1534462	839357
internal_1536	3655	2923	732	39	1006502	3.99317	0.053279	1496898	658311
internal_1540	2370	2307	63	28	1136316	36.619	0.444444	1513915	502468
internal_1539	978	949	29	19	1094412	32.7241	0.655172	1529232	532329
internal_1538	608	564	44	23	1069288	12.8182	0.522727	1533871	559048
internal_1537	3425	3057	368	55	1045970	8.30706	0.149457	1537132	677061
internal_1535	4855	3237	1618	57	924357	2.00062	0.035229	1547405	749024
internal_1542	8140	6682	1458	115	1038003	4.58299	0.078875	1485897	654732
internal_1547	167	122	45	9	1110161	2.71111	0.2	1500132	484918
internal_1546	1237	1141	96	20	1108696	11.8854	0.208333	1540524	504753
internal_1545	4800	4553	247	63	1096893	18.4332	0.255061	1540612	607574
internal_1557	12	0	12	0	1101776	0	0	1507282	498574
internal_1556	74	67	7	2	1101786	9.57143	0.285714	1509330	499949
internal_1555	8	0	8	0	1100840	0	0	1509555	500030
internal_1554	258	224	34	3	1100892	6.58824	0.088235	1509890	500112
internal_1560	1	0	1	0	1102297	0	0	1471416	487203
internal_1559	478	416	62	8	1102379	6.70968	0.129032	1485443	493165
internal_1558	194	130	64	7	1100714	2.03125	0.109375	1492314	494752
internal_1553	45	35	10	4	1100926	3.5	0.4	1511720	500663
internal_1552	2141	2041	100	24	1100449	20.41	0.24	1514380	527519
internal_1561	40	0	40	0	1073308	0	0	1501193	524142
internal_1551	1403	1333	70	20	1073558	19.0429	0.285714	1515895	539149
internal_1567	1079	1056	23	10	1229182	45.913	0.434783	1494317	385505
internal_1566	647	617	30	21	1214149	20.5667	0.7	1497547	387381
internal_1568	1407	1371	36	16	1216313	38.0833	0.444444	1499248	388960
internal_1565	4309	4131	178	45	1213807	23.2079	0.252809	1507702	432377
internal_1564	1855	1728	127	23	1171292	13.6063	0.181102	1525910	450996
internal_1563	2547	2436	111	35	1161345	21.9459	0.315315	1531080	518947
internal_1562	1216	1185	31	23	1089772	38.2258	0.741935	1533985	546440
internal_1550	510	472	38	20	1062880	12.4211	0.526316	1535107	553650
internal_1549	1852	1774	78	29	1055819	22.7436	0.371795	1536002	586065
internal_1576	1563	1441	122	28	1188918	11.8115	0.229508	1534025	428282
internal_1575	1989	1899	90	34	1179292	21.1	0.377778	1536639	440344
internal_1574	1101	1042	59	20	1165987	17.661	0.338983	1537958	440524
internal_1573	2827	2700	127	39	1166131	21.2598	0.307087	1539661	463138
internal_1577	2845	2659	186	35	1185260	14.2957	0.188172	1522624	460316
internal_1572	924	859	65	27	1142066	13.2154	0.415385	1544388	479850
internal_1571	1044	944	100	26	1127435	9.44	0.26	1544497	482888
internal_1570	3655	3454	201	49	1124419	17.1841	0.243781	1545349	564105
internal_1581	132	71	61	4	1058826	1.16393	0.065574	1486205	527156
internal_1580	490	414	76	11	1057725	5.44737	0.144737	1491407	530584
internal_1587	1138	1070	68	21	1237383	15.7353	0.308824	1459174	366646
internal_1586	1388	1297	91	27	1224929	14.2527	0.296703	1499069	389789
internal_1589	1649	1604	45	16	1228329	35.6444	0.355556	1486797	373932
internal_1588	1781	1664	117	27	1222701	14.2222	0.230769	1493030	389865
internal_1585	927	878	49	29	1209087	17.9184	0.591837	1511476	400868
internal_1584	1361	1309	52	22	1201003	25.1731	0.423077	1513463	411979
internal_1591	406	377	29	8	1198436	13	0.275862	1480041	402369
internal_1590	1844	1813	31	17	1195288	58.4839	0.548387	1490239	409678
internal_1583	704	675	29	18	1190251	23.2759	0.62069	1516872	415383
internal_1582	4215	4106	109	44	1188875	37.6697	0.40367	1517945	543410
internal_1579	678	640	38	19	1054025	16.8421	0.5	1521766	547235
internal_1593	42	30	12	4	1066762	2.5	0.333333	1498739	522633
internal_1592	1776	1649	127	22	1067481	12.9843	0.173228	1503732	540531
internal_1578	668	607	61	20	1051430	9.95082	0.327869	1524023	556902
internal_1569	1037	968	69	26	1042506	14.029	0.376812	1556359	588921
internal_1548	1151	1025	126	23	1021841	8.13492	0.18254	1569253	625375
internal_1544	1575	1429	146	31	993887	9.78767	0.212329	1578230	662946
internal_1599	11	0	11	0	1042518	0	0	1499377	553804
internal_1598	494	427	67	10	1042658	6.37313	0.149254	1506821	560860
internal_1601	13	5	8	1	1038084	0.625	0.125	1499283	556592
internal_1607	2	0	2	0	1087475	0	0	1500909	509989
internal_1606	70	59	11	3	1087475	5.36364	0.272727	1502034	513664
internal_1605	2	0	2	0	1083893	0	0	1504192	513835
internal_1604	6	0	6	0	1083894	0	0	1505008	513970
internal_1603	6	0	6	0	1083950	0	0	1505168	514000
internal_1602	2456	2322	134	27	1083965	17.3284	0.201493	1507458	558616
internal_1600	749	689	60	8	1039455	11.4833	0.133333	1510875	563337
internal_1597	93	81	12	4	1035918	6.75	0.333333	1517655	563713
internal_1596	554	502	52	12	1035921	9.65385	0.230769	1517702	565960
internal_1609	1238	1139	99	19	1065278	11.5051	0.191919	1507471	545736
internal_1610	887	831	56	15	1058255	14.8393	0.267857	1497840	545389
internal_1608	437	404	33	15	1046265	12.2424	0.454545	1509831	563099
internal_1595	333	317	16	11	1030253	19.8125	0.6875	1524284	577517
internal_1594	2402	2164	238	29	1017619	9.09244	0.121849	1524377	638507
internal_1543	1525	1242	283	27	956738	4.38869	0.095406	1579888	691881
internal_1541	2739	2042	697	38	927849	2.9297	0.054519	1580318	763393
internal_1534	2975	2043	932	43	855600	2.19206	0.046137	1585829	867155
internal_1514	2285	1133	1152	26	750115	0.983507	0.022569	1587369	926342
internal_1611	7594	4736	2858	94	829249	1.6571	0.03289	1495159	874541
internal_1513	3221	1251	1970	28	689008	0.635025	0.014213	1587396	960588
internal_1615	262	237	25	8	977082	9.48	0.32	1493693	595900
internal_1614	3361	3046	315	54	975090	9.66984	0.171429	1499752	773131
internal_1613	5543	2801	2742	61	792866	1.02152	0.022247	1522696	853642
internal_1619	22	22	0	2	898835	0	0	1489653	672424
internal_1618	20	8	12	1	898841	0.666667	0.083333	1489919	672531
internal_1617	5035	3236	1799	60	898841	1.79878	0.033352	1490171	774078
internal_1620	3844	2916	928	56	925297	3.14224	0.060345	1512030	785672
internal_1616	5240	3229	2011	59	788599	1.60567	0.029339	1517213	850151
internal_1612	3766	1965	1801	47	724547	1.09106	0.026097	1536240	927336
internal_1512	1848	705	1143	23	654687	0.616798	0.020122	1601098	989638
internal_1506	2859	1345	1514	27	629974	0.888375	0.017834	1601114	1046514
internal_1482	2331	947	1384	21	570014	0.684249	0.015173	1605241	1079255
internal_1404	1543	450	1093	11	538322	0.411711	0.010064	1606295	1108673
internal_1625	1323	1291	32	14	851658	40.3438	0.4375	1465190	706951
internal_1629	882	839	43	12	864462	19.5116	0.27907	1466146	684098
internal_1628	358	322	36	9	846839	8.94444	0.25	1470698	695053
internal_1630	1342	1291	51	15	850647	25.3137	0.294118	1453980	688557
internal_1627	439	424	15	9	838045	28.2667	0.6	1476393	707354
internal_1626	404	394	10	13	826893	39.4	1.3	1480854	715428
internal_1624	3387	3234	153	33	820846	21.1373	0.215686	1483351	811694
internal_1633	6	0	6	0	726290	0	0	1469029	797669
internal_1632	4	0	4	0	726407	0	0	1469756	798043
internal_1637	9	0	9	0	730161	0	0	1465593	790627
internal_1636	4	0	4	0	730218	0	0	1466061	790677
internal_1635	2	0	2	0	730218	0	0	1466252	790828
internal_1639	4	0	4	0	769064	0	0	1468422	756868
internal_1638	635	562	73	5	769076	7.69863	0.068493	1468940	793734
internal_1634	1007	919	88	5	730229	10.4432	0.056818	1470363	798559
internal_1631	454	418	36	6	726407	11.6111	0.166667	1474283	807419
internal_1623	1382	1295	87	18	720651	14.8851	0.206897	1489206	880642
internal_1622	11332	4678	6654	89	651475	0.703036	0.013375	1490860	928952
internal_1646	456	419	37	6	887778	11.3243	0.162162	1495828	676625
internal_1647	509	459	50	6	881889	9.18	0.12	1494400	674736
internal_1645	122	120	2	5	880558	60	2.5	1500949	679854
internal_1644	119	106	13	5	879313	8.15385	0.384615	1501554	692010
internal_1643	497	456	41	15	867521	11.122	0.365854	1504015	710945
internal_1650	73	56	17	3	867095	3.29412	0.176471	1505789	689852
internal_1649	915	822	93	15	867204	8.83871	0.16129	1506887	701795
internal_1655	4	0	4	0	878545	0	0	1490182	674305
internal_1654	1	0	1	0	878547	0	0	1491840	675675
internal_1653	193	175	18	6	878565	9.72222	0.333333	1492513	682306
internal_1652	919	866	53	14	872327	16.3396	0.264151	1510155	696705
internal_1651	526	437	89	11	867898	4.91011	0.123596	1512968	709448
internal_1648	309	265	44	12	855818	6.02273	0.272727	1522947	717734
internal_1642	815	714	101	17	849652	7.06931	0.168317	1525736	742274
internal_1658	1687	1559	128	20	873070	12.1797	0.15625	1491447	706137
internal_1663	1	0	1	0	893492	0	0	1483068	660255
internal_1662	1	0	1	0	893496	0	0	1483758	660566
internal_1661	2	0	2	0	893498	0	0	1484283	660993
internal_1660	1753	1668	85	20	893583	19.6235	0.235294	1484453	684178
internal_1659	713	652	61	12	869158	10.6885	0.196721	1491627	708826
internal_1657	753	680	73	17	848068	9.31507	0.232877	1498566	724686
internal_1665	1535	1385	150	20	901041	9.23333	0.133333	1486146	703610
internal_1664	494	398	96	11	850141	4.14583	0.114583	1493808	722214
internal_1656	288	237	51	11	833280	4.64706	0.215686	1500414	732017
internal_1641	575	505	70	18	827333	7.21429	0.257143	1526235	775472
internal_1640	3137	2463	674	53	786093	3.6543	0.078635	1527407	949357
internal_1621	7633	3258	4375	59	600886	0.744686	0.013486	1545827	1054650
internal_1403	3679	1297	2382	36	507493	0.5445	0.015113	1607353	1168956
internal_1671	2	0	2	0	848828	0	0	1501922	714668
internal_1670	15	10	5	1	848833	2	0.2	1507521	716199
internal_1669	133	123	10	5	848833	12.3	0.5	1509347	727714
internal_1668	6945	5391	1554	73	836424	3.46911	0.046976	1548853	966347
internal_1682	379	315	64	7	1269139	4.92188	0.109375	1529778	349646
internal_1684	40	11	29	2	1267571	0.37931	0.068966	1480184	337863
internal_1683	370	326	44	7	1269201	7.40909	0.159091	1547139	353698
internal_1681	204	189	15	5	1269100	12.6	0.333333	1549202	354093
internal_1680	6148	5750	398	71	1268893	14.4472	0.178392	1549795	381974
internal_1687	151	122	29	2	1244897	4.2069	0.068966	1534077	375681
internal_1686	1	0	1	0	1244691	0	0	1536324	377028
internal_1685	1174	1025	149	23	1244691	6.8792	0.154362	1539340	382485
internal_1679	3478	3316	162	52	1240539	20.4691	0.320988	1559701	429664
internal_1678	4057	3767	290	57	1194363	12.9897	0.196552	1562123	500955
internal_1691	960	897	63	14	1249696	14.2381	0.222222	1537922	364594
internal_1690	1199	1132	67	28	1245216	16.8955	0.41791	1540926	378986
internal_1696	11	0	11	0	1257554	0	0	1532837	354183
internal_1695	14	5	9	1	1257554	0.555556	0.111111	1535750	355316
internal_1698	14	0	14	0	1257565	0	0	1501593	342748
internal_1697	18	6	12	1	1257565	0.5	0.083333	1528244	351610
internal_1694	1	0	1	0	1257565	0	0	1537156	355692
internal_1702	350	323	27	7	1275205	11.963	0.259259	1537476	339424
internal_1705	5	0	5	0	1295504	0	0	1534449	321438
internal_1704	1395	1360	35	13	1295510	38.8571	0.371429	1535408	332123
internal_1703	670	646	24	7	1282435	26.9167	0.291667	1539240	341780
internal_1701	301	271	30	7	1275121	9.03333	0.233333	1541895	343382
internal_1709	9	6	3	1	1274087	2	0.333333	1524577	339420
internal_1708	23	6	17	1	1274087	0.352941	0.058824	1530785	340076
internal_1707	3	0	3	0	1274087	0	0	1531739	340113
internal_1706	222	200	22	4	1274116	9.09091	0.181818	1537634	341784
internal_1700	182	174	8	6	1274136	21.75	0.75	1542369	343555
internal_1699	2056	1955	101	23	1274136	19.3564	0.227723	1542741	358853
internal_1693	1721	1620	101	23	1257633	16.0396	0.227723	1543596	364774
internal_1711	1441	1386	55	24	1277032	25.2	0.436364	1540411	353695
internal_1710	984	934	50	26	1258923	18.68	0.52	1544481	362707
internal_1692	4998	4636	362	54	1249742	12.8066	0.149171	1551279	382441
internal_1689	2443	2221	222	34	1231154	10.0045	0.153153	1552616	434670
internal_1713	31	0	31	0	1236089	0	0	1529692	374662
internal_1712	6928	6487	441	62	1236089	14.7097	0.14059	1530366	428022
internal_1688	2986	2715	271	47	1180837	10.0184	0.173432	1555893	500961
internal_1677	2141	1862	279	45	1113261	6.67384	0.16129	1571271	567173
internal_1676	2813	2375	438	41	1046300	5.42237	0.093607	1571351	657085
internal_1716	6342	5817	525	71	1218992	11.08	0.135238	1542054	484591
internal_1715	2720	2399	321	35	1123892	7.47352	0.109034	1554032	569376
internal_1721	0	0	0	0	1230468	0	0	1560256	394807
internal_1724	1	0	1	0	1230484	0	0	1560392	394882
internal_1725	5	0	5	0	1230463	0	0	1560375	394811
internal_1723	2	0	2	0	1230486	0	0	1560588	394918
internal_1730	0	0	0	0	1230462	0	0	1560329	394812
internal_1729	0	0	0	0	1230462	0	0	1560373	394814
internal_1728	0	0	0	0	1230462	0	0	1560518	394845
internal_1727	0	0	0	0	1230463	0	0	1561462	395363
internal_1732	2	0	2	0	1230461	0	0	1560464	394813
internal_1733	0	0	0	0	1230461	0	0	1560522	394836
internal_1731	1	0	1	0	1230462	0	0	1560663	394846
internal_1726	1	0	1	0	1230464	0	0	1561531	395367
internal_1722	4	0	4	0	1230490	0	0	1561627	395436
internal_1720	3	0	3	0	1230493	0	0	1561631	395436
internal_1719	1934	1661	273	30	1230802	6.08425	0.10989	1569194	413028
internal_1737	257	227	30	5	1311077	7.56667	0.166667	1557854	311197
internal_1739	849	821	28	7	1325570	29.3214	0.25	1556876	306518
internal_1740	11	0	11	0	1315808	0	0	1556517	306410
internal_1738	902	874	28	7	1315943	31.2143	0.25	1558325	311730
internal_1736	222	211	11	5	1311432	19.1818	0.454545	1560134	313315
internal_1735	2710	2621	89	29	1310110	29.4494	0.325843	1560760	353393
internal_1744	0	0	0	0	1346601	0	0	1550812	274490
internal_1743	4	0	4	0	1346605	0	0	1551644	274904
internal_1746	1	0	1	0	1346564	0	0	1550903	274504
internal_1745	0	0	0	0	1346564	0	0	1551205	274750
internal_1742	4551	4428	123	38	1346728	36	0.308943	1552295	332565
internal_1755	1284	1247	37	16	1329319	33.7027	0.432432	1547065	307808
internal_1754	1603	1515	88	24	1314175	17.2159	0.272727	1557484	316160
internal_1753	714	646	68	16	1306743	9.5	0.235294	1562996	320823
internal_1752	1236	1171	65	18	1302824	18.0154	0.276923	1564008	329232
internal_1757	10	0	10	0	1298768	0	0	1559643	323810
internal_1756	725	626	99	13	1298867	6.32323	0.131313	1562551	328225
internal_1751	655	597	58	16	1294977	10.2931	0.275862	1568027	336463
internal_1763	26	5	21	1	1286655	0.238095	0.047619	1551737	332672
internal_1762	6	5	1	1	1286734	5	1	1555340	333183
internal_1761	6	0	6	0	1286775	0	0	1556323	333859
internal_1760	252	191	61	4	1286836	3.13115	0.065574	1556452	333885
internal_1766	182	136	46	4	1286988	2.95652	0.086957	1560638	334556
internal_1767	97	52	45	2	1286826	1.15556	0.044444	1559994	334418
internal_1765	21	15	6	2	1286859	2.5	0.333333	1563137	334799
internal_1771	20	0	20	0	1292997	0	0	1549267	325206
internal_1772	15	0	15	0	1293114	0	0	1558804	327561
internal_1770	0	0	0	0	1293120	0	0	1559301	327636
internal_1769	10	0	10	0	1293130	0	0	1560339	328144
internal_1768	129	97	32	3	1293227	3.03125	0.09375	1562851	335968
internal_1764	34	30	4	2	1286898	7.5	0.5	1565420	336534
internal_1759	35	11	24	1	1286928	0.458333	0.041667	1565762	336712
internal_1758	193	163	30	5	1287010	5.43333	0.166667	1566757	336750
internal_1750	82	64	18	6	1287033	3.55556	0.333333	1573641	339617
internal_1775	1333	1248	85	13	1307955	14.6824	0.152941	1540560	315283
internal_1778	19	11	8	1	1382629	1.375	0.125	1534501	239360
internal_1777	5879	5730	149	64	1382853	38.4564	0.42953	1548002	313630
internal_1784	1126	1057	69	16	1341233	15.3188	0.231884	1553031	289075
internal_1785	1349	1280	69	17	1346680	18.5507	0.246377	1547292	283890
internal_1783	733	692	41	17	1332517	16.878	0.414634	1561282	292663
internal_1789	0	0	0	0	1337613	0	0	1553301	282749
internal_1790	504	495	9	8	1337612	55	0.888889	1554418	283567
internal_1788	83	76	7	6	1337621	10.8571	0.857143	1556152	285266
internal_1787	16	10	6	2	1336348	1.66667	0.333333	1556270	285347
internal_1786	1719	1635	84	23	1336479	19.4643	0.27381	1557360	292087
internal_1782	2522	2453	69	25	1330187	35.5507	0.362319	1563837	307220
internal_1794	13	0	13	0	1322733	0	0	1550324	298583
internal_1793	26	7	19	1	1322752	0.368421	0.052632	1550614	298732
internal_1792	8	0	8	0	1322762	0	0	1551286	299004
internal_1797	138	105	33	4	1331649	3.18182	0.121212	1544822	285365
internal_1796	12	12	0	1	1331753	0	0	1553413	286812
internal_1795	1468	1364	104	16	1331899	13.1154	0.153846	1556560	297846
internal_1791	564	510	54	9	1322816	9.44444	0.166667	1560492	305902
internal_1781	814	781	33	14	1316296	23.6667	0.424242	1565245	309544
internal_1780	469	456	13	14	1314407	35.0769	1.07692	1567001	312371
internal_1779	425	395	30	15	1311666	13.1667	0.5	1567049	316565
internal_1776	500	467	33	16	1307535	14.1515	0.484848	1569998	322035
internal_1774	567	537	30	16	1302106	17.9	0.533333	1571612	334227
internal_1799	7	0	7	0	1291081	0	0	1531503	325112
internal_1798	414	330	84	9	1291169	3.92857	0.107143	1543880	329270
internal_1773	267	244	23	11	1289938	10.6087	0.478261	1572344	338062
internal_1749	75	66	9	4	1286140	7.33333	0.444444	1577305	340529
internal_1748	142	132	10	4	1286150	13.2	0.4	1577305	340529
internal_1800	158	101	57	4	1285919	1.77193	0.070175	1558361	334185
internal_1747	18	0	18	0	1286168	0	0	1577305	340529
internal_1741	722	680	42	17	1286216	16.1905	0.404762	1577340	357931
internal_1734	4758	4419	339	57	1266769	13.0354	0.168142	1578948	413864
internal_1718	2859	2614	245	49	1211741	10.6694	0.2	1583383	486803
internal_1808	18	0	18	0	1288131	0	0	1573859	336073
internal_1811	9	0	9	0	1288137	0	0	1574751	337322
internal_1812	23	0	23	0	1288127	0	0	1573709	337238
internal_1810	2	0	2	0	1288139	0	0	1576601	337975
internal_1809	1	0	1	0	1288140	0	0	1577075	337992
internal_1807	2	0	2	0	1288142	0	0	1577835	337996
internal_1806	0	0	0	0	1288142	0	0	1577963	338013
internal_1805	5141	4836	305	54	1288514	15.8557	0.177049	1582857	361804
internal_1804	2162	1928	234	27	1266451	8.23932	0.115385	1585030	402299
internal_1814	3877	3628	249	43	1304614	14.5703	0.172691	1570028	367505
internal_1816	227	204	23	1	1254678	8.86956	0.043478	1575141	370561
internal_1817	148	118	30	3	1258857	3.93333	0.1	1573157	369196
internal_1815	79	77	2	1	1254864	38.5	0.5	1577723	370804
internal_1813	2610	2429	181	30	1255045	13.4199	0.165746	1582975	402161
internal_1803	2310	2183	127	28	1226436	17.189	0.220472	1588423	438683
internal_1822	46	28	18	3	1329642	1.55556	0.166667	1523763	289810
internal_1824	669	650	19	10	1332396	34.2105	0.526316	1536757	289428
internal_1823	326	313	13	11	1332021	24.0769	0.846154	1550757	295413
internal_1821	64	47	17	2	1329869	2.76471	0.117647	1552510	296689
internal_1820	8125	7886	239	61	1330110	32.9958	0.25523	1552699	408674
internal_1826	288	241	47	4	1213613	5.12766	0.085106	1592609	415281
internal_1832	3061	2968	93	30	1283009	31.914	0.322581	1566130	368442
internal_1839	27	9	18	1	1255302	0.5	0.055556	1579921	371301
internal_1838	255	233	22	3	1255337	10.5909	0.136364	1581332	373311
internal_1842	38	9	29	1	1264371	0.310345	0.034483	1554011	358695
internal_1841	825	784	41	9	1264438	19.122	0.219512	1560578	370097
internal_1840	185	128	57	4	1253681	2.24561	0.070175	1571480	371873
internal_1837	214	184	30	5	1253851	6.13333	0.166667	1589317	374744
internal_1844	0	0	0	0	1257588	0	0	1549276	361417
internal_1843	89	79	10	4	1257624	7.9	0.4	1568651	368921
internal_1836	61	42	19	2	1253870	2.21053	0.105263	1589434	374794
internal_1846	7	0	7	0	1267879	0	0	1566737	357907
internal_1852	18	5	13	1	1267956	0.384615	0.076923	1568708	358704
internal_1851	1	0	1	0	1267957	0	0	1572680	359765
internal_1850	0	0	0	0	1267957	0	0	1572751	359774
internal_1849	2	0	2	0	1267959	0	0	1572983	359790
internal_1848	1	0	1	0	1267963	0	0	1573061	359790
internal_1847	859	827	32	5	1267995	25.8438	0.15625	1573585	359876
internal_1845	1233	1208	25	8	1268024	48.32	0.32	1575991	374356
internal_1835	108	102	6	2	1253884	17	0.333333	1591722	377762
internal_1834	114	108	6	3	1251172	18	0.5	1591731	377762
internal_1853	142	109	33	3	1252966	3.30303	0.090909	1584418	376884
internal_1833	92	80	12	2	1251184	6.66667	0.166667	1592041	378238
internal_1831	2502	2446	56	26	1250776	43.6786	0.464286	1594380	402240
internal_1854	380	343	37	8	1226936	9.27027	0.216216	1577779	398084
internal_1830	416	402	14	7	1227170	28.7143	0.5	1596221	404587
internal_1829	351	320	31	6	1225127	10.3226	0.193548	1596368	404591
internal_1855	845	804	41	10	1226385	19.6098	0.243902	1578081	400578
internal_1828	214	182	32	6	1225159	5.6875	0.1875	1596381	404723
internal_1857	28	5	23	1	1251351	0.217391	0.043478	1581817	373778
internal_1860	2	0	2	0	1251171	0	0	1571490	372577
internal_1862	16	9	7	1	1253823	1.28571	0.142857	1559016	366168
internal_1861	7	7	0	1	1251355	0	0	1582087	374296
internal_1859	4	0	4	0	1251361	0	0	1583526	374724
internal_1858	1	0	1	0	1251430	0	0	1590024	376378
internal_1856	1344	1300	44	14	1251474	29.5455	0.318182	1590083	400912
internal_1827	299	279	20	6	1226974	13.95	0.3	1599466	416630
internal_1825	91	78	13	3	1213491	6	0.230769	1599520	416658
internal_1819	1817	1677	140	21	1213491	11.9786	0.15	1599811	425014
internal_1868	0	0	0	0	1237665	0	0	1603252	390472
internal_1867	0	0	0	0	1237665	0	0	1603505	390557
internal_1866	2	0	2	0	1237687	0	0	1641481	403687
internal_1865	1666	1589	77	16	1237687	20.6364	0.207792	1641481	419808
internal_1873	10	5	5	1	1234206	1	0.2	1599084	395537
internal_1872	18	0	18	0	1234218	0	0	1600463	395833
internal_1871	199	176	23	6	1234241	7.65217	0.26087	1600876	396288
internal_1875	580	551	29	7	1234051	19	0.241379	1598429	395440
internal_1874	318	306	12	5	1234093	25.5	0.416667	1601891	396578
internal_1870	612	585	27	13	1234120	21.6667	0.481481	1602489	404071
internal_1883	932	882	50	10	1287365	17.64	0.2	1593895	342332
internal_1884	8	0	8	0	1287368	0	0	1592156	342380
internal_1882	471	449	22	4	1287390	20.4091	0.181818	1596663	343038
internal_1881	294	285	9	4	1287428	31.6667	0.444444	1597016	347293
internal_1880	73	72	1	2	1283356	72	2	1598061	347518
internal_1879	74	72	2	2	1283358	36	1	1598224	347534
internal_1887	15	0	15	0	1287402	0	0	1594266	342738
internal_1890	12	0	12	0	1287267	0	0	1563404	336996
internal_1889	3	0	3	0	1287304	0	0	1578586	341277
internal_1888	3	0	3	0	1287389	0	0	1593490	342486
internal_1886	6	0	6	0	1287408	0	0	1595565	343085
internal_1892	878	834	44	8	1298521	18.9545	0.181818	1591252	342301
internal_1891	25	7	18	1	1287431	0.388889	0.055556	1595141	342933
internal_1885	304	297	7	3	1287438	42.4286	0.428571	1596254	347328
internal_1878	952	915	37	12	1283395	24.7297	0.324324	1598573	352353
internal_1877	4591	4456	135	36	1278811	33.0074	0.266667	1598582	390999
internal_1876	1793	1735	58	16	1239758	29.9138	0.275862	1605910	404758
internal_1869	662	635	27	11	1226747	23.5185	0.407407	1606482	407914
internal_1864	567	530	37	16	1221563	14.3243	0.432432	1641481	421144
internal_1896	621	541	80	7	1275497	6.7625	0.0875	1580992	354304
internal_1895	227	190	37	4	1270831	5.13514	0.108108	1584222	355341
internal_1894	264	236	28	9	1270857	8.42857	0.321429	1588043	358720
internal_1893	3828	3693	135	49	1267986	27.3556	0.362963	1588737	405616
internal_1863	1218	1147	71	30	1220228	16.1549	0.422535	1641481	437796
internal_1818	923	864	59	19	1203574	14.6441	0.322034	1641481	452822
internal_1802	760	653	107	19	1188544	6.1028	0.17757	1641481	459837
internal_1903	7	7	0	1	1325261	0	0	1549823	299423
internal_1902	11	7	4	1	1325286	1.75	0.25	1550354	299545
internal_1901	353	341	12	5	1325298	28.4167	0.416667	1550451	306415
internal_1907	20	0	20	0	1322387	0	0	1546624	300922
internal_1911	5	0	5	0	1322446	0	0	1549651	301640
internal_1910	3	0	3	0	1322449	0	0	1550320	301749
internal_1913	10	6	4	1	1322376	1.5	0.25	1549724	301579
internal_1912	8	6	2	1	1322397	3	0.5	1550848	302006
internal_1909	13	7	6	1	1322455	1.16667	0.166667	1551378	302163
internal_1908	3	0	3	0	1322472	0	0	1551566	302172
internal_1906	192	164	28	6	1322500	5.85714	0.214286	1551602	302172
internal_1905	409	386	23	4	1322523	16.7826	0.173913	1552028	306466
internal_1917	139	124	15	2	1318395	8.26667	0.133333	1555786	306281
internal_1916	22	19	3	1	1318403	6.33333	0.333333	1556154	306458
internal_1915	4	0	4	0	1318407	0	0	1557080	307174
internal_1914	6	0	6	0	1318413	0	0	1557190	307174
internal_1904	102	96	6	2	1318433	16	0.333333	1557754	307314
internal_1900	1667	1609	58	25	1318498	27.7414	0.431034	1557912	331313
internal_1918	1675	1630	45	22	1307063	36.2222	0.488889	1571174	330526
internal_1899	5358	5148	210	47	1294201	24.5143	0.22381	1578481	375921
internal_1920	56	21	35	1	1254385	0.6	0.028571	1583255	372367
internal_1919	522	499	23	10	1254457	21.6957	0.434783	1585096	377513
internal_1898	2258	2114	144	28	1250177	14.6806	0.194444	1593491	419887
internal_1897	2198	2018	180	28	1210749	11.2111	0.155556	1600516	446732
internal_1801	2586	2350	236	36	1181530	9.95763	0.152542	1641481	500858
internal_1717	4970	4590	380	67	1140498	12.0789	0.176316	1641481	598966
internal_1714	4298	3736	562	61	1042378	6.64769	0.108541	1641481	685279
internal_1675	2357	1720	637	41	956057	2.70016	0.064364	1641481	730873
internal_1674	3224	2367	857	50	910460	2.76196	0.058343	1641481	816907
internal_1921	5545	4229	1316	71	937004	3.21353	0.053951	1526085	752715
internal_1673	3445	2405	1040	51	824418	2.3125	0.049038	1641481	890657
internal_1672	3287	2331	956	49	750666	2.43829	0.051255	1641481	1034709
internal_1667	5051	2714	2337	58	606612	1.16132	0.024818	1641481	1134432
internal_1924	2912	2557	355	49	970443	7.20282	0.138028	1523664	713347
internal_1923	4087	3161	926	63	867658	3.41361	0.068035	1544224	904675
internal_1922	5427	3301	2126	67	672959	1.55268	0.031515	1552236	1060325
internal_1666	4354	1643	2711	46	506904	0.606049	0.016968	1641481	1195640
internal_1402	2902	873	2029	19	445708	0.430261	0.009364	1641481	1248319
internal_1393	2910	1019	1891	24	393036	0.538868	0.012692	1641481	1313143
internal_1354	2431	396	2035	13	328219	0.194595	0.006388	1641481	1338527
internal_1321	2926	506	2420	15	302839	0.209091	0.006198	1641481	1365156
internal_1930	2763	2744	19	10	622559	144.421	0.526316	1426432	992724
internal_1929	20	7	13	1	494116	0.538462	0.076923	1432455	998459
internal_1928	3	0	3	0	492266	0	0	1433032	998656
internal_1927	13015	3437	9578	64	492275	0.358843	0.006682	1433068	1080902
internal_1933	4	0	4	0	507602	0	0	1469135	1014394
internal_1934	9088	7677	1411	130	865862	5.44082	0.092133	1439827	988869
internal_1932	12150	3432	8718	75	508454	0.393668	0.008603	1489854	1075993
internal_1939	13830	4110	9720	93	706074	0.422839	0.009568	1470008	877518
internal_1940	3663	3138	525	49	910216	5.97714	0.093333	1447335	854998
internal_1938	6486	2317	4169	51	664121	0.555769	0.012233	1499869	926213
internal_1937	8549	3525	5024	75	632409	0.701632	0.014928	1502393	999388
internal_1943	5650	4864	786	76	947930	6.1883	0.096692	1459533	813726
internal_1948	6	0	6	0	1018890	0	0	1460536	552374
internal_1947	0	0	0	0	1018904	0	0	1461068	552565
internal_1946	1081	1047	34	19	1018990	30.7941	0.558824	1479725	601028
internal_1945	11018	7590	3428	146	976962	2.21412	0.04259	1485571	684399
internal_1949	1465	1395	70	22	974924	19.9286	0.314286	1462936	672955
internal_1944	6005	4534	1471	81	896218	3.08226	0.055065	1498556	834837
internal_1942	6092	3000	3092	59	730359	0.970246	0.019082	1507002	950244
internal_1953	2913	1862	1051	29	916145	1.77165	0.027593	1466524	699280
internal_1952	2231	1237	994	20	848737	1.24447	0.020121	1470231	746521
internal_1955	3278	1866	1412	35	899992	1.32153	0.024788	1458194	705744
internal_1957	3555	2174	1381	29	939527	1.57422	0.020999	1456864	671446
internal_1959	3523	2027	1496	33	956372	1.35495	0.022059	1458333	626494
internal_1961	207	132	75	7	977900	1.76	0.093333	1454077	574618
internal_1960	948	764	184	23	976433	4.15217	0.125	1465300	627552
internal_1958	1748	1126	622	34	923688	1.81029	0.054662	1471849	678447
internal_1956	1447	620	827	19	873623	0.749698	0.022975	1477207	716332
internal_1954	1431	772	659	25	838514	1.17147	0.037936	1479132	753047
internal_1951	1252	787	465	27	801409	1.69247	0.058065	1484465	844086
internal_1963	0	0	0	0	839882	0	0	1458864	712524
internal_1962	4736	2989	1747	54	839882	1.71093	0.03091	1459474	831062
internal_1950	7274	4036	3238	91	710585	1.24645	0.028104	1491038	937789
internal_1941	4601	1491	3110	39	608330	0.479421	0.01254	1518357	1001504
internal_1936	5199	1712	3487	46	557728	0.490966	0.013192	1552387	1082983
internal_1970	4083	2763	1320	55	836560	2.09318	0.041667	1460674	796735
internal_1969	6047	2404	3643	59	729035	0.659896	0.016195	1468436	835649
internal_1968	4348	1397	2951	35	690238	0.473399	0.01186	1473939	866596
internal_1967	4234	1172	3062	32	662626	0.382756	0.010451	1480340	888934
internal_1966	5654	1973	3681	49	642996	0.535996	0.013312	1488044	955440
internal_1972	9123	3290	5833	69	692356	0.564032	0.011829	1434705	893925
internal_1980	934	853	81	11	1025994	10.5309	0.135802	1450690	540806
internal_1982	117	95	22	5	1024233	4.31818	0.227273	1447033	540580
internal_1981	5	0	5	0	1020137	0	0	1448522	541129
internal_1979	391	365	26	8	1020299	14.0385	0.307692	1454041	554983
internal_1978	2151	2018	133	39	1010262	15.1729	0.293233	1477115	627501
internal_1984	1	0	1	0	1044870	0	0	1440169	506112
internal_1983	3505	3300	205	66	1044931	16.0976	0.321951	1454295	619111
internal_1977	1061	910	151	30	927586	6.02649	0.198675	1481373	681181
internal_1976	2925	2353	572	51	875473	4.11364	0.089161	1485989	806698
internal_1975	4940	2339	2601	59	740770	0.89927	0.022684	1499043	876424
internal_1974	4810	1687	3123	43	677046	0.540186	0.013769	1500495	916228
internal_1986	8808	2511	6297	60	723269	0.398761	0.009528	1441569	816556
internal_1989	97	91	6	1	814716	15.1667	0.166667	1404186	694825
internal_1988	9759	4106	5653	107	812714	0.72634	0.018928	1405600	749768
internal_1992	2258	2226	32	20	1011378	69.5625	0.625	1425732	569441
internal_1994	730	696	34	16	978059	20.4706	0.470588	1430132	566505
internal_1993	619	594	25	11	972596	23.76	0.44	1438055	574051
internal_1991	949	927	22	12	967700	42.1364	0.545455	1452773	595308
internal_1990	2548	2437	111	51	950498	21.955	0.459459	1454497	774693
internal_1987	4861	1689	3172	35	753100	0.532472	0.011034	1462868	827841
internal_1985	6521	2287	4234	54	698251	0.540151	0.012754	1483134	897194
internal_1973	2832	501	2331	15	636515	0.214929	0.006435	1534734	967307
internal_1971	4260	1232	3028	31	606437	0.406869	0.010238	1539035	996624
internal_1965	2768	562	2206	18	579913	0.25476	0.00816	1547964	1024912
internal_1964	5027	1454	3573	43	557088	0.406941	0.012035	1548472	1076707
internal_1935	3429	1098	2331	29	502658	0.471042	0.012441	1574700	1136208
internal_1931	4659	1616	3043	35	458209	0.531055	0.011502	1577342	1196260
internal_1926	8103	2340	5763	58	397654	0.406039	0.010064	1580302	1250514
internal_2001	1280	1261	19	12	986551	66.3684	0.631579	1424885	586328
internal_2000	704	692	12	6	964341	57.6667	0.5	1429192	593488
internal_2005	6	0	6	0	1012624	0	0	1432423	549844
internal_2004	1264	1255	9	14	1012688	139.444	1.55556	1441308	565114
internal_2003	879	873	6	11	996168	145.5	1.83333	1450463	580964
internal_2002	576	561	15	11	984674	37.4	0.733333	1452792	607678
internal_1999	5559	5022	537	88	958401	9.35196	0.163873	1461350	807999
internal_2007	5387	5096	291	69	1033156	17.512	0.237113	1450159	681688
internal_2006	5406	4004	1402	64	862018	2.85592	0.045649	1459880	805867
internal_1998	4387	2998	1389	70	731855	2.15839	0.050396	1476174	990226
internal_1997	6230	2380	3850	55	534771	0.618182	0.014286	1489062	1069681
internal_2008	9632	3968	5664	85	545449	0.700565	0.015007	1454916	1045426
[truncated: 186 more rows]
