# Supplementary material for: The restriction impacts of the Type III restriction-modification system on the transmission dynamics of antimicrobial resistance genes in Campylobacter jejuni
Source: Front Microbiol. 2025 Jul 17;16:1496275. doi: 10.3389/fmicb.2025.1496275 (PMC12310575; doi:10.3389/fmicb.2025.1496275)
Supplement: Supplementary file 5 [file Table_5.xlsx]

## Sheet: Sheet1
Genome ID	GenBank Accessions	the number of recombination events onto the internal nodes	the number of recombination events onto the leaves	the total number of recombination events
197.114	CP020776,CP020775	0	907	907
197.114	BDRZ00000000	27	634	661
197.116	NHQU00000000	13	787	800
197.116	NFMI00000000	0	275	275
197.116	NFML00000000	25	339	364
197.116	NFMN00000000	27	300	327
197.116	NFMO00000000	0	743	743
197.116	NFMS00000000	0	743	743
197.116	NFMT00000000	4	297	301
197.116	NFMV00000000	1	208	209
197.116	NFMX00000000	0	208	208
197.116	NFNA00000000	0	297	297
197.116	NFNB00000000	1	207	208
197.116	NFNC00000000	0	250	250
197.116	NFNG00000000	10	730	740
197.116	NFNH00000000	0	207	207
197.116	NFNI00000000	34	582	616
197.116	NFNJ00000000	6	337	343
197.116	NFNK00000000	0	337	337
197.116	NFNM00000000	0	725	725
197.116	NFNN00000000	0	743	743
197.116	NFNP00000000	19	522	541
197.116	NFNR00000000	0	730	730
197.116	NFNS00000000	3	872	875
197.116	NFNT00000000	1	872	873
197.116	NFNU00000000	0	670	670
197.116	NFNW00000000	0	405	405
197.116	NFNX00000000	0	389	389
197.116	NFOC00000000	0	334	334
197.116	NFOD00000000	0	250	250
197.116	NFOJ00000000	3	360	363
197.116	NFOK00000000	0	269	269
197.116	NFOO00000000	0	396	396
197.116	NFOR00000000	0	905	905
197.116	NFOS00000000	0	905	905
197.116	NFOT00000000	0	830	830
197.116	NFOU00000000	4	875	879
197.116	NFOW00000000	21	251	272
197.116	NFOX00000000	0	844	844
197.116	NFOY00000000	3	843	846
197.116	NFOZ00000000	1	523	524
197.116	NFPB00000000	5	375	380
197.116	NFPD00000000	0	831	831
197.116	NFPF00000000	15	180	195
197.116	NFPG00000000	38	754	792
197.116	NFPI00000000	0	787	787
197.116	NFPL00000000	10	831	841
197.116	NFPM00000000	3	367	370
197.116	NFPN00000000	0	831	831
197.116	NFPO00000000	0	338	338
197.116	NFPP00000000	2	658	660
197.116	NFPS00000000	0	523	523
197.116	NFPT00000000	27	678	705
197.116	NFPX00000000	1	338	339
197.117	NFQB00000000	0	658	658
197.117	NFQA00000000	1	844	845
197.117	NFQC00000000	0	293	293
197.117	NFQD00000000	1	847	848
197.117	NFQF00000000	2	405	407
197.117	NFNZ00000000	0	336	336
197.117	NFOB00000000	6	482	488
197.117	NFOG00000000	0	338	338
197.117	NFOI00000000	1	842	843
197.117	NFOQ00000000	0	356	356
197.117	NFOM00000000	0	832	832
197.117	NFOP00000000	0	831	831
197.117	NFPE00000000	4	546	550
197.117	NFPA00000000	80	422	502
197.117	NFQE00000000	0	847	847
197.117	NFOL00000000	1	336	337
197.117	CP017229,CP017230,CP017231	0	682	682
197.131	QELJ00000000	0	246	246
197.131	QELI00000000	15	269	284
197.131	NGUI00000000	84	278	362
197.146	RKUC00000000	3	429	432
197.146	RKUD00000000	3	943	946
197.146	RKUG00000000	10	552	562
197.146	RKWX00000000	0	948	948
197.147	RKYC00000000	0	813	813
197.147	RKYJ00000000	0	736	736
197.147	RKYF00000000	13	871	884
197.147	RKYI00000000	0	178	178
197.147	RLBA00000000	6	786	792
197.147	RLBD00000000	3	430	433
197.147	RLBE00000000	34	725	759
197.147	RLBJ00000000	20	492	512
197.147	RLBM00000000	4	377	381
197.147	RLCJ00000000	25	958	983
197.147	RLCT00000000	0	646	646
197.147	RLCK00000000	0	696	696
197.147	RLCM00000000	0	151	151
197.147	RLCQ00000000	2	724	726
197.147	RLCS00000000	8	616	624
197.147	RLDS00000000	2	646	648
197.147	RLDT00000000	18	151	169
197.147	RLDU00000000	6	178	184
197.147	RLFU00000000	6	486	492
197.147	RLRO00000000	12	712	724
197.147	RLQJ00000000	25	815	840
197.147	RLQI00000000	0	616	616
197.147	RLRP00000000	46	565	611
197.147	RLSH00000000	0	861	861
197.147	RLST00000000	17	762	779
197.147	RLSK00000000	0	870	870
197.147	RLSJ00000000	9	477	486
197.147	RLSN00000000	5	835	840
197.147	RLTD00000000	4	700	704
197.147	RLTE00000000	31	780	811
197.147	RLUM00000000	29	728	757
197.147	RLUP00000000	0	860	860
197.148	RMBL00000000	0	899	899
197.148	RMBK00000000	0	859	859
197.148	RMBO00000000	7	845	852
197.148	RMFL00000000	4	358	362
197.148	RMFK00000000	21	729	750
197.148	RMEF00000000	0	492	492
197.148	RMHI00000000	26	658	684
197.148	RMHJ00000000	4	278	282
197.148	RMEP00000000	60	779	839
197.148	RMWP00000000	25	735	760
197.148	RMXM00000000	0	648	648
197.148	RNCU00000000	87	515	602
197.148	RNCW00000000	0	779	779
197.148	RMWN00000000	27	696	723
197.148	ROKM00000000	0	510	510
197.148	ROKG00000000	3	679	682
197.149	ROKR00000000	8	482	490
197.149	ROKL00000000	2	861	863
197.149	ROMM00000000	1	813	814
197.149	ROPY00000000	9	352	361
197.149	ROQP00000000	0	482	482
197.149	ROQQ00000000	0	637	637
197.149	ROQO00000000	18	859	877
197.149	ROHV00000000	0	845	845
197.149	ROHX00000000	33	827	860
197.149	ROHY00000000	0	328	328
197.149	ROQB00000000	1	678	679
197.149	RNBD00000000	12	875	887
197.149	RNBF00000000	0	552	552
197.149	RNZM00000000	0	366	366
197.149	RNZL00000000	14	364	378
197.149	RNZN00000000	10	738	748
197.149	RNZT00000000	12	282	294
197.15	RUCU00000000	10	736	746
197.15	RUCW00000000	16	644	660
197.15	RUEV00000000	27	746	773
197.15	RUEK00000000	11	948	959
197.15	RUET00000000	0	843	843
197.15	RUDC00000000	1	749	750
197.15	RUBK00000000	11	366	377
197.151	RUUS00000000	0	672	672
197.151	RVKP00000000	0	705	705
197.151	RVOQ00000000	42	684	726
197.151	RVRU00000000	0	679	679
197.151	RVKR00000000	60	699	759
197.151	RVQB00000000	0	712	712
197.151	RVTF00000000	4	813	817
197.151	RVWV00000000	0	430	430
197.151	RVYN00000000	52	680	732
197.151	RWEZ00000000	7	360	367
197.151	RWFL00000000	7	705	712
197.151	RWFK00000000	13	557	570
197.151	RWGO00000000	0	854	854
197.151	RWGM00000000	0	178	178
197.151	PQXV00000000	0	851	851
197.151	PQXY00000000	0	851	851
197.151	PQXZ00000000	0	851	851
197.151	PQYC00000000	117	465	582
197.151	PQYF00000000	48	600	648
197.151	PQYH00000000	6	725	731
197.151	PQYK00000000	0	577	577
197.151	PQYD00000000	0	624	624
197.151	PQYM00000000	4	624	628
197.151	PQYO00000000	0	662	662
197.151	PQYS00000000	0	722	722
197.151	PQYP00000000	0	611	611
197.151	PQYV00000000	0	738	738
197.151	PQYW00000000	53	611	664
197.151	PQYX00000000	1	611	612
197.151	PQZM00000000	90	229	319
197.151	PQZO00000000	83	399	482
197.151	PQZL00000000	9	323	332
197.151	PQZN00000000	1	244	245
197.151	PQZP00000000	90	429	519
197.151	PQZS00000000	37	381	418
197.151	PQZR00000000	63	382	445
197.151	PQZW00000000	15	323	338
197.151	PQZX00000000	0	399	399
197.151	PQZY00000000	0	382	382
197.151	PRAA00000000	65	250	315
197.151	PQZZ00000000	77	270	347
197.151	PRAB00000000	8	293	301
197.151	PRAE00000000	0	306	306
197.151	PRAF00000000	87	455	542
197.151	PRAI00000000	0	434	434
197.151	PRAH00000000	156	331	487
197.151	PRAJ00000000	0	244	244
197.151	PRAM00000000	18	194	212
197.151	PRAO00000000	0	328	328
197.151	PRAP00000000	0	377	377
197.151	PRAR00000000	2	400	402
197.151	PRAS00000000	24	399	423
197.152	PRAU00000000	116	253	369
197.152	PRAV00000000	83	345	428
197.152	PRAW00000000	6	310	316
197.152	PRAY00000000	26	326	352
197.152	PRAX00000000	0	465	465
197.152	PRAZ00000000	5	328	333
197.152	PRBA00000000	0	320	320
197.152	PRBB00000000	0	333	333
197.152	PRBF00000000	0	194	194
197.152	PRBC00000000	68	348	416
197.152	PRBG00000000	80	345	425
197.152	PRBH00000000	0	393	393
197.152	PRBK00000000	10	462	472
197.152	PRBN00000000	0	220	220
197.152	PRBM00000000	0	492	492
197.152	PRBO00000000	39	218	257
197.152	PRBS00000000	99	377	476
197.152	PRBT00000000	52	384	436
197.152	PRBV00000000	0	462	462
197.152	PRBW00000000	1	325	326
197.152	PRBX00000000	28	326	354
197.152	PRCB00000000	0	425	425
197.152	PRBZ00000000	2	425	427
197.152	PRCE00000000	20	425	445
197.152	PRCG00000000	62	296	358
197.152	PRCH00000000	0	348	348
197.152	PRCI00000000	6	300	306
197.152	PRCL00000000	31	220	251
197.152	PRCN00000000	0	492	492
197.152	PRCO00000000	59	294	353
197.152	PRCP00000000	59	340	399
197.152	PRCQ00000000	93	306	399
197.152	PRCR00000000	0	310	310
197.152	PQXT00000000	0	851	851
197.152	PQXU00000000	0	851	851
197.152	PQXX00000000	0	851	851
197.152	PQYI00000000	1	577	578
197.152	PQYG00000000	0	611	611
197.152	PQYJ00000000	0	725	725
197.152	PQYL00000000	0	600	600
197.152	PQYN00000000	1	662	663
197.152	PQYQ00000000	13	659	672
197.152	PQYT00000000	32	652	684
197.152	PQYY00000000	2	722	724
197.152	PQZD00000000	47	660	707
197.152	PQZK00000000	0	555	555
197.152	PQZF00000000	0	738	738
197.152	PQZU00000000	0	429	429
197.152	PQZT00000000	4	320	324
197.152	PQZV00000000	70	355	425
197.152	PRAC00000000	21	316	337
197.152	PRAG00000000	2	325	327
197.152	PRAL00000000	82	304	386
197.152	PRAN00000000	0	354	354
197.152	PRAQ00000000	0	331	331
197.152	PRBI00000000	62	336	398
197.152	PRBE00000000	0	400	400
197.152	PRBJ00000000	6	354	360
197.152	PRBL00000000	50	298	348
197.152	PRBP00000000	1	331	332
197.152	PRBQ00000000	79	434	513
197.152	PRBR00000000	55	322	377
197.152	PRCA00000000	85	356	441
197.152	PRCC00000000	0	425	425
197.152	PRCD00000000	85	306	391
197.152	PRCJ00000000	0	356	356
197.152	PRCF00000000	0	325	325
197.152	PRCM00000000	2	333	335
197.152	PRCS00000000	67	393	460
197.152	PRCT00000000	0	333	333
197.167	SFCE00000000	0	676	676
197.167	SFCF00000000	1	676	677
197.167	CP028933,CP028934,CP028935	2	638	640
197.167	CP032522	85	492	577
197.17	SYTR00000000	0	877	877
197.17	SYTO00000000	0	207	207
197.17	SYTN00000000	1	487	488
197.17	SYTL00000000	0	843	843
197.17	SYTH00000000	4	178	182
197.17	SYTK00000000	0	207	207
197.17	SYTI00000000	0	487	487
197.17	SYTG00000000	71	485	556
197.17	SYTF00000000	0	583	583
197.17	SYTD00000000	1	839	840
197.17	SYTE00000000	11	386	397
197.17	SYTB00000000	21	827	848
197.17	SYTA00000000	0	856	856
197.17	SYTC00000000	0	645	645
197.17	SYSU00000000	4	315	319
197.17	SYST00000000	7	835	842
197.17	SYSX00000000	0	867	867
197.17	SYSW00000000	0	894	894
197.17	SYSO00000000	0	485	485
197.171	VEVV00000000	77	218	295
197.171	VEVZ00000000	0	219	219
197.171	CP041584	3	679	682
197.171	PYWF00000000	32	265	297
197.171	VOEM00000000	4	664	668
197.171	VOEU00000000	0	664	664
197.171	VOES00000000	0	664	664
197.171	VOFA00000000	1	665	666
197.171	VOEY00000000	0	665	665
197.176	JAAAVG000000000	0	693	693
197.176	JAAAVH000000000	2	693	695
197.191	CP058293,CP058294	0	746	746
197.191	CP058299,CP058300	19	639	658
197.191	CP058295,CP058296,CP058297,CP058298	1	675	676
197.191	JACBXE000000000	9	575	584
197.192	JACLQG000000000	3	557	560
197.192	JACLQE000000000	0	584	584
197.192	JACLQI000000000	23	591	614
197.192	JACLQH000000000	0	536	536
197.193	CP059971	47	504	551
197.193	JACLQF000000000	0	557	557
197.193	JACMID000000000	1	584	585
197.206	JACLAZ000000000	1	264	265
197.206	JACLBA000000000	1	265	266
197.206	JACLBC000000000	0	265	265
197.206	JACLBB000000000	0	264	264
197.206	JACZZL000000000	5	953	958
197.206	CAJGXH000000000	0	528	528
197.206	CAJGXR000000000	1	858	859
197.206	CAJGXZ000000000	0	375	375
197.206	CAJGXW000000000	0	858	858
197.206	CAJGYB000000000	0	200	200
197.206	CAJGYF000000000	0	841	841
197.206	CAJGYG000000000	2	858	860
197.206	CAJGYJ000000000	0	858	858
197.206	JADWZC000000000	2	841	843
197.207	JAEMGN000000000	0	530	530
197.207	JAEMGJ000000000	0	449	449
197.207	JAEMGI000000000	1	530	531
197.207	JAFETJ000000000	23	599	622
197.208	CP071459	16	839	855
197.208	CP071460,CP071461	6	859	865
197.208	CP071519	0	675	675
197.208	CP071579	0	626	626
197.208	CP071575	0	688	688
197.208	CP071581	2	634	636
197.208	CP071580	0	634	634
197.208	CP071582	18	646	664
197.208	CP071583	0	632	632
197.208	CP071587,CP071588	0	672	672
197.208	JADAOT000000000	2	209	211
197.208	JADAOR000000000	1	487	488
197.208	JADAOP000000000	0	184	184
197.208	JADAOO000000000	3	207	210
197.208	JADAOQ000000000	5	300	305
197.208	JADAOM000000000	0	386	386
197.208	JADAON000000000	0	308	308
197.208	JADAOL000000000	9	702	711
197.208	JADAOH000000000	2	210	212
197.208	JAGIQH000000000	0	816	816
197.208	JAGIQJ000000000	0	364	364
197.208	JAGIQK000000000	0	364	364
197.208	JAHCYC000000000	0	928	928
197.208	JAHCYD000000000	0	762	762
197.209	JAHCYA000000000	46	854	900
197.209	JAHCXX000000000	0	864	864
197.209	JAHCXY000000000	0	958	958
197.209	JAHCXW000000000	0	746	746
197.209	JAHCXT000000000	14	670	684
197.209	JAHCXQ000000000	0	339	339
197.209	JAHCXU000000000	1	325	326
197.209	JAHCXV000000000	1	698	699
197.209	JAHCXR000000000	0	865	865
197.209	JAHCXZ000000000	1	865	866
197.209	CP076507,CP076508	0	964	964
197.209	CP076505,CP076506	30	964	994
197.209	LQJE00000000	0	847	847
197.209	LQJG00000000	6	677	683
197.209	LQJC00000000	27	749	776
197.209	LQIZ00000000	0	678	678
197.209	LQJD00000000	1	813	814
197.209	LQJF00000000	9	880	889
197.209	LQJL00000000	1	870	871
197.209	LQJJ00000000	0	340	340
197.209	LQJU00000000	3	653	656
197.209	LQJQ00000000	67	497	564
197.209	LQJK00000000	2	785	787
197.209	LQJV00000000	0	868	868
197.209	LQJW00000000	0	689	689
197.209	LQJH00000000	4	840	844
197.209	LQKB00000000	2	689	691
197.209	LQKD00000000	7	268	275
197.209	LQJO00000000	23	934	957
197.209	LQKF00000000	74	843	917
197.209	LQKQ00000000	0	912	912
197.209	LQKP00000000	0	702	702
197.209	LQKI00000000	7	899	906
197.209	LQKL00000000	6	891	897
197.209	LQLB00000000	0	120	120
197.209	LQKU00000000	0	907	907
197.209	LQKW00000000	22	680	702
197.209	LQKZ00000000	0	540	540
197.209	LQLA00000000	3	136	139
197.209	LQKS00000000	1	689	690
197.21	LQKV00000000	2	219	221
197.21	LQLI00000000	0	724	724
197.21	LQLV00000000	0	813	813
197.21	LQLM00000000	0	681	681
197.21	LQLR00000000	0	203	203
197.21	LQLK00000000	7	912	919
197.21	LQLQ00000000	16	577	593
197.21	LQLO00000000	9	218	227
197.21	LQLG00000000	0	839	839
197.21	LQLT00000000	0	546	546
197.21	LQLS00000000	11	677	688
197.21	LQLH00000000	0	847	847
197.21	LQLD00000000	0	278	278
197.21	LQLF00000000	0	611	611
197.21	LQMK00000000	1	340	341
197.21	LQMD00000000	13	668	681
197.21	LQMH00000000	16	831	847
197.21	LQMJ00000000	37	510	547
197.21	LQMC00000000	36	710	746
197.21	LQMB00000000	11	653	664
197.21	LQME00000000	0	364	364
197.21	LQLZ00000000	6	905	911
197.21	LQMG00000000	2	677	679
197.21	LQLY00000000	3	886	889
197.21	LQMM00000000	2	813	815
197.21	LQML00000000	0	749	749
197.21	LQMN00000000	2	859	861
197.21	CP068460	0	878	878
197.21	AABZYA000000000	94	541	635
197.21	CP068471	0	875	875
197.21	AACABZ000000000	19	645	664
197.21	CP068463	2	878	880
197.21	CP068461	0	877	877
197.21	AACCSJ000000000	0	679	679
197.21	AACCSQ000000000	0	653	653
197.211	CP068466	0	876	876
197.219	JACCLS000000000	0	641	641
197.219	JACCLT000000000	0	641	641
197.219	JACCLV000000000	0	641	641
197.219	DYYX00000000	0	413	413
197.219	CAKJUJ000000000	87	622	709
197.219	CAKJUC000000000	8	240	248
197.219	CAKJUU000000000	0	482	482
197.219	CAKJUP000000000	23	599	622
197.219	CAKKJV000000000	3	857	860
197.22	LISG00000000	51	529	580
197.22	LISH00000000	14	726	740
197.22	JAJOHT000000000	13	575	588
197.22	JAJUMH000000000	0	455	455
197.22	JAJULN000000000	72	526	598
197.221	JAJHEH000000000	3	805	808
197.221	JAJHEG000000000	0	970	970
197.221	JAJHEF000000000	0	970	970
197.221	JAJHEA000000000	15	572	587
197.221	JAJHEB000000000	14	963	977
197.221	JAJHDZ000000000	2	679	681
197.221	JAJHDW000000000	0	370	370
197.221	JAJHDT000000000	0	805	805
197.221	JAJHDP000000000	0	961	961
197.221	JAJHDQ000000000	1	689	690
197.221	JAJHDJ000000000	0	962	962
197.221	JAJHDH000000000	0	955	955
197.221	JAJHDF000000000	0	370	370
197.222	JAJUMJ000000000	2	609	611
197.222	JAJUML000000000	28	582	610
197.222	JAJUMK000000000	0	609	609
197.222	JAJUMP000000000	129	553	682
197.222	JAJUMM000000000	1	532	533
197.222	JAJUMN000000000	0	532	532
197.222	JAJUMV000000000	0	500	500
197.222	JAJUMU000000000	1	500	501
197.222	JAJUNA000000000	0	500	500
197.222	JAJUNB000000000	24	909	933
197.223	JAJUMZ000000000	0	500	500
197.223	JAJUND000000000	0	500	500
197.223	JAJUNJ000000000	74	563	637
197.223	JAJUNO000000000	7	536	543
197.223	JAJUOC000000000	0	455	455
197.223	JAJUOD000000000	0	455	455
197.223	JAJUOB000000000	6	500	506
197.223	JAJUNZ000000000	0	456	456
197.223	JAJUOG000000000	0	453	453
197.223	JAJUOE000000000	0	500	500
197.223	JAJUOF000000000	0	456	456
197.223	JAJUOM000000000	0	456	456
197.223	JAJUON000000000	1	499	500
197.223	JAJUOJ000000000	42	93	135
197.223	JAJUOH000000000	0	498	498
197.223	JAJUOI000000000	0	456	456
197.223	JAJUOQ000000000	74	441	515
197.223	JAJUOO000000000	123	622	745
197.223	JAJUOP000000000	66	473	539
197.223	JAKKYO000000000	15	592	607
197.223	JAKKZA000000000	13	665	678
197.223	JAKKZE000000000	0	210	210
197.223	JAKKZC000000000	3	785	788
197.223	JAKKZD000000000	92	555	647
197.223	JAJUOR000000000	88	567	655
197.233	JAKGTX000000000	0	241	241
197.233	JAGFQG000000000	0	395	395
197.233	JAGFQI000000000	0	406	406
197.233	JAGFQF000000000	43	86	129
197.233	JAGFQE000000000	0	592	592
197.233	JAGFQP000000000	22	239	261
197.233	JAGFQO000000000	3	395	398
197.233	JAGFQQ000000000	1	485	486
197.233	JAGFQL000000000	7	406	413
197.233	JAGFQR000000000	19	484	503
197.234	JALYAC000000000	79	381	460
197.234	JALXYC000000000	0	606	606
197.234	JALXYD000000000	0	606	606
197.234	JALXXZ000000000	1	606	607
197.234	CP084085	77	655	732
197.234	CP084084	0	673	673
197.234	CP084082,CP084083	20	796	816
197.234	CP084080,CP084081	31	827	858
197.238	JAMQKL000000000	0	768	768
197.238	JAMQKM000000000	0	768	768
197.238	JAMQKN000000000	0	768	768
197.238	JAMQKQ000000000	0	683	683
197.238	JAMQKO000000000	0	768	768
197.238	JAMQKS000000000	0	768	768
197.238	JAMQKP000000000	0	768	768
197.238	JAMQKT000000000	0	768	768
197.238	JAMQKV000000000	0	768	768
197.238	JAMQKU000000000	0	391	391
197.238	JAMQKW000000000	0	391	391
197.238	JAMQKX000000000	0	683	683
197.238	JAMQKZ000000000	0	768	768
197.238	JAMQKY000000000	0	768	768
197.238	JAMQLA000000000	0	768	768
197.239	JAMQLC000000000	0	768	768
197.239	JAMQLE000000000	0	768	768
197.239	JAMQLF000000000	0	252	252
197.239	JAMQLD000000000	0	683	683
197.239	JAMQLG000000000	0	252	252
197.239	JAMQLH000000000	0	313	313
197.239	JAMQLJ000000000	0	763	763
197.239	JAMQLM000000000	0	685	685
197.239	JAMQLO000000000	1	313	314
197.239	JAMQLN000000000	0	392	392
197.239	JAMQLQ000000000	1	392	393
197.239	JAMQLR000000000	0	252	252
197.239	JAMQLS000000000	0	392	392
197.239	JAMQLK000000000	0	392	392
197.239	JAMQLT000000000	0	683	683
197.239	JAMQLU000000000	0	252	252
197.239	JAMQLX000000000	0	392	392
197.239	JAMQLV000000000	0	683	683
197.239	JAMQLZ000000000	0	252	252
197.239	JAMQLY000000000	0	252	252
197.239	JAMQMA000000000	0	768	768
197.239	JAMQMB000000000	0	963	963
197.239	JAMQMD000000000	0	294	294
197.239	JAMQMC000000000	0	294	294
197.239	JAMQME000000000	0	294	294
197.239	JAMQMG000000000	1	294	295
197.239	JAMQMH000000000	0	768	768
197.239	JAMQMI000000000	0	294	294
197.239	JAMQMJ000000000	0	294	294
197.239	CP030888,CP030889	0	147	147
197.239	CP030866,CP030867	0	999	999
197.239	CP012227	14	262	276
197.239	CP012230	1	292	293
197.239	CP012229	8	227	235
197.239	CP012232	0	269	269
197.239	CP012233	1	334	335
197.239	CP012234	0	120	120
197.239	CP012235	0	209	209
197.239	CP012957	24	662	686
197.239	CP012241	0	763	763
197.239	CP012243	0	210	210
197.239	CP012239	0	227	227
197.239	CP012242	85	119	204
197.239	CP012244	0	315	315
197.239	CP012248	0	292	292
197.239	CP012250	2	315	317
197.241	JAPCIC000000000	0	596	596
197.241	JAMGCC000000000	0	557	557
197.241	JAMGCD000000000	0	557	557
197.241	JAMGBV000000000	0	854	854
197.241	JAMGBZ000000000	33	646	679
197.241	JAMGBX000000000	0	854	854
197.241	JAMGBY000000000	1	854	855
197.241	JAMGCA000000000	0	854	854
197.241	JAMGCB000000000	111	541	652
197.241	JAMGCE000000000	5	263	268
197.241	JAMHFD000000000	0	854	854
197.241	JAMGCH000000000	0	807	807
197.241	JAMGCJ000000000	0	599	599
197.241	JAMGCI000000000	0	877	877
197.241	JAMGCK000000000	0	241	241
197.241	JAMGCL000000000	1	241	242
197.241	JAMGCN000000000	0	688	688
197.241	JAMGCM000000000	42	218	260
197.241	JAMGCP000000000	0	623	623
197.241	JAMGCO000000000	0	623	623
197.241	JAMGCQ000000000	0	500	500
197.241	JAMGCR000000000	2	500	502
197.241	JAMHFE000000000	0	500	500
197.241	JAMHFG000000000	0	854	854
197.241	JAMGCS000000000	2	877	879
197.241	JAMHFH000000000	1	854	855
197.241	JAMHFJ000000000	1	637	638
197.241	JAMGCT000000000	0	638	638
197.241	JAMGCU000000000	16	231	247
197.241	JAMGDD000000000	0	932	932
197.241	JAMGDC000000000	5	743	748
197.241	JAMGDF000000000	0	678	678
197.241	JAMGDE000000000	0	932	932
197.241	JAMGDH000000000	3	235	238
197.241	JAMGDG000000000	1	678	679
197.241	JAMHFP000000000	5	807	812
197.241	JAMGDJ000000000	2	927	929
197.241	JAMGDL000000000	1	263	264
197.241	JAMGDK000000000	0	928	928
197.241	JAMGDM000000000	0	263	263
197.241	JAMGDO000000000	13	216	229
197.241	JAMGDN000000000	10	396	406
197.241	JAMHFR000000000	0	1000	1000
197.241	JAMGDP000000000	0	1000	1000
197.241	JAMHFQ000000000	6	147	153
197.241	JAMGDR000000000	10	500	510
197.241	JAMHFT000000000	0	854	854
197.241	JAMGDT000000000	0	277	277
197.241	JAMGDS000000000	2	277	279
197.243	AACERE020000000	0	928	928
197.244	JAMBCH000000000	0	606	606
197.244	JAMBCF000000000	34	586	620
197.244	JAMBCK000000000	12	561	573
197.244	JAMBCM000000000	9	571	580
197.244	JAMBCV000000000	0	605	605
197.244	JAMBCY000000000	0	606	606
197.244	JAMBCX000000000	0	606	606
197.244	JAMBDA000000000	0	553	553
197.244	JAMBDG000000000	0	606	606
197.244	JAQQXM000000000	65	597	662
197.244	CP118900	0	548	548
197.244	JARGYB000000000	71	411	482
197.245	CP125395	73	56	129
197.245	CP125386	25	243	268
197.245	CP125396	0	824	824
197.245	CP125390	96	324	420
197.245	CP125394	18	135	153
197.245	CP125388,CP125389	66	185	251
197.245	CP125391,CP125392,CP125393	0	135	135
197.245	CP125383,CP125384,CP125385	0	845	845
197.246	JAQORY000000000	0	492	492
197.246	JAQORW000000000	124	526	650
197.246	JAQORP000000000	83	592	675
197.246	JAQORO000000000	49	508	557
197.246	JAQORS000000000	10	174	184
197.246	JAQORR000000000	0	526	526
197.246	JAQORB000000000	0	591	591
197.246	JAQORQ000000000	95	472	567
197.246	JAQORF000000000	61	552	613
197.246	JAQOQO000000000	0	517	517
197.246	JAQOQZ000000000	0	622	622
197.246	JAQORT000000000	10	277	287
197.246	JAQOQV000000000	0	517	517
197.246	JAQOQX000000000	0	387	387
197.246	JAQOQQ000000000	0	480	480
197.246	JAQOQL000000000	0	565	565
197.246	JAQOQI000000000	6	608	614
197.246	JAQOQC000000000	3	589	592
197.246	JAQOQE000000000	5	484	489
197.246	JAQOQB000000000	6	593	599
197.246	JAQOQD000000000	31	661	692
197.246	JAQOPW000000000	3	567	570
197.246	JAQOQY000000000	82	435	517
197.246	JAQORC000000000	0	236	236
197.246	JAQOQP000000000	23	592	615
197.246	JAQOQN000000000	0	387	387
197.246	JAQOOU000000000	0	577	577
197.246	JAQOQA000000000	20	565	585
197.246	JAQOPZ000000000	0	597	597
197.246	JAQOQJ000000000	0	608	608
197.246	JAQOPX000000000	0	726	726
197.247	CP131442,CP131443	7	648	655
197.247	CP131444	40	264	304
197.248	JASZZB000000000	37	599	636
197.248	JASZYY000000000	0	494	494
197.248	JASZYZ000000000	56	477	533
197.248	JASZYX000000000	0	589	589
197.248	JASZZC000000000	9	566	575
197.248	JANGYQ000000000	0	816	816
197.248	JANGYN000000000	0	702	702
197.248	JANGYR000000000	0	816	816
197.248	JANGYS000000000	0	195	195
197.248	JANGYU000000000	2	632	634
197.249	JANGZA000000000	1	202	203
197.249	JANGZB000000000	0	202	202
197.249	JANGZD000000000	0	202	202
197.249	JAUAOB000000000	5	234	239
197.249	JAVRED000000000	0	667	667
197.249	JASUXO000000000	0	934	934
197.249	JASUXQ000000000	0	872	872
197.249	JASUXP000000000	0	860	860
197.249	JANGYP000000000	0	816	816
197.249	JARFVU000000000	1	323	324
197.249	JARFVV000000000	0	323	323
197.249	JARFVY000000000	1	245	246
197.249	JARFWA000000000	2	143	145
197.249	JARFVX000000000	0	245	245
197.249	JARFWB000000000	0	141	141
197.249	JARFWD000000000	0	689	689
197.249	JARFWE000000000	0	689	689
197.249	JARFWC000000000	0	141	141
197.249	JARFWF000000000	0	141	141
197.249	JARFVZ000000000	0	143	143
197.249	JARFWH000000000	1	251	252
197.249	JARFWK000000000	42	590	632
197.249	JARFWJ000000000	0	239	239
197.249	JARFWI000000000	0	239	239
197.249	JARFWN000000000	1	219	220
197.249	JARFWL000000000	0	846	846
197.249	JARFWO000000000	0	219	219
197.249	JARFWM000000000	0	846	846
197.249	JARFWP000000000	0	248	248
197.25	JARFWU000000000	72	590	662
197.25	JARFWS000000000	1	224	225
197.25	JARFWV000000000	0	232	232
197.25	JARFWT000000000	0	224	224
197.25	JARFWW000000000	0	224	224
197.25	JARFWR000000000	75	768	843
197.25	JARFXA000000000	0	251	251
197.25	JARFWX000000000	0	250	250
197.25	JARFWZ000000000	0	249	249
197.25	JARFXD000000000	0	239	239
197.25	JARFXF000000000	77	280	357
197.25	JARFXB000000000	1	224	225
197.25	JARFXE000000000	32	207	239
197.25	JARFXJ000000000	0	248	248
197.25	JARFXG000000000	0	224	224
197.25	JARFXH000000000	0	248	248
197.25	JARFXI000000000	0	232	232
197.25	JARFXK000000000	0	142	142
197.25	JARFXL000000000	39	458	497
197.251	AP028398	12	577	589
197.251	AP028387	34	195	229
197.251	AP028408	76	609	685
197.251	AP028380	11	246	257
197.251	AP028414	0	676	676
197.251	AP028359	28	587	615
197.251	AP028362	32	664	696
197.251	AP028381	100	494	594
197.251	AP028401	16	480	496
197.251	AP028384	14	135	149
197.251	AP028342,AP028343	29	505	534
197.251	AP028348,AP028349	0	608	608
197.251	AP028332,AP028333	0	676	676
197.251	AP028346,AP028347	42	600	642
197.251	AP028388,AP028389	16	227	243
197.251	AP028393,AP028394	18	595	613
197.251	AP028396,AP028397	92	474	566
197.251	BTDV00000000	102	127	229
197.251	BTDT00000000	7	676	683
197.251	BTDX00000000	14	538	552
197.251	BTDZ00000000	0	589	589
197.251	BTDY00000000	0	600	600
197.251	BTEG00000000	6	634	640
197.251	BTEH00000000	0	549	549
197.251	BTEI00000000	0	634	634
197.251	BTEJ00000000	2	446	448
197.251	BTEK00000000	3	445	448
197.252	BTET00000000	6	254	260
197.252	BTEU00000000	0	538	538
197.252	BTEW00000000	12	593	605
197.252	BTEV00000000	0	446	446
197.252	BTEY00000000	0	593	593
197.252	BTFG00000000	0	254	254
197.252	BTFF00000000	44	376	420
197.252	BTFK00000000	1	446	447
197.252	BTFL00000000	11	589	600
197.252	CP136638,CP136639	115	440	555
197.253	JASUQP000000000	1	867	868
197.253	JASUPZ000000000	26	632	658
197.253	JASUQN000000000	0	867	867
197.253	JASUQL000000000	0	356	356
197.253	JASUQK000000000	0	345	345
197.253	JASUQA000000000	1	635	636
197.253	JASUQG000000000	1	635	636
197.253	JASUQC000000000	0	632	632
197.253	JASUQE000000000	0	635	635
197.253	JASUQJ000000000	0	346	346
197.253	JASUQH000000000	78	448	526
197.253	JASUQM000000000	0	345	345
197.253	JASURE000000000	0	632	632
197.253	JASURD000000000	4	861	865
197.253	JASURG000000000	0	443	443
197.253	JASURI000000000	21	918	939
197.253	JASURJ000000000	0	680	680
197.253	JASUQI000000000	2	356	358
197.253	JASUQD000000000	9	577	586
197.253	JASUQB000000000	1	632	633
197.253	JAYMLB000000000	0	269	269
197.253	JAYMLJ000000000	72	614	686
197.253	JAYMHJ000000000	0	269	269
197.254	JAYMIQ000000000	3	270	273
197.254	JAYMHN000000000	1	200	201
197.254	JAYMJM000000000	0	449	449
197.254	JAYMJI000000000	0	270	270
197.254	JARFMX000000000	59	638	697
197.254	JARFNB000000000	18	391	409
197.254	JARFMW000000000	0	256	256
197.254	JARFMY000000000	1	256	257
197.254	JARFNH000000000	4	676	680
197.254	JARFMQ000000000	30	233	263
197.254	JARFMZ000000000	7	251	258
197.254	JARFMO000000000	98	203	301
197.437	CCXG00000000	2	125	127
197.481	CUTT00000000	3	402	405
197.481	CULG00000000	5	397	402
197.481	CUTD00000000	7	877	884
197.481	CUSR00000000	1	929	930
197.482	CUTB00000000	0	313	313
197.482	CURY00000000	0	929	929
197.482	CUNK00000000	51	107	158
197.482	CUJN00000000	0	800	800
197.482	CUMQ00000000	35	710	745
197.482	CUKN00000000	0	867	867
197.482	CUHT00000000	4	746	750
197.482	CUHX00000000	0	870	870
197.482	CUUJ00000000	0	840	840
197.483	CUIL00000000	30	764	794
197.483	CUUU00000000	0	487	487
197.483	CURQ00000000	2	840	842
197.485	CUVT00000000	4	812	816
197.485	CUKC00000000	0	640	640
197.486	CUMF00000000	7	856	863
197.486	CUTF00000000	0	606	606
197.486	CURA00000000	8	372	380
197.486	CURF00000000	84	385	469
197.486	CUNZ00000000	12	842	854
197.486	CUJO00000000	0	402	402
197.486	CURD00000000	0	839	839
197.486	CURP00000000	0	590	590
197.492	CUMM00000000	0	846	846
197.492	CULM00000000	0	575	575
197.492	CUQL00000000	15	280	295
197.492	CUVD00000000	75	230	305
197.492	CUKH00000000	0	805	805
197.493	CUVC00000000	3	870	873
197.493	CUNH00000000	0	859	859
197.493	CUQJ00000000	4	396	400
197.493	CULU00000000	8	796	804
197.493	CUPP00000000	2	606	608
197.494	CUVH00000000	13	687	700
197.494	CUMU00000000	7	837	844
197.494	CULL00000000	1	746	747
197.494	CUSG00000000	0	785	785
197.495	CUPJ00000000	0	746	746
197.495	CUSI00000000	21	648	669
197.495	CUJW00000000	0	292	292
197.495	CUSE00000000	3	313	316
197.495	CUJL00000000	0	839	839
197.495	CULH00000000	6	860	866
197.496	CUPS00000000	0	695	695
197.496	CUOM00000000	0	599	599
197.497	CUMB00000000	109	494	603
197.497	CUOS00000000	2	590	592
197.497	CULX00000000	1	846	847
197.497	CUQU00000000	0	863	863
197.497	CUKU00000000	3	863	866
197.497	CULQ00000000	32	389	421
197.497	CUND00000000	2	482	484
197.497	CUMK00000000	0	778	778
197.503	CUIA00000000	1	858	859
197.503	CUIT00000000	12	695	707
197.503	CUKY00000000	0	300	300
197.504	CUIZ00000000	0	870	870
197.504	CUUX00000000	0	487	487
197.504	CUIQ00000000	0	858	858
197.504	CUTE00000000	0	929	929
197.504	CUKF00000000	8	573	581
197.504	CUVZ00000000	1	128	129
197.504	CUHS00000000	35	611	646
197.504	CUJZ00000000	0	462	462
197.504	CUPK00000000	0	492	492
197.505	CUIN00000000	0	397	397
197.505	CUNQ00000000	22	549	571
197.505	CUOE00000000	53	667	720
197.505	CUPZ00000000	3	313	316
197.505	CUHZ00000000	1	402	403
197.505	CUSN00000000	2	691	693
197.505	CUVN00000000	1	839	840
197.505	CUSU00000000	36	785	821
197.506	CUIW00000000	1	492	493
197.506	CUQZ00000000	12	854	866
197.506	CUJY00000000	0	582	582
197.506	CUOC00000000	34	668	702
197.506	CUPH00000000	34	778	812
197.506	CURE00000000	5	207	212
197.506	CUTX00000000	0	863	863
197.506	CUQA00000000	89	452	541
197.506	CUNN00000000	117	315	432
197.506	CULE00000000	0	482	482
197.507	CUQS00000000	0	492	492
197.507	CUKB00000000	10	841	851
197.507	CUUH00000000	0	837	837
197.507	CULJ00000000	8	487	495
197.507	CUSW00000000	44	507	551
197.507	CUUY00000000	16	878	894
197.507	CUSS00000000	0	497	497
197.507	CUOZ00000000	16	878	894
197.507	CUIF00000000	3	137	140
197.508	CURU00000000	0	928	928
197.508	CURL00000000	0	665	665
197.508	CUIP00000000	0	812	812
197.508	CUMZ00000000	0	325	325
197.508	CUOL00000000	0	347	347
197.508	CUMV00000000	13	583	596
197.508	CUTV00000000	0	687	687
197.508	CURO00000000	1	664	665
197.508	CULW00000000	17	521	538
197.509	CUVR00000000	93	351	444
197.509	CUQH00000000	3	863	866
197.514	CYRN00000000	27	485	512
197.515	CYRT00000000	10	528	538
197.515	CYQY00000000	2	489	491
197.515	CYPY00000000	0	128	128
197.515	CYRQ00000000	0	264	264
197.516	CYRV00000000	1	596	597
197.516	CYQQ00000000	0	477	477
197.516	CYRW00000000	21	491	512
197.516	CYRH00000000	0	473	473
197.516	CYQH00000000	0	355	355
197.516	CYQP00000000	0	491	491
197.516	CYRB00000000	2	473	475
197.524	JOUH00000000	44	839	883
197.524	JOUG00000000	0	680	680
197.524	LLWM00000000	162	542	704
197.524	LLWN00000000	0	542	542
197.525	LLWL00000000	75	572	647
197.526	CP010474	3	127	130
197.526	CP010475	2	121	123
197.526	CP010476	0	122	122
197.527	CP010477	0	123	123
197.527	CP010478	0	125	125
197.527	CP010479	0	123	123
197.527	CP010480	1	126	127
197.527	CP010482	0	124	124
197.527	CP010483	1	122	123
197.527	CP010488	1	121	122
197.527	CP010489	2	125	127
197.528	CP010490	4	131	135
197.528	CP010491	0	122	122
197.528	CP010492	2	122	124
197.528	CP010493	0	131	131
197.528	CP010494	2	121	123
197.528	CP010497	1	120	121
197.528	CP010498	2	122	124
197.528	CP010499	0	121	121
197.528	CP010500	0	124	124
197.529	CP010495	0	123	123
197.529	CP010501	0	126	126
197.529	CP010502	0	120	120
197.529	CP010503	0	122	122
197.529	CP010504	2	121	123
197.529	CP010506	0	127	127
197.529	CP010507	0	121	121
197.529	CP010508	0	122	122
197.529	CP010509	2	124	126
197.53	CP010510	1	128	129
197.53	CP010511	4	123	127
197.53	CP010458	0	125	125
197.53	CP010459	2	122	124
197.53	CP010462	0	122	122
197.53	CP010463	3	126	129
197.53	CP010465	0	122	122
197.531	CP010466	3	120	123
197.531	CP010467	1	123	124
197.531	CP010469	0	125	125
197.531	CP010485	3	120	123
197.531	CP010486	5	125	130
197.531	CP010487	2	123	125
197.532	LISL00000000	0	216	216
197.532	LISM00000000	0	505	505
197.533	LKCR00000000	139	413	552
197.775	CP017862	23	508	531
197.787	MOVC00000000	0	360	360
197.788	MOVD00000000	0	360	360
197.788	MOVB00000000	0	360	360
197.788	MOVA00000000	0	360	360
197.788	MOUY00000000	1	360	361
197.788	MOUW00000000	15	328	343
197.788	MOUZ00000000	1	356	357
197.788	MOUU00000000	0	749	749
197.788	MOUT00000000	2	749	751
197.789	MOUS00000000	21	337	358
197.789	MOUR00000000	0	749	749
197.789	MOUQ00000000	0	699	699
197.789	MOUP00000000	4	873	877
197.789	MOUN00000000	0	749	749
197.789	MOUM00000000	0	749	749
197.789	MOUL00000000	0	933	933
197.789	MOUK00000000	1	933	934
197.79	MOUJ00000000	0	933	933
197.79	MOUI00000000	0	933	933
197.79	MOUH00000000	0	933	933
197.79	MOUF00000000	0	933	933
197.79	MOUD00000000	1	861	862
197.79	MOUC00000000	0	862	862
197.79	MOTW00000000	0	861	861
197.79	MOTV00000000	0	861	861
197.79	MOTU00000000	2	444	446
197.791	MOTR00000000	1	445	446
197.791	MOTT00000000	0	445	445
197.791	MOTS00000000	2	445	447
197.791	MOTQ00000000	0	444	444
197.791	MOWK00000000	0	384	384
197.791	MOWI00000000	0	384	384
197.792	MOVY00000000	7	472	479
197.792	MOVX00000000	0	337	337
197.792	MOVW00000000	1	733	734
197.792	MOVV00000000	0	733	733
197.792	MOVU00000000	0	700	700
197.793	MOVT00000000	1	700	701
197.793	MOVS00000000	4	360	364
197.793	MOVP00000000	0	675	675
197.793	MOVO00000000	2	675	677
197.793	MOVK00000000	0	361	361
197.794	MOVJ00000000	1	360	361
197.794	MOVI00000000	0	360	360
197.794	MOVH00000000	1	360	361
197.794	MOVF00000000	0	360	360
197.794	MPBK00000000	0	363	363
197.794	MOVE00000000	3	363	366
197.794	MOUG00000000	0	933	933
197.794	MOUB00000000	1	861	862
197.795	MOUA00000000	0	861	861
197.795	MOTZ00000000	1	861	862
197.795	MOTY00000000	0	861	861
197.795	MOTX00000000	2	862	864
32022.1	CP010058	22	889	911
32022.2	JYDX00000000	0	286	286
32022.2	JYDY00000000	44	291	335
32022.2	JYDZ00000000	0	343	343
32022.2	JYEA00000000	0	286	286
32022.2	JYEB00000000	0	286	286
32022.2	JXTR00000000	3	343	346
32022.2	JXTS00000000	0	285	285
32022.2	CP015209	0	694	694
32022.3	CP020045	2	241	243
32022.3	MLDJ00000000	0	878	878
32022.3	MLDM00000000	18	828	846
32022.3	MLDL00000000	2	878	880
32022.7	CP032316	0	640	640
32022.7	CP019838	2	186	188
32022.7	CP045048,CP045046,CP045047	15	679	694
32022.9	JAAQQB000000000	0	191	191
32022.9	JAAQQA000000000	2	191	193
32022.9	CAJQFQ000000000	0	186	186
32022.9	JABEMU000000000	13	274	287
32022.9	JABEMS000000000	64	184	248
32022.9	JABEMR000000000	77	295	372
32022.9	JABEMN000000000	97	557	654
32022.9	JABEML000000000	0	274	274
32022.9	CP092022,CP092023,CP092024	69	597	666
32022.9	CP092034,CP092035,CP092036	0	597	597
32023	JAWJYR000000000	0	864	864
32023	JAWJYS000000000	7	853	860
691337	ADHL00000000	10	801	811
889232	AIPI00000000	4	358	362
889233	AIPJ00000000	0	369	369
889234	AIPK00000000	0	763	763
889235	AIPL00000000	0	941	941
889237	AIPN00000000	0	571	571
889238	AIPO00000000	0	313	313
889240	AIOB00000000	7	848	855
889241	AIOC00000000	0	494	494
889242	AIOD00000000	123	443	566
889244	AIOG00000000	19	636	655
889245	AIOI00000000	0	653	653
1.15112e+06	AKFN00000000	37	347	384
1.2484e+06	ANGO00000000	0	334	334
1.29329e+06	APJU00000000	20	494	514
1.31691e+06	ATBN00000000	57	611	668
1.31692e+06	ATBS00000000	3	679	682
1.31692e+06	ATBJ00000000	0	488	488
1.31692e+06	ATBL00000000	0	679	679
1.32176e+06	ATBT00000000	2	488	490
1.32799e+06	AUUI00000000	0	678	678
1.34084e+06	CP017456	0	672	672
1.34983e+06	CP007749,CP007750	14	649	663
1.35799e+06	CP006729.1	0	831	831
1.36565e+06	AUUG00000000	68	528	596
1.36565e+06	AUUQ00000000	35	535	570
1.36566e+06	AUUO00000000	0	485	485
1.36744e+06	AUUK00000000	0	674	674
1.38077e+06	CP006708.1	0	830	830
1.38077e+06	CP006707.1	1	830	831
1.38307e+06	CP006709.1,CP006710.1	1	832	833
