# Supplementary material for: The restriction impacts of the Type III restriction-modification system on the transmission dynamics of antimicrobial resistance genes in Campylobacter jejuni
Source: Front Microbiol. 2025 Jul 17;16:1496275. doi: 10.3389/fmicb.2025.1496275 (PMC12310575; doi:10.3389/fmicb.2025.1496275)
Supplement: Supplementary file 6 [file Table_6.xlsx]

## Sheet: Sheet1
Gene	Non-unique Gene name	Annotation	No. isolates	No. sequences	Avg sequences per isolate	Genome Fragment	Order within Fragment	Accessory Fragment	Accessory Order with Fragment	QC	Min group size nuc	Max group size nuc	Avg group size nuc	1.15112e+06	1.2484e+06	1.29329e+06	1.31691e+06	1.31692e+06	1.31692e+06	1.31692e+06	1.32176e+06	1.32799e+06	1.34084e+06	1.34983e+06	1.35799e+06	1.36565e+06	1.36565e+06	1.36566e+06	1.36744e+06	1.38077e+06	1.38077e+06	1.38307e+06	197.114	197.114	197.116	197.116	197.116	197.116	197.116	197.116	197.116	197.116	197.116	197.116	197.116	197.116	197.116	197.116	197.116
rplK		50S ribosomal protein L11	1092	1092	1	1	10394				194	425	424	BALFPAFJ_00313	CGDBNBCA_00619	NLENHOCB_00463	LHCOLKOE_01404	IJHHNLMA_01615	FMGIHIBL_01691	FJHOEMJB_01614	FCLLLPCE_01663	MBBHBLCA_01541	EGPLHIMJ_00461	PMCAGNOE_00464	EENEJHJG_00524	PJLDKHMB_00704	DHEACBCP_00825	IOEJFPNL_00422	BOJJNDIM_00901	BJJBANJO_00461	IKPJCLKJ_00520	HMOGKMJD_00516	OINPLJLJ_00523	PGBIGBIK_00606	EEMLNNEB_01198	NHEEFODN_00984	CAOFFAGB_01617	NLFOBEDH_01860	JFOEJGPD_00046	GPKNGAMM_00916	EJAGEKHE_01705	AACIBGPP_00957	OGLBCHLL_00299	LJIJAMJL_00977	NDPOHLNK_00238	AGHNMOCL_01344	AAKDAEMN_00610	PNGEKHEC_01121	HJEPNPLE_00529
fabG		3-oxoacyl-[acyl-carrier-protein] reductase FabG	1092	1092	1	1	10329				251	743	742	BALFPAFJ_00358	CGDBNBCA_01520	NLENHOCB_00420	LHCOLKOE_01449	IJHHNLMA_01657	FMGIHIBL_01736	FJHOEMJB_01656	FCLLLPCE_01708	MBBHBLCA_01585	EGPLHIMJ_00419	PMCAGNOE_00419	EENEJHJG_00481	PJLDKHMB_00748	DHEACBCP_00870	IOEJFPNL_00466	BOJJNDIM_00945	BJJBANJO_00417	IKPJCLKJ_00476	HMOGKMJD_00472	OINPLJLJ_00480	PGBIGBIK_00650	EEMLNNEB_01243	NHEEFODN_00943	CAOFFAGB_00364	NLFOBEDH_01819	JFOEJGPD_00004	GPKNGAMM_00874	EJAGEKHE_01663	AACIBGPP_00916	OGLBCHLL_00900	LJIJAMJL_01019	NDPOHLNK_00197	AGHNMOCL_01303	AAKDAEMN_00653	PNGEKHEC_01080	HJEPNPLE_00486
ychF		Ribosome-binding ATPase YchF	1092	1092	1	1	2691				491	1103	1102	BALFPAFJ_01082	CGDBNBCA_01138	NLENHOCB_00901	LHCOLKOE_01587	IJHHNLMA_01553	FMGIHIBL_00858	FJHOEMJB_01431	FCLLLPCE_00396	MBBHBLCA_00668	EGPLHIMJ_00889	PMCAGNOE_00893	EENEJHJG_00964	PJLDKHMB_00242	DHEACBCP_01636	IOEJFPNL_00917	BOJJNDIM_01247	BJJBANJO_00897	IKPJCLKJ_00954	HMOGKMJD_00951	OINPLJLJ_00965	PGBIGBIK_01034	EEMLNNEB_00883	NHEEFODN_00207	CAOFFAGB_01678	NLFOBEDH_01659	JFOEJGPD_00282	GPKNGAMM_01351	EJAGEKHE_01794	AACIBGPP_00644	OGLBCHLL_00588	LJIJAMJL_00441	NDPOHLNK_01398	AGHNMOCL_01591	AAKDAEMN_01035	PNGEKHEC_00070	HJEPNPLE_01273
cbf2		Putative peptidyl-prolyl cis-trans isomerase Cbf2	1092	1092	1	1	13044				422	821	819	BALFPAFJ_01606	CGDBNBCA_01644	NLENHOCB_00581	LHCOLKOE_01284	IJHHNLMA_01292	FMGIHIBL_01572	FJHOEMJB_01242	FCLLLPCE_01544	MBBHBLCA_01422	EGPLHIMJ_00577	PMCAGNOE_00576	EENEJHJG_00645	PJLDKHMB_00597	DHEACBCP_00652	IOEJFPNL_00311	BOJJNDIM_00790	BJJBANJO_00582	IKPJCLKJ_00641	HMOGKMJD_00637	OINPLJLJ_00645	PGBIGBIK_01459	EEMLNNEB_00676	NHEEFODN_01094	CAOFFAGB_00194	NLFOBEDH_00211	JFOEJGPD_00127	GPKNGAMM_01509	EJAGEKHE_01330	AACIBGPP_00083	OGLBCHLL_00089	LJIJAMJL_01285	NDPOHLNK_00971	AGHNMOCL_00142	AAKDAEMN_01361	PNGEKHEC_01020	HJEPNPLE_00378
ribBA		Riboflavin biosynthesis protein RibBA	1092	1092	1	1	13087				878	1019	1018	BALFPAFJ_01630	CGDBNBCA_00778	NLENHOCB_00556	LHCOLKOE_01308	IJHHNLMA_01316	FMGIHIBL_01596	FJHOEMJB_01218	FCLLLPCE_01568	MBBHBLCA_01446	EGPLHIMJ_00553	PMCAGNOE_00552	EENEJHJG_00621	PJLDKHMB_00621	DHEACBCP_00676	IOEJFPNL_00337	BOJJNDIM_00814	BJJBANJO_00558	IKPJCLKJ_00617	HMOGKMJD_00613	OINPLJLJ_00621	PGBIGBIK_00518	EEMLNNEB_00652	NHEEFODN_01070	CAOFFAGB_00218	NLFOBEDH_00187	JFOEJGPD_00151	GPKNGAMM_01485	EJAGEKHE_01306	AACIBGPP_00107	OGLBCHLL_00113	LJIJAMJL_01261	NDPOHLNK_00947	AGHNMOCL_00166	AAKDAEMN_01337	PNGEKHEC_00996	HJEPNPLE_00402
fliE		Flagellar hook-basal body complex protein FliE	1092	1092	1	1	13285				296	296	296	BALFPAFJ_01676	CGDBNBCA_00121	NLENHOCB_00512	LHCOLKOE_01355	IJHHNLMA_01365	FMGIHIBL_01643	FJHOEMJB_01169	FCLLLPCE_01615	MBBHBLCA_01494	EGPLHIMJ_00504	PMCAGNOE_00502	EENEJHJG_00573	PJLDKHMB_00667	DHEACBCP_00725	IOEJFPNL_00385	BOJJNDIM_00862	BJJBANJO_00510	IKPJCLKJ_00569	HMOGKMJD_00565	OINPLJLJ_00572	PGBIGBIK_00567	EEMLNNEB_01150	NHEEFODN_01023	CAOFFAGB_00856	NLFOBEDH_00139	JFOEJGPD_01239	GPKNGAMM_01436	EJAGEKHE_01260	AACIBGPP_01037	OGLBCHLL_01063	LJIJAMJL_01398	NDPOHLNK_00898	AGHNMOCL_00905	AAKDAEMN_01289	PNGEKHEC_00947	HJEPNPLE_00450
typA		GTP-binding protein TypA/BipA	1092	1092	1	1	9382				335	1808	1805	BALFPAFJ_00056	CGDBNBCA_00688	NLENHOCB_00041	LHCOLKOE_01119	IJHHNLMA_00785	FMGIHIBL_01042	FJHOEMJB_01130	FCLLLPCE_01387	MBBHBLCA_01058	EGPLHIMJ_00049	PMCAGNOE_00041	EENEJHJG_00042	PJLDKHMB_00900	DHEACBCP_01407	IOEJFPNL_00755	BOJJNDIM_00152	BJJBANJO_00038	IKPJCLKJ_00038	HMOGKMJD_00037	OINPLJLJ_00092	PGBIGBIK_00664	EEMLNNEB_01597	NHEEFODN_01462	CAOFFAGB_00736	NLFOBEDH_01064	JFOEJGPD_01630	GPKNGAMM_00667	EJAGEKHE_00024	AACIBGPP_01503	OGLBCHLL_00747	LJIJAMJL_01088	NDPOHLNK_00038	AGHNMOCL_01508	AAKDAEMN_00928	PNGEKHEC_00007	HJEPNPLE_01718
mnmA_2		tRNA-specific 2-thiouridylase MnmA	1092	1092	1	1	9403				887	1016	1015	BALFPAFJ_00067	CGDBNBCA_01404	NLENHOCB_00051	LHCOLKOE_01108	IJHHNLMA_00796	FMGIHIBL_01053	FJHOEMJB_01119	FCLLLPCE_01376	MBBHBLCA_01067	EGPLHIMJ_00060	PMCAGNOE_00051	EENEJHJG_00054	PJLDKHMB_00890	DHEACBCP_01416	IOEJFPNL_00765	BOJJNDIM_00142	BJJBANJO_00050	IKPJCLKJ_00050	HMOGKMJD_00049	OINPLJLJ_00105	PGBIGBIK_00675	EEMLNNEB_01585	NHEEFODN_00809	CAOFFAGB_00575	NLFOBEDH_01074	JFOEJGPD_01642	GPKNGAMM_00655	EJAGEKHE_00016	AACIBGPP_01095	OGLBCHLL_01521	LJIJAMJL_01080	NDPOHLNK_01175	AGHNMOCL_01519	AAKDAEMN_00919	PNGEKHEC_01182	HJEPNPLE_01708
nusA		Transcription termination/antitermination protein NusA	1092	1092	1	1	10375				230	1088	1085	BALFPAFJ_00332	CGDBNBCA_00637	NLENHOCB_00444	LHCOLKOE_01423	IJHHNLMA_01634	FMGIHIBL_01710	FJHOEMJB_01633	FCLLLPCE_01682	MBBHBLCA_01560	EGPLHIMJ_00442	PMCAGNOE_00445	EENEJHJG_00506	PJLDKHMB_00723	DHEACBCP_00844	IOEJFPNL_00440	BOJJNDIM_00920	BJJBANJO_00442	IKPJCLKJ_00501	HMOGKMJD_00497	OINPLJLJ_00505	PGBIGBIK_00625	EEMLNNEB_01217	NHEEFODN_00966	CAOFFAGB_00387	NLFOBEDH_01842	JFOEJGPD_00027	GPKNGAMM_00897	EJAGEKHE_01686	AACIBGPP_00939	OGLBCHLL_00281	LJIJAMJL_00996	NDPOHLNK_00220	AGHNMOCL_01326	AAKDAEMN_00628	PNGEKHEC_01103	HJEPNPLE_00511
rpe		Ribulose-phosphate 3-epimerase	1092	1092	1	1	10364				647	665	647	BALFPAFJ_00341	CGDBNBCA_00646	NLENHOCB_00435	LHCOLKOE_01432	IJHHNLMA_01643	FMGIHIBL_01719	FJHOEMJB_01642	FCLLLPCE_01691	MBBHBLCA_01569	EGPLHIMJ_00433	PMCAGNOE_00436	EENEJHJG_00497	PJLDKHMB_00732	DHEACBCP_00853	IOEJFPNL_00449	BOJJNDIM_00929	BJJBANJO_00433	IKPJCLKJ_00492	HMOGKMJD_00488	OINPLJLJ_00496	PGBIGBIK_00634	EEMLNNEB_01226	NHEEFODN_00957	CAOFFAGB_00378	NLFOBEDH_01833	JFOEJGPD_00018	GPKNGAMM_00888	EJAGEKHE_01677	AACIBGPP_00930	OGLBCHLL_00272	LJIJAMJL_01005	NDPOHLNK_00211	AGHNMOCL_01317	AAKDAEMN_00637	PNGEKHEC_01094	HJEPNPLE_00502
korA		2-oxoglutarate oxidoreductase subunit KorA	1092	1092	1	1	13274				812	1124	1123	BALFPAFJ_01666	CGDBNBCA_01029	NLENHOCB_00522	LHCOLKOE_01345	IJHHNLMA_01355	FMGIHIBL_01633	FJHOEMJB_01179	FCLLLPCE_01605	MBBHBLCA_01484	EGPLHIMJ_00514	PMCAGNOE_00512	EENEJHJG_00583	PJLDKHMB_00657	DHEACBCP_00715	IOEJFPNL_00375	BOJJNDIM_00852	BJJBANJO_00520	IKPJCLKJ_00579	HMOGKMJD_00575	OINPLJLJ_00582	PGBIGBIK_00557	EEMLNNEB_01140	NHEEFODN_01033	CAOFFAGB_00256	NLFOBEDH_00149	JFOEJGPD_01249	GPKNGAMM_01446	EJAGEKHE_01270	AACIBGPP_01047	OGLBCHLL_01073	LJIJAMJL_01408	NDPOHLNK_00908	AGHNMOCL_00895	AAKDAEMN_01299	PNGEKHEC_00957	HJEPNPLE_00440
rsxB_1		Ion-translocating oxidoreductase complex subunit B	1092	1092	1	1	13275				311	320	311	BALFPAFJ_01667	CGDBNBCA_01028	NLENHOCB_00521	LHCOLKOE_01346	IJHHNLMA_01356	FMGIHIBL_01634	FJHOEMJB_01178	FCLLLPCE_01606	MBBHBLCA_01485	EGPLHIMJ_00513	PMCAGNOE_00511	EENEJHJG_00582	PJLDKHMB_00658	DHEACBCP_00716	IOEJFPNL_00376	BOJJNDIM_00853	BJJBANJO_00519	IKPJCLKJ_00578	HMOGKMJD_00574	OINPLJLJ_00581	PGBIGBIK_00558	EEMLNNEB_01141	NHEEFODN_01032	CAOFFAGB_00257	NLFOBEDH_00148	JFOEJGPD_01248	GPKNGAMM_01445	EJAGEKHE_01269	AACIBGPP_01046	OGLBCHLL_01072	LJIJAMJL_01407	NDPOHLNK_00907	AGHNMOCL_00896	AAKDAEMN_01298	PNGEKHEC_00956	HJEPNPLE_00441
group_11190		putative HIT-like protein	1092	1092	1	1	2645				365	392	365	BALFPAFJ_01113	CGDBNBCA_00678	NLENHOCB_00870	LHCOLKOE_01618	IJHHNLMA_01522	FMGIHIBL_00889	FJHOEMJB_01462	FCLLLPCE_00427	MBBHBLCA_00699	EGPLHIMJ_00858	PMCAGNOE_00863	EENEJHJG_00933	PJLDKHMB_00273	DHEACBCP_01605	IOEJFPNL_00886	BOJJNDIM_01277	BJJBANJO_00866	IKPJCLKJ_00923	HMOGKMJD_00919	OINPLJLJ_00934	PGBIGBIK_01004	EEMLNNEB_00914	NHEEFODN_00176	CAOFFAGB_01504	NLFOBEDH_01691	JFOEJGPD_00313	GPKNGAMM_01382	EJAGEKHE_01763	AACIBGPP_00613	OGLBCHLL_00610	LJIJAMJL_00410	NDPOHLNK_01599	AGHNMOCL_01622	AAKDAEMN_01113	PNGEKHEC_00039	HJEPNPLE_01242
pheS		Phenylalanine--tRNA ligase alpha subunit	1092	1092	1	1	2643				647	992	991	BALFPAFJ_01114	CGDBNBCA_00677	NLENHOCB_00869	LHCOLKOE_01619	IJHHNLMA_01521	FMGIHIBL_00890	FJHOEMJB_01463	FCLLLPCE_00428	MBBHBLCA_00700	EGPLHIMJ_00857	PMCAGNOE_00862	EENEJHJG_00932	PJLDKHMB_00274	DHEACBCP_01604	IOEJFPNL_00885	BOJJNDIM_01278	BJJBANJO_00865	IKPJCLKJ_00922	HMOGKMJD_00918	OINPLJLJ_00933	PGBIGBIK_01003	EEMLNNEB_00915	NHEEFODN_00175	CAOFFAGB_01505	NLFOBEDH_01692	JFOEJGPD_00314	GPKNGAMM_01383	EJAGEKHE_01762	AACIBGPP_00612	OGLBCHLL_00611	LJIJAMJL_00409	NDPOHLNK_01598	AGHNMOCL_01623	AAKDAEMN_01112	PNGEKHEC_00038	HJEPNPLE_01241
sucD		Succinate--CoA ligase [ADP-forming] subunit alpha	1092	1092	1	1	13276				359	869	868	BALFPAFJ_01668	CGDBNBCA_01027	NLENHOCB_00520	LHCOLKOE_01347	IJHHNLMA_01357	FMGIHIBL_01635	FJHOEMJB_01177	FCLLLPCE_01607	MBBHBLCA_01486	EGPLHIMJ_00512	PMCAGNOE_00510	EENEJHJG_00581	PJLDKHMB_00659	DHEACBCP_00717	IOEJFPNL_00377	BOJJNDIM_00854	BJJBANJO_00518	IKPJCLKJ_00577	HMOGKMJD_00573	OINPLJLJ_00580	PGBIGBIK_00559	EEMLNNEB_01142	NHEEFODN_01031	CAOFFAGB_00258	NLFOBEDH_00147	JFOEJGPD_01247	GPKNGAMM_01444	EJAGEKHE_01268	AACIBGPP_01045	OGLBCHLL_01071	LJIJAMJL_01406	NDPOHLNK_00906	AGHNMOCL_00897	AAKDAEMN_01297	PNGEKHEC_00955	HJEPNPLE_00442
flgB		hypothetical protein	1092	1092	1	1	13283				290	431	430	BALFPAFJ_01674	CGDBNBCA_00123	NLENHOCB_00514	LHCOLKOE_01353	IJHHNLMA_01363	FMGIHIBL_01641	FJHOEMJB_01171	FCLLLPCE_01613	MBBHBLCA_01492	EGPLHIMJ_00506	PMCAGNOE_00504	EENEJHJG_00575	PJLDKHMB_00665	DHEACBCP_00723	IOEJFPNL_00383	BOJJNDIM_00860	BJJBANJO_00512	IKPJCLKJ_00571	HMOGKMJD_00567	OINPLJLJ_00574	PGBIGBIK_00565	EEMLNNEB_01148	NHEEFODN_01025	CAOFFAGB_00858	NLFOBEDH_00141	JFOEJGPD_01241	GPKNGAMM_01438	EJAGEKHE_01262	AACIBGPP_01039	OGLBCHLL_01065	LJIJAMJL_01400	NDPOHLNK_00900	AGHNMOCL_00903	AAKDAEMN_01291	PNGEKHEC_00949	HJEPNPLE_00448
acpP		Acyl carrier protein	1092	1092	1	1	10346				164	233	232	BALFPAFJ_00349	CGDBNBCA_00654	NLENHOCB_00426	LHCOLKOE_01443	IJHHNLMA_01651	FMGIHIBL_01730	FJHOEMJB_01650	FCLLLPCE_01702	MBBHBLCA_01579	EGPLHIMJ_00425	PMCAGNOE_00426	EENEJHJG_00487	PJLDKHMB_00741	DHEACBCP_00864	IOEJFPNL_00458	BOJJNDIM_00939	BJJBANJO_00423	IKPJCLKJ_00482	HMOGKMJD_00478	OINPLJLJ_00486	PGBIGBIK_00644	EEMLNNEB_01236	NHEEFODN_00949	CAOFFAGB_00370	NLFOBEDH_01825	JFOEJGPD_00010	GPKNGAMM_00880	EJAGEKHE_01669	AACIBGPP_00922	OGLBCHLL_00264	LJIJAMJL_01013	NDPOHLNK_00203	AGHNMOCL_01309	AAKDAEMN_00645	PNGEKHEC_01086	HJEPNPLE_00494
ilvH		Acetolactate synthase isozyme 3 small subunit	1092	1092	1	1	13081				353	464	463	BALFPAFJ_01627	CGDBNBCA_00781	NLENHOCB_00559	LHCOLKOE_01305	IJHHNLMA_01313	FMGIHIBL_01593	FJHOEMJB_01221	FCLLLPCE_01565	MBBHBLCA_01443	EGPLHIMJ_00556	PMCAGNOE_00555	EENEJHJG_00624	PJLDKHMB_00618	DHEACBCP_00673	IOEJFPNL_00334	BOJJNDIM_00811	BJJBANJO_00561	IKPJCLKJ_00620	HMOGKMJD_00616	OINPLJLJ_00624	PGBIGBIK_00515	EEMLNNEB_00655	NHEEFODN_01073	CAOFFAGB_00215	NLFOBEDH_00190	JFOEJGPD_00148	GPKNGAMM_01488	EJAGEKHE_01309	AACIBGPP_00104	OGLBCHLL_00110	LJIJAMJL_01264	NDPOHLNK_00950	AGHNMOCL_00163	AAKDAEMN_01340	PNGEKHEC_00999	HJEPNPLE_00399
yqeY		putative protein YqeY	1092	1092	1	1	13083				443	443	443	BALFPAFJ_01629	CGDBNBCA_00779	NLENHOCB_00557	LHCOLKOE_01307	IJHHNLMA_01315	FMGIHIBL_01595	FJHOEMJB_01219	FCLLLPCE_01567	MBBHBLCA_01445	EGPLHIMJ_00554	PMCAGNOE_00553	EENEJHJG_00622	PJLDKHMB_00620	DHEACBCP_00675	IOEJFPNL_00336	BOJJNDIM_00813	BJJBANJO_00559	IKPJCLKJ_00618	HMOGKMJD_00614	OINPLJLJ_00622	PGBIGBIK_00517	EEMLNNEB_00653	NHEEFODN_01071	CAOFFAGB_00217	NLFOBEDH_00188	JFOEJGPD_00150	GPKNGAMM_01486	EJAGEKHE_01307	AACIBGPP_00106	OGLBCHLL_00112	LJIJAMJL_01262	NDPOHLNK_00948	AGHNMOCL_00165	AAKDAEMN_01338	PNGEKHEC_00997	HJEPNPLE_00401
group_11843		hypothetical protein	1092	1092	1	1	13273				677	845	844	BALFPAFJ_01665	CGDBNBCA_01030	NLENHOCB_00523	LHCOLKOE_01344	IJHHNLMA_01354	FMGIHIBL_01632	FJHOEMJB_01180	FCLLLPCE_01604	MBBHBLCA_01483	EGPLHIMJ_00515	PMCAGNOE_00513	EENEJHJG_00584	PJLDKHMB_00656	DHEACBCP_00714	IOEJFPNL_00374	BOJJNDIM_00851	BJJBANJO_00521	IKPJCLKJ_00580	HMOGKMJD_00576	OINPLJLJ_00583	PGBIGBIK_00556	EEMLNNEB_01139	NHEEFODN_01034	CAOFFAGB_00255	NLFOBEDH_00150	JFOEJGPD_01250	GPKNGAMM_01447	EJAGEKHE_01271	AACIBGPP_01048	OGLBCHLL_01074	LJIJAMJL_01409	NDPOHLNK_00909	AGHNMOCL_00894	AAKDAEMN_01300	PNGEKHEC_00958	HJEPNPLE_00439
rpsG		30S ribosomal protein S7	1092	1092	1	1	10436				470	470	470	BALFPAFJ_00306	CGDBNBCA_00612	NLENHOCB_00480	LHCOLKOE_01387	IJHHNLMA_01608	FMGIHIBL_01673	FJHOEMJB_01607	FCLLLPCE_01645	MBBHBLCA_01524	EGPLHIMJ_00468	PMCAGNOE_00471	EENEJHJG_00541	PJLDKHMB_00697	DHEACBCP_00807	IOEJFPNL_00415	BOJJNDIM_00894	BJJBANJO_00478	IKPJCLKJ_00537	HMOGKMJD_00533	OINPLJLJ_00540	PGBIGBIK_00599	EEMLNNEB_01180	NHEEFODN_00991	CAOFFAGB_01624	NLFOBEDH_01867	JFOEJGPD_00053	GPKNGAMM_00923	EJAGEKHE_01722	AACIBGPP_00964	OGLBCHLL_00306	LJIJAMJL_00960	NDPOHLNK_00245	AGHNMOCL_01351	AAKDAEMN_00603	PNGEKHEC_01128	HJEPNPLE_00536
tufA		Elongation factor Tu	1092	1092	1	1	10390				1199	1199	1199	BALFPAFJ_00318	CGDBNBCA_00623	NLENHOCB_00458	LHCOLKOE_01409	IJHHNLMA_01620	FMGIHIBL_01696	FJHOEMJB_01619	FCLLLPCE_01668	MBBHBLCA_01546	EGPLHIMJ_00456	PMCAGNOE_00459	EENEJHJG_00520	PJLDKHMB_00709	DHEACBCP_00830	IOEJFPNL_00426	BOJJNDIM_00906	BJJBANJO_00456	IKPJCLKJ_00515	HMOGKMJD_00511	OINPLJLJ_00519	PGBIGBIK_00611	EEMLNNEB_01203	NHEEFODN_00980	CAOFFAGB_01612	NLFOBEDH_01856	JFOEJGPD_00041	GPKNGAMM_00911	EJAGEKHE_01700	AACIBGPP_00953	OGLBCHLL_00295	LJIJAMJL_00982	NDPOHLNK_00234	AGHNMOCL_01340	AAKDAEMN_00614	PNGEKHEC_01117	HJEPNPLE_00525
group_17072		hypothetical protein	1092	1092	1	1	10374				242	242	242	BALFPAFJ_00333	CGDBNBCA_00638	NLENHOCB_00443	LHCOLKOE_01424	IJHHNLMA_01635	FMGIHIBL_01711	FJHOEMJB_01634	FCLLLPCE_01683	MBBHBLCA_01561	EGPLHIMJ_00441	PMCAGNOE_00444	EENEJHJG_00505	PJLDKHMB_00724	DHEACBCP_00845	IOEJFPNL_00441	BOJJNDIM_00921	BJJBANJO_00441	IKPJCLKJ_00500	HMOGKMJD_00496	OINPLJLJ_00504	PGBIGBIK_00626	EEMLNNEB_01218	NHEEFODN_00965	CAOFFAGB_00386	NLFOBEDH_01841	JFOEJGPD_00026	GPKNGAMM_00896	EJAGEKHE_01685	AACIBGPP_00938	OGLBCHLL_00280	LJIJAMJL_00997	NDPOHLNK_00219	AGHNMOCL_01325	AAKDAEMN_00629	PNGEKHEC_01102	HJEPNPLE_00510
nusG		Transcription termination/antitermination protein NusG	1092	1092	1	1	10393				533	533	533	BALFPAFJ_00314	CGDBNBCA_00620	NLENHOCB_00462	LHCOLKOE_01405	IJHHNLMA_01616	FMGIHIBL_01692	FJHOEMJB_01615	FCLLLPCE_01664	MBBHBLCA_01542	EGPLHIMJ_00460	PMCAGNOE_00463	EENEJHJG_00523	PJLDKHMB_00705	DHEACBCP_00826	IOEJFPNL_00423	BOJJNDIM_00902	BJJBANJO_00460	IKPJCLKJ_00519	HMOGKMJD_00515	OINPLJLJ_00522	PGBIGBIK_00607	EEMLNNEB_01199	NHEEFODN_00983	CAOFFAGB_01616	NLFOBEDH_01859	JFOEJGPD_00045	GPKNGAMM_00915	EJAGEKHE_01704	AACIBGPP_00956	OGLBCHLL_00298	LJIJAMJL_00978	NDPOHLNK_00237	AGHNMOCL_01343	AAKDAEMN_00611	PNGEKHEC_01120	HJEPNPLE_00528
rplA		50S ribosomal protein L1	1092	1092	1	1	10395				701	701	701	BALFPAFJ_00312	CGDBNBCA_00618	NLENHOCB_00464	LHCOLKOE_01403	IJHHNLMA_01614	FMGIHIBL_01690	FJHOEMJB_01613	FCLLLPCE_01662	MBBHBLCA_01540	EGPLHIMJ_00462	PMCAGNOE_00465	EENEJHJG_00525	PJLDKHMB_00703	DHEACBCP_00824	IOEJFPNL_00421	BOJJNDIM_00900	BJJBANJO_00462	IKPJCLKJ_00521	HMOGKMJD_00517	OINPLJLJ_00524	PGBIGBIK_00605	EEMLNNEB_01197	NHEEFODN_00985	CAOFFAGB_01618	NLFOBEDH_01861	JFOEJGPD_00047	GPKNGAMM_00917	EJAGEKHE_01706	AACIBGPP_00958	OGLBCHLL_00300	LJIJAMJL_00976	NDPOHLNK_00239	AGHNMOCL_01345	AAKDAEMN_00609	PNGEKHEC_01122	HJEPNPLE_00530
rpmG2		50S ribosomal protein L33 2	1092	1092	1	1	10391				158	158	158	BALFPAFJ_00317	CGDBNBCA_00622	NLENHOCB_00459	LHCOLKOE_01408	IJHHNLMA_01619	FMGIHIBL_01695	FJHOEMJB_01618	FCLLLPCE_01667	MBBHBLCA_01545	EGPLHIMJ_00457	PMCAGNOE_00460	EENEJHJG_00521	PJLDKHMB_00708	DHEACBCP_00829	IOEJFPNL_00425	BOJJNDIM_00905	BJJBANJO_00457	IKPJCLKJ_00516	HMOGKMJD_00512	OINPLJLJ_00520	PGBIGBIK_00610	EEMLNNEB_01202	NHEEFODN_00981	CAOFFAGB_01613	NLFOBEDH_01857	JFOEJGPD_00042	GPKNGAMM_00912	EJAGEKHE_01701	AACIBGPP_00954	OGLBCHLL_00296	LJIJAMJL_00981	NDPOHLNK_00235	AGHNMOCL_01341	AAKDAEMN_00613	PNGEKHEC_01118	HJEPNPLE_00526
group_17139		putative transcriptional regulatory protein	1092	1092	1	1	14880				707	707	707	BALFPAFJ_01203	CGDBNBCA_01460	NLENHOCB_01142	LHCOLKOE_00582	IJHHNLMA_00194	FMGIHIBL_00606	FJHOEMJB_00195	FCLLLPCE_00144	MBBHBLCA_00144	EGPLHIMJ_01130	PMCAGNOE_01226	EENEJHJG_01203	PJLDKHMB_01618	DHEACBCP_01163	IOEJFPNL_01157	BOJJNDIM_01723	BJJBANJO_01132	IKPJCLKJ_01195	HMOGKMJD_01187	OINPLJLJ_01210	PGBIGBIK_00860	EEMLNNEB_00284	NHEEFODN_00030	CAOFFAGB_00139	NLFOBEDH_01599	JFOEJGPD_01284	GPKNGAMM_00577	EJAGEKHE_01133	AACIBGPP_01253	OGLBCHLL_01614	LJIJAMJL_01453	NDPOHLNK_00604	AGHNMOCL_00203	AAKDAEMN_01539	PNGEKHEC_00781	HJEPNPLE_01217
penA		putative peptidoglycan D,D-transpeptidase PenA	1092	1092	1	1	13286				971	1808	1802	BALFPAFJ_01677	CGDBNBCA_00120	NLENHOCB_00511	LHCOLKOE_01356	IJHHNLMA_01366	FMGIHIBL_01644	FJHOEMJB_01168	FCLLLPCE_01616	MBBHBLCA_01495	EGPLHIMJ_00503	PMCAGNOE_00501	EENEJHJG_00572	PJLDKHMB_00668	DHEACBCP_00726	IOEJFPNL_00386	BOJJNDIM_00863	BJJBANJO_00509	IKPJCLKJ_00568	HMOGKMJD_00564	OINPLJLJ_00571	PGBIGBIK_00568	EEMLNNEB_01151	NHEEFODN_01022	CAOFFAGB_00855	NLFOBEDH_00138	JFOEJGPD_01238	GPKNGAMM_01435	EJAGEKHE_01259	AACIBGPP_01036	OGLBCHLL_01062	LJIJAMJL_01397	NDPOHLNK_00897	AGHNMOCL_00906	AAKDAEMN_01288	PNGEKHEC_00946	HJEPNPLE_00451
gpmI		2,3-bisphosphoglycerate-independent phosphoglycerate mutase	1092	1092	1	1	10327				833	1478	1477	BALFPAFJ_00359	CGDBNBCA_01519	NLENHOCB_00419	LHCOLKOE_01450	IJHHNLMA_01658	FMGIHIBL_01737	FJHOEMJB_01657	FCLLLPCE_01709	MBBHBLCA_01586	EGPLHIMJ_00418	PMCAGNOE_00418	EENEJHJG_00480	PJLDKHMB_00749	DHEACBCP_00871	IOEJFPNL_00467	BOJJNDIM_00946	BJJBANJO_00416	IKPJCLKJ_00475	HMOGKMJD_00471	OINPLJLJ_00479	PGBIGBIK_00651	EEMLNNEB_01244	NHEEFODN_00942	CAOFFAGB_00363	NLFOBEDH_01818	JFOEJGPD_00003	GPKNGAMM_00873	EJAGEKHE_01662	AACIBGPP_00915	OGLBCHLL_00899	LJIJAMJL_01020	NDPOHLNK_00196	AGHNMOCL_01302	AAKDAEMN_00654	PNGEKHEC_01079	HJEPNPLE_00485
purQ		Phosphoribosylformylglycinamidine synthase subunit PurQ	1092	1092	1	1	13301				236	671	648	BALFPAFJ_01685	CGDBNBCA_00112	NLENHOCB_00502	LHCOLKOE_01364	IJHHNLMA_01374	FMGIHIBL_01652	FJHOEMJB_01160	FCLLLPCE_01624	MBBHBLCA_01503	EGPLHIMJ_00495	PMCAGNOE_00492	EENEJHJG_00562	PJLDKHMB_00676	DHEACBCP_00734	IOEJFPNL_00394	BOJJNDIM_00873	BJJBANJO_00499	IKPJCLKJ_00558	HMOGKMJD_00554	OINPLJLJ_00561	PGBIGBIK_00578	EEMLNNEB_01159	NHEEFODN_01013	CAOFFAGB_01389	NLFOBEDH_00130	JFOEJGPD_01230	GPKNGAMM_01427	EJAGEKHE_01251	AACIBGPP_01028	OGLBCHLL_01054	LJIJAMJL_01389	NDPOHLNK_00889	AGHNMOCL_00914	AAKDAEMN_01278	PNGEKHEC_00938	HJEPNPLE_00461
wbpE		UDP-2-acetamido-2-deoxy-3-oxo-D-glucuronate aminotransferase	1092	1092	1	1	13313				200	1082	1072	BALFPAFJ_01694	CGDBNBCA_00103	NLENHOCB_00493	LHCOLKOE_01373	IJHHNLMA_01383	FMGIHIBL_01661	FJHOEMJB_01151	FCLLLPCE_01633	MBBHBLCA_01512	EGPLHIMJ_00486	PMCAGNOE_00483	EENEJHJG_00553	PJLDKHMB_00685	DHEACBCP_00743	IOEJFPNL_00403	BOJJNDIM_00882	BJJBANJO_00490	IKPJCLKJ_00549	HMOGKMJD_00545	OINPLJLJ_00552	PGBIGBIK_00587	EEMLNNEB_01168	NHEEFODN_01004	CAOFFAGB_00476	NLFOBEDH_00121	JFOEJGPD_01221	GPKNGAMM_01418	EJAGEKHE_01242	AACIBGPP_01019	OGLBCHLL_01045	LJIJAMJL_01380	NDPOHLNK_00880	AGHNMOCL_00923	AAKDAEMN_01269	PNGEKHEC_00929	HJEPNPLE_00470
fapR		Transcription factor FapR	1092	1092	1	1	2848			Hypothetical protein with no hits to refseq/uniprot/clusters/cdd/tigrfams/pfam overlapping another protein with hits	305	578	577	BALFPAFJ_01443	CGDBNBCA_01329	NLENHOCB_00957	LHCOLKOE_01533	IJHHNLMA_00004	FMGIHIBL_00805	FJHOEMJB_00005	FCLLLPCE_00343	MBBHBLCA_00338	EGPLHIMJ_00940	PMCAGNOE_00948	EENEJHJG_01011	PJLDKHMB_01171	DHEACBCP_00444	IOEJFPNL_00971	BOJJNDIM_00041	BJJBANJO_00942	IKPJCLKJ_01005	HMOGKMJD_00995	OINPLJLJ_01016	PGBIGBIK_00268	EEMLNNEB_00399	NHEEFODN_00866	CAOFFAGB_00701	NLFOBEDH_01484	JFOEJGPD_00074	GPKNGAMM_00844	EJAGEKHE_01844	AACIBGPP_01283	OGLBCHLL_00988	LJIJAMJL_01046	NDPOHLNK_01349	AGHNMOCL_00418	AAKDAEMN_00815	PNGEKHEC_00356	HJEPNPLE_01661
pckA		Phosphoenolpyruvate carboxykinase (ATP)	1092	1092	1	1	2693				1247	1574	1572	BALFPAFJ_01080	CGDBNBCA_01140	NLENHOCB_00903	LHCOLKOE_01585	IJHHNLMA_01555	FMGIHIBL_00856	FJHOEMJB_01429	FCLLLPCE_00394	MBBHBLCA_00666	EGPLHIMJ_00891	PMCAGNOE_00895	EENEJHJG_00966	PJLDKHMB_00240	DHEACBCP_01638	IOEJFPNL_00919	BOJJNDIM_01245	BJJBANJO_00899	IKPJCLKJ_00956	HMOGKMJD_00953	OINPLJLJ_00967	PGBIGBIK_01036	EEMLNNEB_00881	NHEEFODN_00209	CAOFFAGB_01680	NLFOBEDH_01657	JFOEJGPD_00280	GPKNGAMM_01349	EJAGEKHE_01796	AACIBGPP_00646	OGLBCHLL_00586	LJIJAMJL_00443	NDPOHLNK_01396	AGHNMOCL_01589	AAKDAEMN_01037	PNGEKHEC_00072	HJEPNPLE_01275
pbpF		Penicillin-binding protein 1F	1092	1092	1	1	13309				1052	1931	1927	BALFPAFJ_01691	CGDBNBCA_00106	NLENHOCB_00496	LHCOLKOE_01370	IJHHNLMA_01380	FMGIHIBL_01658	FJHOEMJB_01154	FCLLLPCE_01630	MBBHBLCA_01509	EGPLHIMJ_00489	PMCAGNOE_00486	EENEJHJG_00556	PJLDKHMB_00682	DHEACBCP_00740	IOEJFPNL_00400	BOJJNDIM_00879	BJJBANJO_00493	IKPJCLKJ_00552	HMOGKMJD_00548	OINPLJLJ_00555	PGBIGBIK_00584	EEMLNNEB_01165	NHEEFODN_01007	CAOFFAGB_01395	NLFOBEDH_00124	JFOEJGPD_01224	GPKNGAMM_01421	EJAGEKHE_01245	AACIBGPP_01022	OGLBCHLL_01048	LJIJAMJL_01383	NDPOHLNK_00883	AGHNMOCL_00920	AAKDAEMN_01272	PNGEKHEC_00932	HJEPNPLE_00467
flgH		Flagellar L-ring protein	1092	1092	1	1	12820				506	698	697	BALFPAFJ_01523	CGDBNBCA_00746	NLENHOCB_00668	LHCOLKOE_01190	IJHHNLMA_01209	FMGIHIBL_01480	FJHOEMJB_01325	FCLLLPCE_01455	MBBHBLCA_00831	EGPLHIMJ_00659	PMCAGNOE_00664	EENEJHJG_00732	PJLDKHMB_01295	DHEACBCP_00219	IOEJFPNL_00220	BOJJNDIM_00702	BJJBANJO_00668	IKPJCLKJ_00726	HMOGKMJD_00723	OINPLJLJ_00735	PGBIGBIK_01516	EEMLNNEB_01626	NHEEFODN_01189	CAOFFAGB_01172	NLFOBEDH_00302	JFOEJGPD_00935	GPKNGAMM_01591	EJAGEKHE_01410	AACIBGPP_01088	OGLBCHLL_01430	LJIJAMJL_01366	NDPOHLNK_00258	AGHNMOCL_01151	AAKDAEMN_01436	PNGEKHEC_00438	HJEPNPLE_01164
sucC		Succinate--CoA ligase [ADP-forming] subunit beta	1092	1092	1	1	13278				407	1163	1161	BALFPAFJ_01669	CGDBNBCA_01026	NLENHOCB_00519	LHCOLKOE_01348	IJHHNLMA_01358	FMGIHIBL_01636	FJHOEMJB_01176	FCLLLPCE_01608	MBBHBLCA_01487	EGPLHIMJ_00511	PMCAGNOE_00509	EENEJHJG_00580	PJLDKHMB_00660	DHEACBCP_00718	IOEJFPNL_00378	BOJJNDIM_00855	BJJBANJO_00517	IKPJCLKJ_00576	HMOGKMJD_00572	OINPLJLJ_00579	PGBIGBIK_00560	EEMLNNEB_01143	NHEEFODN_01030	CAOFFAGB_00259	NLFOBEDH_00146	JFOEJGPD_01246	GPKNGAMM_01443	EJAGEKHE_01267	AACIBGPP_01044	OGLBCHLL_01070	LJIJAMJL_01405	NDPOHLNK_00905	AGHNMOCL_00898	AAKDAEMN_01296	PNGEKHEC_00954	HJEPNPLE_00443
group_10206		hypothetical protein	1091	1091	1	1	14775				182	389	373	BALFPAFJ_00178	CGDBNBCA_00234	NLENHOCB_01201	LHCOLKOE_00525	IJHHNLMA_00251	FMGIHIBL_00549	FJHOEMJB_00252	FCLLLPCE_00087	MBBHBLCA_00086	EGPLHIMJ_01187	PMCAGNOE_01283	EENEJHJG_01260	PJLDKHMB_01675	DHEACBCP_01106	IOEJFPNL_01213	BOJJNDIM_01452	BJJBANJO_01189	IKPJCLKJ_01252	HMOGKMJD_01245	OINPLJLJ_01267	PGBIGBIK_00918	EEMLNNEB_00552	NHEEFODN_00428	CAOFFAGB_01698	NLFOBEDH_00894	JFOEJGPD_01396	GPKNGAMM_01255	EJAGEKHE_00764	AACIBGPP_00438	OGLBCHLL_00478	LJIJAMJL_01704	NDPOHLNK_01500	AGHNMOCL_01419	AAKDAEMN_00183	PNGEKHEC_00190	HJEPNPLE_00698
group_10234		hypothetical protein	1091	1091	1	1	2939				284	1052	1050	BALFPAFJ_00501	CGDBNBCA_01565	NLENHOCB_00996	LHCOLKOE_00730	IJHHNLMA_00043	FMGIHIBL_00766	FJHOEMJB_00044	FCLLLPCE_00304	MBBHBLCA_00299	EGPLHIMJ_00979	PMCAGNOE_01071	EENEJHJG_01049	PJLDKHMB_01459	DHEACBCP_00394	IOEJFPNL_01011	BOJJNDIM_01571	BJJBANJO_00980	IKPJCLKJ_01043	HMOGKMJD_01034	OINPLJLJ_01054	PGBIGBIK_00707	EEMLNNEB_00760	NHEEFODN_01549	CAOFFAGB_00745	NLFOBEDH_00355	JFOEJGPD_00739	GPKNGAMM_00713	EJAGEKHE_00448	AACIBGPP_01321	OGLBCHLL_00879	LJIJAMJL_01610	NDPOHLNK_00767	AGHNMOCL_00380	AAKDAEMN_00005	PNGEKHEC_00558	HJEPNPLE_01038
ygiC		Putative acid--amine ligase YgiC	1091	1091	1	1	10134				194	1169	1168	BALFPAFJ_01293	CGDBNBCA_01095	NLENHOCB_00352	LHCOLKOE_00804	IJHHNLMA_01095	FMGIHIBL_01361	FJHOEMJB_00821	FCLLLPCE_01069	MBBHBLCA_00596	EGPLHIMJ_00358	PMCAGNOE_00353	EENEJHJG_00415	PJLDKHMB_00119	DHEACBCP_01292	IOEJFPNL_00643	BOJJNDIM_00522	BJJBANJO_00355	IKPJCLKJ_00410	HMOGKMJD_00409	OINPLJLJ_00414	PGBIGBIK_00131	EEMLNNEB_01070	NHEEFODN_00583	CAOFFAGB_00409	NLFOBEDH_00554	JFOEJGPD_00209	GPKNGAMM_00435	EJAGEKHE_00863	AACIBGPP_00855	OGLBCHLL_00831	LJIJAMJL_00190	NDPOHLNK_00532	AGHNMOCL_00762	AAKDAEMN_01474	PNGEKHEC_00505	HJEPNPLE_01387
group_10311		hypothetical protein	1091	1091	1	1	2766			Hypothetical protein with no hits to refseq/uniprot/clusters/cdd/tigrfams/pfam overlapping another protein with hits	815	818	817	BALFPAFJ_01457	CGDBNBCA_01440	NLENHOCB_00938	LHCOLKOE_01555	IJHHNLMA_01590	FMGIHIBL_00825	FJHOEMJB_01394	FCLLLPCE_00363	MBBHBLCA_00358	EGPLHIMJ_00925	PMCAGNOE_00926	EENEJHJG_00995	PJLDKHMB_01193	DHEACBCP_00424	IOEJFPNL_00955	BOJJNDIM_00019	BJJBANJO_00926	IKPJCLKJ_00989	HMOGKMJD_00979	OINPLJLJ_01000	PGBIGBIK_00290	EEMLNNEB_00383	NHEEFODN_00237	CAOFFAGB_00878	NLFOBEDH_01464	JFOEJGPD_01075	GPKNGAMM_00400	EJAGEKHE_01824	AACIBGPP_00681	OGLBCHLL_00551	LJIJAMJL_00471	NDPOHLNK_00140	AGHNMOCL_00048	AAKDAEMN_00837	PNGEKHEC_00107	HJEPNPLE_01640
groL		60 kDa chaperonin	1091	1091	1	1	14792				182	1646	1632	BALFPAFJ_00168	CGDBNBCA_00244	NLENHOCB_01191	LHCOLKOE_00535	IJHHNLMA_00241	FMGIHIBL_00559	FJHOEMJB_00242	FCLLLPCE_00097	MBBHBLCA_00096	EGPLHIMJ_01177	PMCAGNOE_01273	EENEJHJG_01250	PJLDKHMB_01665	DHEACBCP_01116	IOEJFPNL_01204	BOJJNDIM_01462	BJJBANJO_01179	IKPJCLKJ_01242	HMOGKMJD_01235	OINPLJLJ_01257	PGBIGBIK_00908	EEMLNNEB_00542	NHEEFODN_00418	CAOFFAGB_00733	NLFOBEDH_00884	JFOEJGPD_01406	GPKNGAMM_01245	EJAGEKHE_00754	AACIBGPP_00448	OGLBCHLL_00488	LJIJAMJL_01714	NDPOHLNK_01490	AGHNMOCL_01409	AAKDAEMN_00173	PNGEKHEC_00200	HJEPNPLE_00708
group_10623		hypothetical protein	1091	1091	1	1	14910				191	224	206	BALFPAFJ_01220	CGDBNBCA_01271	NLENHOCB_01123	LHCOLKOE_00599	IJHHNLMA_00178	FMGIHIBL_00622	FJHOEMJB_00179	FCLLLPCE_00160	MBBHBLCA_00160	EGPLHIMJ_01114	PMCAGNOE_01209	EENEJHJG_01187	PJLDKHMB_01602	DHEACBCP_01179	IOEJFPNL_01141	BOJJNDIM_01706	BJJBANJO_01116	IKPJCLKJ_01179	HMOGKMJD_01171	OINPLJLJ_01194	PGBIGBIK_00843	EEMLNNEB_01113	NHEEFODN_00014	CAOFFAGB_00153	NLFOBEDH_01583	JFOEJGPD_01300	GPKNGAMM_00593	EJAGEKHE_00364	AACIBGPP_01269	OGLBCHLL_01278	LJIJAMJL_01469	NDPOHLNK_00620	AGHNMOCL_00187	AAKDAEMN_00870	PNGEKHEC_00765	HJEPNPLE_00905
rplU		50S ribosomal protein L21	1091	1091	1	1	9486				308	308	308	BALFPAFJ_00105	CGDBNBCA_00298	NLENHOCB_00088	LHCOLKOE_01068	IJHHNLMA_00834	FMGIHIBL_01094	FJHOEMJB_01081	FCLLLPCE_01335	MBBHBLCA_00423	EGPLHIMJ_00098	PMCAGNOE_00090	EENEJHJG_00093	PJLDKHMB_01345	DHEACBCP_01459	IOEJFPNL_00805	BOJJNDIM_00102	BJJBANJO_00089	IKPJCLKJ_00089	HMOGKMJD_00088	OINPLJLJ_00144	PGBIGBIK_00020	EEMLNNEB_00319	NHEEFODN_00888	CAOFFAGB_01427	NLFOBEDH_01116	JFOEJGPD_00605	GPKNGAMM_01143	EJAGEKHE_01081	AACIBGPP_00173	OGLBCHLL_01103	LJIJAMJL_00108	NDPOHLNK_00066	AGHNMOCL_00685	AAKDAEMN_01141	PNGEKHEC_01217	HJEPNPLE_01144
groS		10 kDa chaperonin	1091	1091	1	1	14793				260	260	260	BALFPAFJ_00167	CGDBNBCA_00245	NLENHOCB_01190	LHCOLKOE_00536	IJHHNLMA_00240	FMGIHIBL_00560	FJHOEMJB_00241	FCLLLPCE_00098	MBBHBLCA_00097	EGPLHIMJ_01176	PMCAGNOE_01272	EENEJHJG_01249	PJLDKHMB_01664	DHEACBCP_01117	IOEJFPNL_01203	BOJJNDIM_01463	BJJBANJO_01178	IKPJCLKJ_01241	HMOGKMJD_01234	OINPLJLJ_01256	PGBIGBIK_00907	EEMLNNEB_00541	NHEEFODN_00417	CAOFFAGB_00734	NLFOBEDH_00883	JFOEJGPD_01407	GPKNGAMM_01244	EJAGEKHE_00753	AACIBGPP_00449	OGLBCHLL_00489	LJIJAMJL_01715	NDPOHLNK_01489	AGHNMOCL_01408	AAKDAEMN_00172	PNGEKHEC_00201	HJEPNPLE_00709
fliQ		Flagellar biosynthetic protein FliQ	1091	1091	1	1	4547				200	269	268	BALFPAFJ_00894	CGDBNBCA_01245	NLENHOCB_01623	LHCOLKOE_00082	IJHHNLMA_00681	FMGIHIBL_00082	FJHOEMJB_00680	FCLLLPCE_00925	MBBHBLCA_00927	EGPLHIMJ_01672	PMCAGNOE_01801	EENEJHJG_01762	PJLDKHMB_00456	DHEACBCP_00126	IOEJFPNL_01630	BOJJNDIM_00278	BJJBANJO_01659	IKPJCLKJ_01727	HMOGKMJD_01724	OINPLJLJ_01888	PGBIGBIK_00428	EEMLNNEB_01760	NHEEFODN_01357	CAOFFAGB_01792	NLFOBEDH_01349	JFOEJGPD_01039	GPKNGAMM_00321	EJAGEKHE_01576	AACIBGPP_01531	OGLBCHLL_00214	LJIJAMJL_00313	NDPOHLNK_00407	AGHNMOCL_00514	AAKDAEMN_00724	PNGEKHEC_00410	HJEPNPLE_00082
rplO		50S ribosomal protein L15	1091	1091	1	1	4524				392	392	392	BALFPAFJ_00904	CGDBNBCA_01228	NLENHOCB_01633	LHCOLKOE_00072	IJHHNLMA_00694	FMGIHIBL_00072	FJHOEMJB_00693	FCLLLPCE_00935	MBBHBLCA_01318	EGPLHIMJ_01684	PMCAGNOE_01811	EENEJHJG_01776	PJLDKHMB_00466	DHEACBCP_00136	IOEJFPNL_01642	BOJJNDIM_00288	BJJBANJO_01671	IKPJCLKJ_01740	HMOGKMJD_01737	OINPLJLJ_01902	PGBIGBIK_00438	EEMLNNEB_01773	NHEEFODN_01374	CAOFFAGB_01782	NLFOBEDH_01362	JFOEJGPD_01024	GPKNGAMM_00336	EJAGEKHE_01592	AACIBGPP_01548	OGLBCHLL_00197	LJIJAMJL_00329	NDPOHLNK_00390	AGHNMOCL_00497	AAKDAEMN_00734	PNGEKHEC_00393	HJEPNPLE_00072
rplR		50S ribosomal protein L18	1091	1091	1	1	4522				356	356	356	BALFPAFJ_00906	CGDBNBCA_01226	NLENHOCB_01635	LHCOLKOE_00070	IJHHNLMA_00696	FMGIHIBL_00070	FJHOEMJB_00695	FCLLLPCE_00937	MBBHBLCA_01320	EGPLHIMJ_01686	PMCAGNOE_01813	EENEJHJG_01778	PJLDKHMB_00468	DHEACBCP_00138	IOEJFPNL_01644	BOJJNDIM_00290	BJJBANJO_01673	IKPJCLKJ_01742	HMOGKMJD_01739	OINPLJLJ_01904	PGBIGBIK_00440	EEMLNNEB_01775	NHEEFODN_01376	CAOFFAGB_01780	NLFOBEDH_01364	JFOEJGPD_01022	GPKNGAMM_00338	EJAGEKHE_01594	AACIBGPP_01550	OGLBCHLL_00195	LJIJAMJL_00331	NDPOHLNK_00388	AGHNMOCL_00495	AAKDAEMN_00736	PNGEKHEC_00391	HJEPNPLE_00070
rpsC		30S ribosomal protein S3	1091	1091	1	1	4512				218	701	700	BALFPAFJ_00916	CGDBNBCA_01216	NLENHOCB_01645	LHCOLKOE_00060	IJHHNLMA_00706	FMGIHIBL_00060	FJHOEMJB_00705	FCLLLPCE_00947	MBBHBLCA_01330	EGPLHIMJ_01696	PMCAGNOE_01823	EENEJHJG_01788	PJLDKHMB_00478	DHEACBCP_00148	IOEJFPNL_01654	BOJJNDIM_00300	BJJBANJO_01683	IKPJCLKJ_01752	HMOGKMJD_01749	OINPLJLJ_01914	PGBIGBIK_00450	EEMLNNEB_01785	NHEEFODN_01386	CAOFFAGB_01770	NLFOBEDH_01374	JFOEJGPD_01012	GPKNGAMM_00348	EJAGEKHE_01604	AACIBGPP_01560	OGLBCHLL_00185	LJIJAMJL_00341	NDPOHLNK_00378	AGHNMOCL_00485	AAKDAEMN_00746	PNGEKHEC_00381	HJEPNPLE_00060
gyrB		Type 2 topoisomerase subunit B	1091	1091	1	1	4425				356	2309	2302	BALFPAFJ_00949	CGDBNBCA_00526	NLENHOCB_00003	LHCOLKOE_00026	IJHHNLMA_00743	FMGIHIBL_00026	FJHOEMJB_00742	FCLLLPCE_00981	MBBHBLCA_01364	EGPLHIMJ_00003	PMCAGNOE_00003	EENEJHJG_00003	PJLDKHMB_00511	DHEACBCP_00182	IOEJFPNL_01688	BOJJNDIM_00333	BJJBANJO_00003	IKPJCLKJ_00003	HMOGKMJD_00003	OINPLJLJ_00051	PGBIGBIK_00483	EEMLNNEB_01816	NHEEFODN_01418	CAOFFAGB_01013	NLFOBEDH_01405	JFOEJGPD_01626	GPKNGAMM_00382	EJAGEKHE_01634	AACIBGPP_00990	OGLBCHLL_00251	LJIJAMJL_00371	NDPOHLNK_00346	AGHNMOCL_00452	AAKDAEMN_00778	PNGEKHEC_01162	HJEPNPLE_00028
pyrE		Orotate phosphoribosyltransferase	1091	1094	1.01	1	8809				326	608	607	BALFPAFJ_01046	CGDBNBCA_01317	NLENHOCB_00219	LHCOLKOE_00936	IJHHNLMA_00960	FMGIHIBL_01226	FJHOEMJB_00955	FCLLLPCE_01202	MBBHBLCA_01258	EGPLHIMJ_00224	PMCAGNOE_00222	EENEJHJG_00171	PJLDKHMB_00799	DHEACBCP_00593	IOEJFPNL_00028	BOJJNDIM_00608	BJJBANJO_00221	IKPJCLKJ_00219	HMOGKMJD_00275	OINPLJLJ_00222	PGBIGBIK_01122	EEMLNNEB_00049	NHEEFODN_00779	CAOFFAGB_00124	NLFOBEDH_00715	JFOEJGPD_00687	GPKNGAMM_00166	EJAGEKHE_01002	AACIBGPP_00220	OGLBCHLL_01213	LJIJAMJL_01147	NDPOHLNK_00298	AGHNMOCL_01124	AAKDAEMN_01234	PNGEKHEC_00861	HJEPNPLE_00261
group_10742		hypothetical protein	1091	1094	1.01	1	8811				224	371	370	BALFPAFJ_01048	CGDBNBCA_01319	NLENHOCB_00221	LHCOLKOE_00934	IJHHNLMA_00962	FMGIHIBL_01228	FJHOEMJB_00953	FCLLLPCE_01200	MBBHBLCA_01260	EGPLHIMJ_00226	PMCAGNOE_00224	EENEJHJG_00169	PJLDKHMB_00801	DHEACBCP_00595	IOEJFPNL_00026	BOJJNDIM_00606	BJJBANJO_00223	IKPJCLKJ_00221	HMOGKMJD_00277	OINPLJLJ_00220	PGBIGBIK_01124	EEMLNNEB_00051	NHEEFODN_00781	CAOFFAGB_00126	NLFOBEDH_00717	JFOEJGPD_00685	GPKNGAMM_00164	EJAGEKHE_01004	AACIBGPP_00218	OGLBCHLL_01215	LJIJAMJL_01149	NDPOHLNK_00296	AGHNMOCL_01122	AAKDAEMN_01236	PNGEKHEC_00863	HJEPNPLE_00259
peb1A		Major cell-binding factor	1091	1091	1	1	2677				158	779	778	BALFPAFJ_01091	CGDBNBCA_01129	NLENHOCB_00892	LHCOLKOE_01596	IJHHNLMA_01544	FMGIHIBL_00867	FJHOEMJB_01440	FCLLLPCE_00405	MBBHBLCA_00677	EGPLHIMJ_00880	PMCAGNOE_00884	EENEJHJG_00955	PJLDKHMB_00251	DHEACBCP_01627	IOEJFPNL_00908	BOJJNDIM_01256	BJJBANJO_00888	IKPJCLKJ_00945	HMOGKMJD_00942	OINPLJLJ_00956	PGBIGBIK_01025	EEMLNNEB_00892	NHEEFODN_00198	CAOFFAGB_01345	NLFOBEDH_01668	JFOEJGPD_00291	GPKNGAMM_01360	EJAGEKHE_01785	AACIBGPP_00635	OGLBCHLL_01011	LJIJAMJL_00432	NDPOHLNK_01621	AGHNMOCL_01600	AAKDAEMN_01026	PNGEKHEC_00061	HJEPNPLE_01264
argG		Argininosuccinate synthase	1091	1091	1	1	12898				407	1220	1218	BALFPAFJ_01543	CGDBNBCA_00413	NLENHOCB_00645	LHCOLKOE_01216	IJHHNLMA_01227	FMGIHIBL_01504	FJHOEMJB_01307	FCLLLPCE_01478	MBBHBLCA_00809	EGPLHIMJ_00642	PMCAGNOE_00643	EENEJHJG_00713	PJLDKHMB_01318	DHEACBCP_00240	IOEJFPNL_00247	BOJJNDIM_00723	BJJBANJO_00647	IKPJCLKJ_00707	HMOGKMJD_00703	OINPLJLJ_00711	PGBIGBIK_01495	EEMLNNEB_01605	NHEEFODN_01158	CAOFFAGB_01571	NLFOBEDH_00277	JFOEJGPD_00953	GPKNGAMM_01574	EJAGEKHE_01393	AACIBGPP_00007	OGLBCHLL_01349	LJIJAMJL_01349	NDPOHLNK_01034	AGHNMOCL_00078	AAKDAEMN_01411	PNGEKHEC_00730	HJEPNPLE_01183
rpsJ		30S ribosomal protein S10	1091	1091	1	1	4504				194	317	310	BALFPAFJ_00923	CGDBNBCA_01209	NLENHOCB_01652	LHCOLKOE_00053	IJHHNLMA_00713	FMGIHIBL_00053	FJHOEMJB_00712	FCLLLPCE_00954	MBBHBLCA_01337	EGPLHIMJ_01703	PMCAGNOE_01830	EENEJHJG_01795	PJLDKHMB_00485	DHEACBCP_00155	IOEJFPNL_01661	BOJJNDIM_00307	BJJBANJO_01690	IKPJCLKJ_01759	HMOGKMJD_01756	OINPLJLJ_01921	PGBIGBIK_00457	EEMLNNEB_01792	NHEEFODN_01393	CAOFFAGB_01763	NLFOBEDH_01381	JFOEJGPD_01005	GPKNGAMM_00355	EJAGEKHE_01611	AACIBGPP_01567	OGLBCHLL_00178	LJIJAMJL_00348	NDPOHLNK_00371	AGHNMOCL_00478	AAKDAEMN_00753	PNGEKHEC_00374	HJEPNPLE_00053
purD		Phosphoribosylamine--glycine ligase	1091	1091	1	1	14743				575	1253	1248	BALFPAFJ_00199	CGDBNBCA_00214	NLENHOCB_01221	LHCOLKOE_00504	IJHHNLMA_00271	FMGIHIBL_00528	FJHOEMJB_00272	FCLLLPCE_00067	MBBHBLCA_00066	EGPLHIMJ_01207	PMCAGNOE_01303	EENEJHJG_01280	PJLDKHMB_01695	DHEACBCP_01086	IOEJFPNL_01233	BOJJNDIM_01432	BJJBANJO_01209	IKPJCLKJ_01272	HMOGKMJD_01265	OINPLJLJ_01287	PGBIGBIK_00939	EEMLNNEB_00572	NHEEFODN_00449	CAOFFAGB_01718	NLFOBEDH_00915	JFOEJGPD_01375	GPKNGAMM_01276	EJAGEKHE_00784	AACIBGPP_00418	OGLBCHLL_00458	LJIJAMJL_01684	NDPOHLNK_01520	AGHNMOCL_01440	AAKDAEMN_00203	PNGEKHEC_00170	HJEPNPLE_00678
fliM		Flagellar motor switch protein FliM	1091	1091	1	1	9415				371	1079	1077	BALFPAFJ_00074	CGDBNBCA_01407	NLENHOCB_00057	LHCOLKOE_01100	IJHHNLMA_00803	FMGIHIBL_01061	FJHOEMJB_01112	FCLLLPCE_01368	MBBHBLCA_01074	EGPLHIMJ_00067	PMCAGNOE_00059	EENEJHJG_00062	PJLDKHMB_00883	DHEACBCP_01424	IOEJFPNL_00768	BOJJNDIM_00133	BJJBANJO_00058	IKPJCLKJ_00058	HMOGKMJD_00057	OINPLJLJ_00113	PGBIGBIK_00684	EEMLNNEB_01577	NHEEFODN_00812	CAOFFAGB_00578	NLFOBEDH_01083	JFOEJGPD_01650	GPKNGAMM_00647	EJAGEKHE_00013	AACIBGPP_01098	OGLBCHLL_01518	LJIJAMJL_01077	NDPOHLNK_01178	AGHNMOCL_01522	AAKDAEMN_00912	PNGEKHEC_01185	HJEPNPLE_01701
aroQ		3-dehydroquinate dehydratase	1091	1091	1	1	9424				401	479	478	BALFPAFJ_00080	CGDBNBCA_01413	NLENHOCB_00063	LHCOLKOE_01094	IJHHNLMA_00809	FMGIHIBL_01067	FJHOEMJB_01106	FCLLLPCE_01362	MBBHBLCA_01080	EGPLHIMJ_00073	PMCAGNOE_00065	EENEJHJG_00068	PJLDKHMB_00877	DHEACBCP_01430	IOEJFPNL_00774	BOJJNDIM_00127	BJJBANJO_00064	IKPJCLKJ_00064	HMOGKMJD_00063	OINPLJLJ_00119	PGBIGBIK_00690	EEMLNNEB_01571	NHEEFODN_00818	CAOFFAGB_00584	NLFOBEDH_01089	JFOEJGPD_01656	GPKNGAMM_00641	EJAGEKHE_00007	AACIBGPP_01104	OGLBCHLL_01512	LJIJAMJL_01071	NDPOHLNK_01184	AGHNMOCL_01528	AAKDAEMN_00906	PNGEKHEC_01191	HJEPNPLE_01695
rpmA		50S ribosomal protein L27	1091	1091	1	1	9487				254	281	254	BALFPAFJ_00106	CGDBNBCA_00297	NLENHOCB_00089	LHCOLKOE_01067	IJHHNLMA_00835	FMGIHIBL_01095	FJHOEMJB_01080	FCLLLPCE_01334	MBBHBLCA_00424	EGPLHIMJ_00099	PMCAGNOE_00091	EENEJHJG_00094	PJLDKHMB_01346	DHEACBCP_01460	IOEJFPNL_00806	BOJJNDIM_00101	BJJBANJO_00090	IKPJCLKJ_00090	HMOGKMJD_00089	OINPLJLJ_00145	PGBIGBIK_00021	EEMLNNEB_00320	NHEEFODN_00889	CAOFFAGB_01426	NLFOBEDH_01117	JFOEJGPD_00604	GPKNGAMM_01142	EJAGEKHE_01080	AACIBGPP_00172	OGLBCHLL_01104	LJIJAMJL_00107	NDPOHLNK_00067	AGHNMOCL_00684	AAKDAEMN_01142	PNGEKHEC_01218	HJEPNPLE_01143
fmt		Methionyl-tRNA formyltransferase	1091	1091	1	1	9492				284	917	916	BALFPAFJ_00109	CGDBNBCA_00294	NLENHOCB_00092	LHCOLKOE_01064	IJHHNLMA_00838	FMGIHIBL_01098	FJHOEMJB_01077	FCLLLPCE_01331	MBBHBLCA_00427	EGPLHIMJ_00102	PMCAGNOE_00094	EENEJHJG_00097	PJLDKHMB_01349	DHEACBCP_01463	IOEJFPNL_00809	BOJJNDIM_00098	BJJBANJO_00093	IKPJCLKJ_00093	HMOGKMJD_00092	OINPLJLJ_00148	PGBIGBIK_00024	EEMLNNEB_00323	NHEEFODN_00892	CAOFFAGB_01423	NLFOBEDH_01122	JFOEJGPD_00601	GPKNGAMM_01139	EJAGEKHE_01077	AACIBGPP_00169	OGLBCHLL_01341	LJIJAMJL_00104	NDPOHLNK_00070	AGHNMOCL_00681	AAKDAEMN_01145	PNGEKHEC_01221	HJEPNPLE_01140
rplJ		50S ribosomal protein L10	1091	1091	1	1	10396				470	479	478	BALFPAFJ_00311	CGDBNBCA_00617	NLENHOCB_00465	LHCOLKOE_01402	IJHHNLMA_01613	FMGIHIBL_01689	FJHOEMJB_01612	FCLLLPCE_01661	MBBHBLCA_01539	EGPLHIMJ_00463	PMCAGNOE_00466	EENEJHJG_00526	PJLDKHMB_00702	DHEACBCP_00823	IOEJFPNL_00420	BOJJNDIM_00899	BJJBANJO_00463	IKPJCLKJ_00522	HMOGKMJD_00518	OINPLJLJ_00525	PGBIGBIK_00604	EEMLNNEB_01196	NHEEFODN_00986	CAOFFAGB_01619	NLFOBEDH_01862	JFOEJGPD_00048	GPKNGAMM_00918	EJAGEKHE_01707	AACIBGPP_00959	OGLBCHLL_00301	LJIJAMJL_00975	NDPOHLNK_00240	AGHNMOCL_01346	AAKDAEMN_00608	PNGEKHEC_01123	HJEPNPLE_00531
mqnC		Cyclic dehypoxanthine futalosine synthase	1091	1091	1	1	10379				1046	1046	1046	BALFPAFJ_00330	CGDBNBCA_00635	NLENHOCB_00446	LHCOLKOE_01421	IJHHNLMA_01632	FMGIHIBL_01708	FJHOEMJB_01631	FCLLLPCE_01680	MBBHBLCA_01558	EGPLHIMJ_00444	PMCAGNOE_00447	EENEJHJG_00508	PJLDKHMB_00721	DHEACBCP_00842	IOEJFPNL_00438	BOJJNDIM_00918	BJJBANJO_00444	IKPJCLKJ_00503	HMOGKMJD_00499	OINPLJLJ_00507	PGBIGBIK_00623	EEMLNNEB_01215	NHEEFODN_00968	CAOFFAGB_00389	NLFOBEDH_01844	JFOEJGPD_00029	GPKNGAMM_00899	EJAGEKHE_01688	AACIBGPP_00941	OGLBCHLL_00283	LJIJAMJL_00994	NDPOHLNK_00222	AGHNMOCL_01328	AAKDAEMN_00626	PNGEKHEC_01105	HJEPNPLE_00513
cyf		Cytochrome c-553	1091	1091	1	1	14911				275	302	301	BALFPAFJ_01221	CGDBNBCA_01272	NLENHOCB_01122	LHCOLKOE_00600	IJHHNLMA_00177	FMGIHIBL_00623	FJHOEMJB_00178	FCLLLPCE_00161	MBBHBLCA_00161	EGPLHIMJ_01113	PMCAGNOE_01208	EENEJHJG_01186	PJLDKHMB_01601	DHEACBCP_01180	IOEJFPNL_01140	BOJJNDIM_01705	BJJBANJO_01115	IKPJCLKJ_01178	HMOGKMJD_01170	OINPLJLJ_01193	PGBIGBIK_00842	EEMLNNEB_01112	NHEEFODN_00013	CAOFFAGB_00154	NLFOBEDH_01582	JFOEJGPD_01301	GPKNGAMM_00594	EJAGEKHE_00365	AACIBGPP_01270	OGLBCHLL_01279	LJIJAMJL_01470	NDPOHLNK_00621	AGHNMOCL_00186	AAKDAEMN_00869	PNGEKHEC_00764	HJEPNPLE_00906
glnM		putative glutamine ABC transporter permease protein GlnM	1091	1091	1	1	2676				578	764	751	BALFPAFJ_01092	CGDBNBCA_01128	NLENHOCB_00891	LHCOLKOE_01597	IJHHNLMA_01543	FMGIHIBL_00868	FJHOEMJB_01441	FCLLLPCE_00406	MBBHBLCA_00678	EGPLHIMJ_00879	PMCAGNOE_00883	EENEJHJG_00954	PJLDKHMB_00252	DHEACBCP_01626	IOEJFPNL_00907	BOJJNDIM_01257	BJJBANJO_00887	IKPJCLKJ_00944	HMOGKMJD_00941	OINPLJLJ_00955	PGBIGBIK_01024	EEMLNNEB_00893	NHEEFODN_00197	CAOFFAGB_01346	NLFOBEDH_01669	JFOEJGPD_00292	GPKNGAMM_01361	EJAGEKHE_01784	AACIBGPP_00634	OGLBCHLL_01010	LJIJAMJL_00431	NDPOHLNK_01620	AGHNMOCL_01601	AAKDAEMN_01025	PNGEKHEC_00060	HJEPNPLE_01263
livF		High-affinity branched-chain amino acid transport ATP-binding protein LivF	1091	1091	1	1	2937				695	695	695	BALFPAFJ_00499	CGDBNBCA_01567	NLENHOCB_00994	LHCOLKOE_00732	IJHHNLMA_00041	FMGIHIBL_00768	FJHOEMJB_00042	FCLLLPCE_00306	MBBHBLCA_00301	EGPLHIMJ_00977	PMCAGNOE_01069	EENEJHJG_01047	PJLDKHMB_01457	DHEACBCP_00396	IOEJFPNL_01009	BOJJNDIM_01569	BJJBANJO_00978	IKPJCLKJ_01041	HMOGKMJD_01032	OINPLJLJ_01052	PGBIGBIK_00705	EEMLNNEB_00758	NHEEFODN_01547	CAOFFAGB_00747	NLFOBEDH_00353	JFOEJGPD_00737	GPKNGAMM_00711	EJAGEKHE_00446	AACIBGPP_01319	OGLBCHLL_00881	LJIJAMJL_01612	NDPOHLNK_00769	AGHNMOCL_00382	AAKDAEMN_00003	PNGEKHEC_00556	HJEPNPLE_01040
recA		Protein RecA	1091	1091	1	1	4551				716	1031	1028	BALFPAFJ_00892	CGDBNBCA_01247	NLENHOCB_01621	LHCOLKOE_00084	IJHHNLMA_00679	FMGIHIBL_00084	FJHOEMJB_00678	FCLLLPCE_00923	MBBHBLCA_00929	EGPLHIMJ_01670	PMCAGNOE_01799	EENEJHJG_01760	PJLDKHMB_00454	DHEACBCP_00124	IOEJFPNL_01628	BOJJNDIM_00276	BJJBANJO_01657	IKPJCLKJ_01725	HMOGKMJD_01722	OINPLJLJ_01886	PGBIGBIK_00426	EEMLNNEB_01758	NHEEFODN_01355	CAOFFAGB_01794	NLFOBEDH_01347	JFOEJGPD_01041	GPKNGAMM_00319	EJAGEKHE_01574	AACIBGPP_01529	OGLBCHLL_00216	LJIJAMJL_00311	NDPOHLNK_00409	AGHNMOCL_00516	AAKDAEMN_00722	PNGEKHEC_00412	HJEPNPLE_00084
secY		Protein translocase subunit SecY	1091	1091	1	1	4525				1265	1265	1265	BALFPAFJ_00903	CGDBNBCA_01229	NLENHOCB_01632	LHCOLKOE_00073	IJHHNLMA_00693	FMGIHIBL_00073	FJHOEMJB_00692	FCLLLPCE_00934	MBBHBLCA_01317	EGPLHIMJ_01683	PMCAGNOE_01810	EENEJHJG_01775	PJLDKHMB_00465	DHEACBCP_00135	IOEJFPNL_01641	BOJJNDIM_00287	BJJBANJO_01670	IKPJCLKJ_01739	HMOGKMJD_01736	OINPLJLJ_01901	PGBIGBIK_00437	EEMLNNEB_01772	NHEEFODN_01373	CAOFFAGB_01783	NLFOBEDH_01361	JFOEJGPD_01025	GPKNGAMM_00335	EJAGEKHE_01591	AACIBGPP_01547	OGLBCHLL_00198	LJIJAMJL_00328	NDPOHLNK_00391	AGHNMOCL_00498	AAKDAEMN_00733	PNGEKHEC_00394	HJEPNPLE_00073
rpsE		30S ribosomal protein S5	1091	1091	1	1	4523				191	443	442	BALFPAFJ_00905	CGDBNBCA_01227	NLENHOCB_01634	LHCOLKOE_00071	IJHHNLMA_00695	FMGIHIBL_00071	FJHOEMJB_00694	FCLLLPCE_00936	MBBHBLCA_01319	EGPLHIMJ_01685	PMCAGNOE_01812	EENEJHJG_01777	PJLDKHMB_00467	DHEACBCP_00137	IOEJFPNL_01643	BOJJNDIM_00289	BJJBANJO_01672	IKPJCLKJ_01741	HMOGKMJD_01738	OINPLJLJ_01903	PGBIGBIK_00439	EEMLNNEB_01774	NHEEFODN_01375	CAOFFAGB_01781	NLFOBEDH_01363	JFOEJGPD_01023	GPKNGAMM_00337	EJAGEKHE_01593	AACIBGPP_01549	OGLBCHLL_00196	LJIJAMJL_00330	NDPOHLNK_00389	AGHNMOCL_00496	AAKDAEMN_00735	PNGEKHEC_00392	HJEPNPLE_00071
rplF		50S ribosomal protein L6	1091	1091	1	1	4521				470	536	535	BALFPAFJ_00907	CGDBNBCA_01225	NLENHOCB_01636	LHCOLKOE_00069	IJHHNLMA_00697	FMGIHIBL_00069	FJHOEMJB_00696	FCLLLPCE_00938	MBBHBLCA_01321	EGPLHIMJ_01687	PMCAGNOE_01814	EENEJHJG_01779	PJLDKHMB_00469	DHEACBCP_00139	IOEJFPNL_01645	BOJJNDIM_00291	BJJBANJO_01674	IKPJCLKJ_01743	HMOGKMJD_01740	OINPLJLJ_01905	PGBIGBIK_00441	EEMLNNEB_01776	NHEEFODN_01377	CAOFFAGB_01779	NLFOBEDH_01365	JFOEJGPD_01021	GPKNGAMM_00339	EJAGEKHE_01595	AACIBGPP_01551	OGLBCHLL_00194	LJIJAMJL_00332	NDPOHLNK_00387	AGHNMOCL_00494	AAKDAEMN_00737	PNGEKHEC_00390	HJEPNPLE_00069
rplX		50S ribosomal protein L24	1091	1091	1	1	4517				233	233	233	BALFPAFJ_00911	CGDBNBCA_01221	NLENHOCB_01640	LHCOLKOE_00065	IJHHNLMA_00701	FMGIHIBL_00065	FJHOEMJB_00700	FCLLLPCE_00942	MBBHBLCA_01325	EGPLHIMJ_01691	PMCAGNOE_01818	EENEJHJG_01783	PJLDKHMB_00473	DHEACBCP_00143	IOEJFPNL_01649	BOJJNDIM_00295	BJJBANJO_01678	IKPJCLKJ_01747	HMOGKMJD_01744	OINPLJLJ_01909	PGBIGBIK_00445	EEMLNNEB_01780	NHEEFODN_01381	CAOFFAGB_01775	NLFOBEDH_01369	JFOEJGPD_01017	GPKNGAMM_00343	EJAGEKHE_01599	AACIBGPP_01555	OGLBCHLL_00190	LJIJAMJL_00336	NDPOHLNK_00383	AGHNMOCL_00490	AAKDAEMN_00741	PNGEKHEC_00386	HJEPNPLE_00065
ftn		Bacterial non-heme ferritin	1091	1091	1	1	13012				452	503	502	BALFPAFJ_01590	CGDBNBCA_01628	NLENHOCB_00597	LHCOLKOE_01268	IJHHNLMA_01276	FMGIHIBL_01554	FJHOEMJB_01258	FCLLLPCE_01528	MBBHBLCA_01406	EGPLHIMJ_00593	PMCAGNOE_00592	EENEJHJG_00662	PJLDKHMB_00581	DHEACBCP_00636	IOEJFPNL_00295	BOJJNDIM_00774	BJJBANJO_00599	IKPJCLKJ_00658	HMOGKMJD_00654	OINPLJLJ_00662	PGBIGBIK_01475	EEMLNNEB_00692	NHEEFODN_01111	CAOFFAGB_00178	NLFOBEDH_00227	JFOEJGPD_00111	GPKNGAMM_01525	EJAGEKHE_01346	AACIBGPP_00067	OGLBCHLL_00073	LJIJAMJL_01301	NDPOHLNK_00987	AGHNMOCL_00126	AAKDAEMN_01379	PNGEKHEC_01036	HJEPNPLE_00361
group_12747		hypothetical protein	1091	1091	1	1	4553			Hypothetical protein with no hits to refseq/uniprot/clusters/cdd/tigrfams/pfam overlapping another protein with hits	203	203	203	BALFPAFJ_00890	CGDBNBCA_01249	NLENHOCB_01619	LHCOLKOE_00086	IJHHNLMA_00677	FMGIHIBL_00086	FJHOEMJB_00676	FCLLLPCE_00921	MBBHBLCA_00931	EGPLHIMJ_01668	PMCAGNOE_01797	EENEJHJG_01758	PJLDKHMB_00452	DHEACBCP_00122	IOEJFPNL_01626	BOJJNDIM_00274	BJJBANJO_01655	IKPJCLKJ_01723	HMOGKMJD_01720	OINPLJLJ_01884	PGBIGBIK_00424	EEMLNNEB_01756	NHEEFODN_01353	CAOFFAGB_01796	NLFOBEDH_01345	JFOEJGPD_01043	GPKNGAMM_00317	EJAGEKHE_01572	AACIBGPP_01527	OGLBCHLL_00218	LJIJAMJL_00309	NDPOHLNK_00411	AGHNMOCL_00518	AAKDAEMN_00720	PNGEKHEC_00414	HJEPNPLE_00086
rpsZ		30S ribosomal protein S14 type Z	1091	1091	1	1	4519				185	185	185	BALFPAFJ_00909	CGDBNBCA_01223	NLENHOCB_01638	LHCOLKOE_00067	IJHHNLMA_00699	FMGIHIBL_00067	FJHOEMJB_00698	FCLLLPCE_00940	MBBHBLCA_01323	EGPLHIMJ_01689	PMCAGNOE_01816	EENEJHJG_01781	PJLDKHMB_00471	DHEACBCP_00141	IOEJFPNL_01647	BOJJNDIM_00293	BJJBANJO_01676	IKPJCLKJ_01745	HMOGKMJD_01742	OINPLJLJ_01907	PGBIGBIK_00443	EEMLNNEB_01778	NHEEFODN_01379	CAOFFAGB_01777	NLFOBEDH_01367	JFOEJGPD_01019	GPKNGAMM_00341	EJAGEKHE_01597	AACIBGPP_01553	OGLBCHLL_00192	LJIJAMJL_00334	NDPOHLNK_00385	AGHNMOCL_00492	AAKDAEMN_00739	PNGEKHEC_00388	HJEPNPLE_00067
rplN		50S ribosomal protein L14	1091	1091	1	1	4516				368	368	368	BALFPAFJ_00912	CGDBNBCA_01220	NLENHOCB_01641	LHCOLKOE_00064	IJHHNLMA_00702	FMGIHIBL_00064	FJHOEMJB_00701	FCLLLPCE_00943	MBBHBLCA_01326	EGPLHIMJ_01692	PMCAGNOE_01819	EENEJHJG_01784	PJLDKHMB_00474	DHEACBCP_00144	IOEJFPNL_01650	BOJJNDIM_00296	BJJBANJO_01679	IKPJCLKJ_01748	HMOGKMJD_01745	OINPLJLJ_01910	PGBIGBIK_00446	EEMLNNEB_01781	NHEEFODN_01382	CAOFFAGB_01774	NLFOBEDH_01370	JFOEJGPD_01016	GPKNGAMM_00344	EJAGEKHE_01600	AACIBGPP_01556	OGLBCHLL_00189	LJIJAMJL_00337	NDPOHLNK_00382	AGHNMOCL_00489	AAKDAEMN_00742	PNGEKHEC_00385	HJEPNPLE_00064
rpsQ		30S ribosomal protein S17	1091	1091	1	1	4515				251	251	251	BALFPAFJ_00913	CGDBNBCA_01219	NLENHOCB_01642	LHCOLKOE_00063	IJHHNLMA_00703	FMGIHIBL_00063	FJHOEMJB_00702	FCLLLPCE_00944	MBBHBLCA_01327	EGPLHIMJ_01693	PMCAGNOE_01820	EENEJHJG_01785	PJLDKHMB_00475	DHEACBCP_00145	IOEJFPNL_01651	BOJJNDIM_00297	BJJBANJO_01680	IKPJCLKJ_01749	HMOGKMJD_01746	OINPLJLJ_01911	PGBIGBIK_00447	EEMLNNEB_01782	NHEEFODN_01383	CAOFFAGB_01773	NLFOBEDH_01371	JFOEJGPD_01015	GPKNGAMM_00345	EJAGEKHE_01601	AACIBGPP_01557	OGLBCHLL_00188	LJIJAMJL_00338	NDPOHLNK_00381	AGHNMOCL_00488	AAKDAEMN_00743	PNGEKHEC_00384	HJEPNPLE_00063
group_12752		hypothetical protein	1091	1091	1	1	4514				185	185	185	BALFPAFJ_00914	CGDBNBCA_01218	NLENHOCB_01643	LHCOLKOE_00062	IJHHNLMA_00704	FMGIHIBL_00062	FJHOEMJB_00703	FCLLLPCE_00945	MBBHBLCA_01328	EGPLHIMJ_01694	PMCAGNOE_01821	EENEJHJG_01786	PJLDKHMB_00476	DHEACBCP_00146	IOEJFPNL_01652	BOJJNDIM_00298	BJJBANJO_01681	IKPJCLKJ_01750	HMOGKMJD_01747	OINPLJLJ_01912	PGBIGBIK_00448	EEMLNNEB_01783	NHEEFODN_01384	CAOFFAGB_01772	NLFOBEDH_01372	JFOEJGPD_01014	GPKNGAMM_00346	EJAGEKHE_01602	AACIBGPP_01558	OGLBCHLL_00187	LJIJAMJL_00339	NDPOHLNK_00380	AGHNMOCL_00487	AAKDAEMN_00744	PNGEKHEC_00383	HJEPNPLE_00062
rplP		50S ribosomal protein L16	1091	1091	1	1	4513				425	425	425	BALFPAFJ_00915	CGDBNBCA_01217	NLENHOCB_01644	LHCOLKOE_00061	IJHHNLMA_00705	FMGIHIBL_00061	FJHOEMJB_00704	FCLLLPCE_00946	MBBHBLCA_01329	EGPLHIMJ_01695	PMCAGNOE_01822	EENEJHJG_01787	PJLDKHMB_00477	DHEACBCP_00147	IOEJFPNL_01653	BOJJNDIM_00299	BJJBANJO_01682	IKPJCLKJ_01751	HMOGKMJD_01748	OINPLJLJ_01913	PGBIGBIK_00449	EEMLNNEB_01784	NHEEFODN_01385	CAOFFAGB_01771	NLFOBEDH_01373	JFOEJGPD_01013	GPKNGAMM_00347	EJAGEKHE_01603	AACIBGPP_01559	OGLBCHLL_00186	LJIJAMJL_00340	NDPOHLNK_00379	AGHNMOCL_00486	AAKDAEMN_00745	PNGEKHEC_00382	HJEPNPLE_00061
rpsS		30S ribosomal protein S19	1091	1091	1	1	4509				281	281	281	BALFPAFJ_00918	CGDBNBCA_01214	NLENHOCB_01647	LHCOLKOE_00058	IJHHNLMA_00708	FMGIHIBL_00058	FJHOEMJB_00707	FCLLLPCE_00949	MBBHBLCA_01332	EGPLHIMJ_01698	PMCAGNOE_01825	EENEJHJG_01790	PJLDKHMB_00480	DHEACBCP_00150	IOEJFPNL_01656	BOJJNDIM_00302	BJJBANJO_01685	IKPJCLKJ_01754	HMOGKMJD_01751	OINPLJLJ_01916	PGBIGBIK_00452	EEMLNNEB_01787	NHEEFODN_01388	CAOFFAGB_01768	NLFOBEDH_01376	JFOEJGPD_01010	GPKNGAMM_00350	EJAGEKHE_01606	AACIBGPP_01562	OGLBCHLL_00183	LJIJAMJL_00343	NDPOHLNK_00376	AGHNMOCL_00483	AAKDAEMN_00748	PNGEKHEC_00379	HJEPNPLE_00058
group_12756		hypothetical protein	1091	1091	1	1	4505				575	575	575	BALFPAFJ_00922	CGDBNBCA_01210	NLENHOCB_01651	LHCOLKOE_00054	IJHHNLMA_00712	FMGIHIBL_00054	FJHOEMJB_00711	FCLLLPCE_00953	MBBHBLCA_01336	EGPLHIMJ_01702	PMCAGNOE_01829	EENEJHJG_01794	PJLDKHMB_00484	DHEACBCP_00154	IOEJFPNL_01660	BOJJNDIM_00306	BJJBANJO_01689	IKPJCLKJ_01758	HMOGKMJD_01755	OINPLJLJ_01920	PGBIGBIK_00456	EEMLNNEB_01791	NHEEFODN_01392	CAOFFAGB_01764	NLFOBEDH_01380	JFOEJGPD_01006	GPKNGAMM_00354	EJAGEKHE_01610	AACIBGPP_01566	OGLBCHLL_00179	LJIJAMJL_00347	NDPOHLNK_00372	AGHNMOCL_00479	AAKDAEMN_00752	PNGEKHEC_00375	HJEPNPLE_00054
flgC		Flagellar basal-body rod protein FlgC	1091	1091	1	1	13284				494	494	494	BALFPAFJ_01675	CGDBNBCA_00122	NLENHOCB_00513	LHCOLKOE_01354	IJHHNLMA_01364	FMGIHIBL_01642	FJHOEMJB_01170	FCLLLPCE_01614	MBBHBLCA_01493	EGPLHIMJ_00505	PMCAGNOE_00503	EENEJHJG_00574	PJLDKHMB_00666	DHEACBCP_00724	IOEJFPNL_00384	BOJJNDIM_00861	BJJBANJO_00511	IKPJCLKJ_00570	HMOGKMJD_00566	OINPLJLJ_00573	PGBIGBIK_00566	EEMLNNEB_01149	NHEEFODN_01024	CAOFFAGB_00857	NLFOBEDH_00140	JFOEJGPD_01240	GPKNGAMM_01437	EJAGEKHE_01261	AACIBGPP_01038	OGLBCHLL_01064	LJIJAMJL_01399	NDPOHLNK_00899	AGHNMOCL_00904	AAKDAEMN_01290	PNGEKHEC_00948	HJEPNPLE_00449
rplE		50S ribosomal protein L5	1091	1091	1	1	4518				542	545	542	BALFPAFJ_00910	CGDBNBCA_01222	NLENHOCB_01639	LHCOLKOE_00066	IJHHNLMA_00700	FMGIHIBL_00066	FJHOEMJB_00699	FCLLLPCE_00941	MBBHBLCA_01324	EGPLHIMJ_01690	PMCAGNOE_01817	EENEJHJG_01782	PJLDKHMB_00472	DHEACBCP_00142	IOEJFPNL_01648	BOJJNDIM_00294	BJJBANJO_01677	IKPJCLKJ_01746	HMOGKMJD_01743	OINPLJLJ_01908	PGBIGBIK_00444	EEMLNNEB_01779	NHEEFODN_01380	CAOFFAGB_01776	NLFOBEDH_01368	JFOEJGPD_01018	GPKNGAMM_00342	EJAGEKHE_01598	AACIBGPP_01554	OGLBCHLL_00191	LJIJAMJL_00335	NDPOHLNK_00384	AGHNMOCL_00491	AAKDAEMN_00740	PNGEKHEC_00387	HJEPNPLE_00066
fliG		Flagellar motor switch protein FliG	1091	1115	1.03	1	9985				1028	1028	1028	BALFPAFJ_01350	CGDBNBCA_00308	NLENHOCB_00299	LHCOLKOE_00858	IJHHNLMA_01044	FMGIHIBL_01308	FJHOEMJB_00872	FCLLLPCE_01122	MBBHBLCA_00542	EGPLHIMJ_00307	PMCAGNOE_00301	EENEJHJG_00364	PJLDKHMB_00174	DHEACBCP_01240	IOEJFPNL_00695	BOJJNDIM_00994	BJJBANJO_00304	IKPJCLKJ_00359	HMOGKMJD_00358	OINPLJLJ_00363	PGBIGBIK_00183	EEMLNNEB_00238	NHEEFODN_00634	CAOFFAGB_00093	NLFOBEDH_00607	JFOEJGPD_01589	GPKNGAMM_01059	EJAGEKHE_00079	AACIBGPP_00804	OGLBCHLL_00650	LJIJAMJL_01228	NDPOHLNK_00583	AGHNMOCL_00813	AAKDAEMN_00293	PNGEKHEC_00299	HJEPNPLE_01332
group_4467		hypothetical protein	1091	1091	1	1	14897				101	194	193	BALFPAFJ_01213	CGDBNBCA_01450	NLENHOCB_01129	LHCOLKOE_00592	IJHHNLMA_00184	FMGIHIBL_00616	FJHOEMJB_00185	FCLLLPCE_00154	MBBHBLCA_00154	EGPLHIMJ_01120	PMCAGNOE_01216	EENEJHJG_01193	PJLDKHMB_01608	DHEACBCP_01173	IOEJFPNL_01147	BOJJNDIM_01713	BJJBANJO_01122	IKPJCLKJ_01185	HMOGKMJD_01177	OINPLJLJ_01200	PGBIGBIK_00850	EEMLNNEB_00274	NHEEFODN_00020	CAOFFAGB_00129	NLFOBEDH_01589	JFOEJGPD_01294	GPKNGAMM_00587	EJAGEKHE_01143	AACIBGPP_01263	OGLBCHLL_01624	LJIJAMJL_01463	NDPOHLNK_00614	AGHNMOCL_00193	AAKDAEMN_01549	PNGEKHEC_00771	HJEPNPLE_01207
murD2		UDP-N-acetylmuramoyl-L-alanine--L-glutamate ligase	1091	1091	1	1	10325				338	1208	1205	BALFPAFJ_00361	CGDBNBCA_01517	NLENHOCB_00417	LHCOLKOE_01452	IJHHNLMA_01660	FMGIHIBL_01739	FJHOEMJB_01659	FCLLLPCE_01711	MBBHBLCA_01588	EGPLHIMJ_00416	PMCAGNOE_00416	EENEJHJG_00478	PJLDKHMB_00751	DHEACBCP_00873	IOEJFPNL_00469	BOJJNDIM_00948	BJJBANJO_00414	IKPJCLKJ_00473	HMOGKMJD_00469	OINPLJLJ_00477	PGBIGBIK_00653	EEMLNNEB_01246	NHEEFODN_00940	CAOFFAGB_00361	NLFOBEDH_01816	JFOEJGPD_00001	GPKNGAMM_00871	EJAGEKHE_01660	AACIBGPP_00913	OGLBCHLL_00897	LJIJAMJL_01022	NDPOHLNK_00194	AGHNMOCL_01300	AAKDAEMN_00656	PNGEKHEC_01077	HJEPNPLE_00483
csoR		Copper-sensing transcriptional repressor CsoR	1091	1091	1	1	13306				290	335	290	BALFPAFJ_01689	CGDBNBCA_00108	NLENHOCB_00498	LHCOLKOE_01368	IJHHNLMA_01378	FMGIHIBL_01656	FJHOEMJB_01156	FCLLLPCE_01628	MBBHBLCA_01507	EGPLHIMJ_00491	PMCAGNOE_00488	EENEJHJG_00558	PJLDKHMB_00680	DHEACBCP_00738	IOEJFPNL_00398	BOJJNDIM_00877	BJJBANJO_00495	IKPJCLKJ_00554	HMOGKMJD_00550	OINPLJLJ_00557	PGBIGBIK_00582	EEMLNNEB_01163	NHEEFODN_01009	CAOFFAGB_01393	NLFOBEDH_00126	JFOEJGPD_01226	GPKNGAMM_01423	EJAGEKHE_01247	AACIBGPP_01024	OGLBCHLL_01050	LJIJAMJL_01385	NDPOHLNK_00885	AGHNMOCL_00918	AAKDAEMN_01274	PNGEKHEC_00934	HJEPNPLE_00465
glnH		ABC transporter glutamine-binding protein GlnH	1091	1091	1	1	2855				284	839	837	BALFPAFJ_01438	CGDBNBCA_01334	NLENHOCB_00962	LHCOLKOE_01528	IJHHNLMA_00009	FMGIHIBL_00800	FJHOEMJB_00010	FCLLLPCE_00338	MBBHBLCA_00333	EGPLHIMJ_00945	PMCAGNOE_00953	EENEJHJG_01016	PJLDKHMB_01166	DHEACBCP_00449	IOEJFPNL_00976	BOJJNDIM_00046	BJJBANJO_00947	IKPJCLKJ_01010	HMOGKMJD_01000	OINPLJLJ_01021	PGBIGBIK_00263	EEMLNNEB_00404	NHEEFODN_00861	CAOFFAGB_01176	NLFOBEDH_01489	JFOEJGPD_00079	GPKNGAMM_00839	EJAGEKHE_01849	AACIBGPP_01288	OGLBCHLL_00993	LJIJAMJL_01041	NDPOHLNK_01354	AGHNMOCL_00413	AAKDAEMN_00810	PNGEKHEC_00361	HJEPNPLE_01666
dapE		Succinyl-diaminopimelate desuccinylase	1091	1091	1	1	3014				179	1100	1095	BALFPAFJ_00534	CGDBNBCA_01529	NLENHOCB_01028	LHCOLKOE_00697	IJHHNLMA_00076	FMGIHIBL_00730	FJHOEMJB_00077	FCLLLPCE_00268	MBBHBLCA_00262	EGPLHIMJ_01012	PMCAGNOE_01103	EENEJHJG_01081	PJLDKHMB_01491	DHEACBCP_00361	IOEJFPNL_01043	BOJJNDIM_01604	BJJBANJO_01012	IKPJCLKJ_01075	HMOGKMJD_01066	OINPLJLJ_01086	PGBIGBIK_00740	EEMLNNEB_00792	NHEEFODN_01581	CAOFFAGB_01262	NLFOBEDH_00390	JFOEJGPD_00773	GPKNGAMM_00747	EJAGEKHE_00481	AACIBGPP_01357	OGLBCHLL_00957	LJIJAMJL_01577	NDPOHLNK_00731	AGHNMOCL_00244	AAKDAEMN_00037	PNGEKHEC_00594	HJEPNPLE_01002
flgE		hypothetical protein	1091	1091	1	1	9392				554	1637	1636	BALFPAFJ_00060	CGDBNBCA_00144	NLENHOCB_00045	LHCOLKOE_01115	IJHHNLMA_00789	FMGIHIBL_01046	FJHOEMJB_01126	FCLLLPCE_01383	MBBHBLCA_01062	EGPLHIMJ_00053	PMCAGNOE_00045	EENEJHJG_00046	PJLDKHMB_00896	DHEACBCP_01411	IOEJFPNL_00759	BOJJNDIM_00148	BJJBANJO_00042	IKPJCLKJ_00042	HMOGKMJD_00041	OINPLJLJ_00096	PGBIGBIK_00668	EEMLNNEB_01593	NHEEFODN_01466	CAOFFAGB_00740	NLFOBEDH_01068	JFOEJGPD_01634	GPKNGAMM_00663	EJAGEKHE_00020	AACIBGPP_01507	OGLBCHLL_00751	LJIJAMJL_01084	NDPOHLNK_00042	AGHNMOCL_01512	AAKDAEMN_00924	PNGEKHEC_00011	HJEPNPLE_01714
group_7894		hypothetical protein	1091	1091	1	1	13006				218	1088	1086	BALFPAFJ_01587	CGDBNBCA_01625	NLENHOCB_00600	LHCOLKOE_01265	IJHHNLMA_01273	FMGIHIBL_01551	FJHOEMJB_01261	FCLLLPCE_01525	MBBHBLCA_01403	EGPLHIMJ_00596	PMCAGNOE_00595	EENEJHJG_00665	PJLDKHMB_00578	DHEACBCP_00633	IOEJFPNL_00292	BOJJNDIM_00771	BJJBANJO_00602	IKPJCLKJ_00661	HMOGKMJD_00657	OINPLJLJ_00665	PGBIGBIK_01152	EEMLNNEB_00695	NHEEFODN_01114	CAOFFAGB_00175	NLFOBEDH_00230	JFOEJGPD_00108	GPKNGAMM_01528	EJAGEKHE_01349	AACIBGPP_00064	OGLBCHLL_00070	LJIJAMJL_01304	NDPOHLNK_00990	AGHNMOCL_00123	AAKDAEMN_01382	PNGEKHEC_01039	HJEPNPLE_00358
queA		S-adenosylmethionine:tRNA ribosyltransferase-isomerase	1091	1091	1	1	13077				557	1031	1027	BALFPAFJ_01625	CGDBNBCA_00783	NLENHOCB_00561	LHCOLKOE_01303	IJHHNLMA_01311	FMGIHIBL_01591	FJHOEMJB_01223	FCLLLPCE_01563	MBBHBLCA_01441	EGPLHIMJ_00558	PMCAGNOE_00557	EENEJHJG_00626	PJLDKHMB_00616	DHEACBCP_00671	IOEJFPNL_00330	BOJJNDIM_00809	BJJBANJO_00563	IKPJCLKJ_00622	HMOGKMJD_00618	OINPLJLJ_00626	PGBIGBIK_00513	EEMLNNEB_00657	NHEEFODN_01075	CAOFFAGB_00213	NLFOBEDH_00192	JFOEJGPD_00146	GPKNGAMM_01490	EJAGEKHE_01311	AACIBGPP_00102	OGLBCHLL_00108	LJIJAMJL_01266	NDPOHLNK_00952	AGHNMOCL_00161	AAKDAEMN_01342	PNGEKHEC_01001	HJEPNPLE_00397
glnQ_2		Glutamine transport ATP-binding protein GlnQ	1091	1091	1	1	2678				197	776	719	BALFPAFJ_01090	CGDBNBCA_01130	NLENHOCB_00893	LHCOLKOE_01595	IJHHNLMA_01545	FMGIHIBL_00866	FJHOEMJB_01439	FCLLLPCE_00404	MBBHBLCA_00676	EGPLHIMJ_00881	PMCAGNOE_00885	EENEJHJG_00956	PJLDKHMB_00250	DHEACBCP_01628	IOEJFPNL_00909	BOJJNDIM_01255	BJJBANJO_00889	IKPJCLKJ_00946	HMOGKMJD_00943	OINPLJLJ_00957	PGBIGBIK_01026	EEMLNNEB_00891	NHEEFODN_00199	CAOFFAGB_01344	NLFOBEDH_01667	JFOEJGPD_00290	GPKNGAMM_01359	EJAGEKHE_01786	AACIBGPP_00636	OGLBCHLL_01012	LJIJAMJL_00433	NDPOHLNK_01622	AGHNMOCL_01599	AAKDAEMN_01027	PNGEKHEC_00062	HJEPNPLE_01265
rplL		50S ribosomal protein L7/L12	1091	1091	1	1	10397				362	392	377	BALFPAFJ_00310	CGDBNBCA_00616	NLENHOCB_00466	LHCOLKOE_01401	IJHHNLMA_01612	FMGIHIBL_01688	FJHOEMJB_01611	FCLLLPCE_01660	MBBHBLCA_01538	EGPLHIMJ_00464	PMCAGNOE_00467	EENEJHJG_00527	PJLDKHMB_00701	DHEACBCP_00822	IOEJFPNL_00419	BOJJNDIM_00898	BJJBANJO_00464	IKPJCLKJ_00523	HMOGKMJD_00519	OINPLJLJ_00526	PGBIGBIK_00603	EEMLNNEB_01195	NHEEFODN_00987	CAOFFAGB_01620	NLFOBEDH_01863	JFOEJGPD_00049	GPKNGAMM_00919	EJAGEKHE_01708	AACIBGPP_00960	OGLBCHLL_00302	LJIJAMJL_00974	NDPOHLNK_00241	AGHNMOCL_01347	AAKDAEMN_00607	PNGEKHEC_01124	HJEPNPLE_00532
yecS		L-cystine transport system permease protein YecS	1091	1091	1	1	10386				281	1136	698	BALFPAFJ_00325	CGDBNBCA_00630	NLENHOCB_00451	LHCOLKOE_01416	IJHHNLMA_01627	FMGIHIBL_01703	FJHOEMJB_01626	FCLLLPCE_01675	MBBHBLCA_01553	EGPLHIMJ_00449	PMCAGNOE_00452	EENEJHJG_00513	PJLDKHMB_00716	DHEACBCP_00837	IOEJFPNL_00433	BOJJNDIM_00913	BJJBANJO_00449	IKPJCLKJ_00508	HMOGKMJD_00504	OINPLJLJ_00512	PGBIGBIK_00618	EEMLNNEB_01210	NHEEFODN_00973	CAOFFAGB_01605	NLFOBEDH_01849	JFOEJGPD_00034	GPKNGAMM_00904	EJAGEKHE_01693	AACIBGPP_00946	OGLBCHLL_00288	LJIJAMJL_00989	NDPOHLNK_00227	AGHNMOCL_01333	AAKDAEMN_00621	PNGEKHEC_01110	HJEPNPLE_00518
murE		UDP-N-acetylmuramoyl-L-alanyl-D-glutamate--2,6-diaminopimelate ligase	1091	1091	1	1	4690				419	1283	1280	BALFPAFJ_00856	CGDBNBCA_00831	NLENHOCB_01586	LHCOLKOE_00119	IJHHNLMA_00644	FMGIHIBL_00135	FJHOEMJB_00643	FCLLLPCE_00872	MBBHBLCA_00964	EGPLHIMJ_01635	PMCAGNOE_01747	EENEJHJG_01725	PJLDKHMB_00403	DHEACBCP_00089	IOEJFPNL_01592	BOJJNDIM_00240	BJJBANJO_01622	IKPJCLKJ_01690	HMOGKMJD_01687	OINPLJLJ_01851	PGBIGBIK_00390	EEMLNNEB_01723	NHEEFODN_01319	CAOFFAGB_00560	NLFOBEDH_01311	JFOEJGPD_00475	GPKNGAMM_00283	EJAGEKHE_01525	AACIBGPP_00512	OGLBCHLL_01142	LJIJAMJL_00262	NDPOHLNK_00445	AGHNMOCL_00552	AAKDAEMN_00356	PNGEKHEC_01507	HJEPNPLE_00119
mqnD		1,4-dihydroxy-6-naphtoate synthase	1091	1091	1	1	4548				323	860	859	BALFPAFJ_00893	CGDBNBCA_01246	NLENHOCB_01622	LHCOLKOE_00083	IJHHNLMA_00680	FMGIHIBL_00083	FJHOEMJB_00679	FCLLLPCE_00924	MBBHBLCA_00928	EGPLHIMJ_01671	PMCAGNOE_01800	EENEJHJG_01761	PJLDKHMB_00455	DHEACBCP_00125	IOEJFPNL_01629	BOJJNDIM_00277	BJJBANJO_01658	IKPJCLKJ_01726	HMOGKMJD_01723	OINPLJLJ_01887	PGBIGBIK_00427	EEMLNNEB_01759	NHEEFODN_01356	CAOFFAGB_01793	NLFOBEDH_01348	JFOEJGPD_01040	GPKNGAMM_00320	EJAGEKHE_01575	AACIBGPP_01530	OGLBCHLL_00215	LJIJAMJL_00312	NDPOHLNK_00408	AGHNMOCL_00515	AAKDAEMN_00723	PNGEKHEC_00411	HJEPNPLE_00083
cydB		Cytochrome bd-I ubiquinol oxidase subunit 2	1091	1091	1	1	9464				221	1127	1121	BALFPAFJ_00094	CGDBNBCA_01507	NLENHOCB_00078	LHCOLKOE_01079	IJHHNLMA_00824	FMGIHIBL_01084	FJHOEMJB_01091	FCLLLPCE_01345	MBBHBLCA_00412	EGPLHIMJ_00088	PMCAGNOE_00080	EENEJHJG_00083	PJLDKHMB_01334	DHEACBCP_01449	IOEJFPNL_00792	BOJJNDIM_00112	BJJBANJO_00079	IKPJCLKJ_00079	HMOGKMJD_00078	OINPLJLJ_00134	PGBIGBIK_00010	EEMLNNEB_00961	NHEEFODN_00878	CAOFFAGB_00048	NLFOBEDH_01105	JFOEJGPD_00615	GPKNGAMM_00525	EJAGEKHE_01041	AACIBGPP_00183	OGLBCHLL_01458	LJIJAMJL_00118	NDPOHLNK_00868	AGHNMOCL_00695	AAKDAEMN_01260	PNGEKHEC_01207	HJEPNPLE_00837
queC		7-cyano-7-deazaguanine synthase	1091	1091	1	1	4383				482	698	674	BALFPAFJ_00961	CGDBNBCA_01357	NLENHOCB_00015	LHCOLKOE_00014	IJHHNLMA_00755	FMGIHIBL_00014	FJHOEMJB_00754	FCLLLPCE_00993	MBBHBLCA_01377	EGPLHIMJ_00015	PMCAGNOE_00015	EENEJHJG_00016	PJLDKHMB_00523	DHEACBCP_00194	IOEJFPNL_01700	BOJJNDIM_00345	BJJBANJO_00016	IKPJCLKJ_00016	HMOGKMJD_00016	OINPLJLJ_00063	PGBIGBIK_00496	EEMLNNEB_00830	NHEEFODN_01430	CAOFFAGB_00067	NLFOBEDH_01418	JFOEJGPD_00659	GPKNGAMM_00618	EJAGEKHE_01646	AACIBGPP_01002	OGLBCHLL_01297	LJIJAMJL_00383	NDPOHLNK_00334	AGHNMOCL_00440	AAKDAEMN_00790	PNGEKHEC_01150	HJEPNPLE_00016
alaS		Alanine--tRNA ligase	1091	1091	1	1	13312				1796	2537	2526	BALFPAFJ_01693	CGDBNBCA_00104	NLENHOCB_00494	LHCOLKOE_01372	IJHHNLMA_01382	FMGIHIBL_01660	FJHOEMJB_01152	FCLLLPCE_01632	MBBHBLCA_01511	EGPLHIMJ_00487	PMCAGNOE_00484	EENEJHJG_00554	PJLDKHMB_00684	DHEACBCP_00742	IOEJFPNL_00402	BOJJNDIM_00881	BJJBANJO_00491	IKPJCLKJ_00550	HMOGKMJD_00546	OINPLJLJ_00553	PGBIGBIK_00586	EEMLNNEB_01167	NHEEFODN_01005	CAOFFAGB_00475	NLFOBEDH_00122	JFOEJGPD_01222	GPKNGAMM_01419	EJAGEKHE_01243	AACIBGPP_01020	OGLBCHLL_01046	LJIJAMJL_01381	NDPOHLNK_00881	AGHNMOCL_00922	AAKDAEMN_01270	PNGEKHEC_00930	HJEPNPLE_00469
glnP		putative glutamine ABC transporter permease protein GlnP	1091	1091	1	1	10388				353	656	655	BALFPAFJ_00324	CGDBNBCA_00629	NLENHOCB_00452	LHCOLKOE_01415	IJHHNLMA_01626	FMGIHIBL_01702	FJHOEMJB_01625	FCLLLPCE_01674	MBBHBLCA_01552	EGPLHIMJ_00450	PMCAGNOE_00453	EENEJHJG_00514	PJLDKHMB_00715	DHEACBCP_00836	IOEJFPNL_00432	BOJJNDIM_00912	BJJBANJO_00450	IKPJCLKJ_00509	HMOGKMJD_00505	OINPLJLJ_00513	PGBIGBIK_00617	EEMLNNEB_01209	NHEEFODN_00974	CAOFFAGB_01606	NLFOBEDH_01850	JFOEJGPD_00035	GPKNGAMM_00905	EJAGEKHE_01694	AACIBGPP_00947	OGLBCHLL_00289	LJIJAMJL_00988	NDPOHLNK_00228	AGHNMOCL_01334	AAKDAEMN_00620	PNGEKHEC_01111	HJEPNPLE_00519
miaB		tRNA-2-methylthio-N(6)-dimethylallyladenosine synthase	1091	1091	1	1	10373				1112	1301	1300	BALFPAFJ_00334	CGDBNBCA_00639	NLENHOCB_00442	LHCOLKOE_01425	IJHHNLMA_01636	FMGIHIBL_01712	FJHOEMJB_01635	FCLLLPCE_01684	MBBHBLCA_01562	EGPLHIMJ_00440	PMCAGNOE_00443	EENEJHJG_00504	PJLDKHMB_00725	DHEACBCP_00846	IOEJFPNL_00442	BOJJNDIM_00922	BJJBANJO_00440	IKPJCLKJ_00499	HMOGKMJD_00495	OINPLJLJ_00503	PGBIGBIK_00627	EEMLNNEB_01219	NHEEFODN_00964	CAOFFAGB_00385	NLFOBEDH_01840	JFOEJGPD_00025	GPKNGAMM_00895	EJAGEKHE_01684	AACIBGPP_00937	OGLBCHLL_00279	LJIJAMJL_00998	NDPOHLNK_00218	AGHNMOCL_01324	AAKDAEMN_00630	PNGEKHEC_01101	HJEPNPLE_00509
pth		Peptidyl-tRNA hydrolase	1091	1124	1.04	1	9955				452	545	544	BALFPAFJ_01357	CGDBNBCA_00315	NLENHOCB_00292	LHCOLKOE_00865	IJHHNLMA_01037	FMGIHIBL_01301	FJHOEMJB_00879	FCLLLPCE_01129	MBBHBLCA_00535	EGPLHIMJ_00300	PMCAGNOE_00294	EENEJHJG_00357	PJLDKHMB_00181	DHEACBCP_01233	IOEJFPNL_00702	BOJJNDIM_01001	BJJBANJO_00297	IKPJCLKJ_00352	HMOGKMJD_00351	OINPLJLJ_00356	PGBIGBIK_00190	EEMLNNEB_00245	NHEEFODN_00641	CAOFFAGB_00615	NLFOBEDH_00614	JFOEJGPD_01582	GPKNGAMM_01066	EJAGEKHE_00072	AACIBGPP_00797	OGLBCHLL_00657	LJIJAMJL_01221	NDPOHLNK_00590	AGHNMOCL_00820	AAKDAEMN_00300	PNGEKHEC_00292	HJEPNPLE_01325
uvrB		UvrABC system protein B	1091	1091	1	1	12858				281	1973	1966	BALFPAFJ_01530	CGDBNBCA_00921	NLENHOCB_00661	LHCOLKOE_01198	IJHHNLMA_01217	FMGIHIBL_01487	FJHOEMJB_01317	FCLLLPCE_01462	MBBHBLCA_00824	EGPLHIMJ_00652	PMCAGNOE_00657	EENEJHJG_00725	PJLDKHMB_01302	DHEACBCP_00226	IOEJFPNL_00229	BOJJNDIM_00709	BJJBANJO_00660	IKPJCLKJ_00719	HMOGKMJD_00716	OINPLJLJ_00727	PGBIGBIK_01509	EEMLNNEB_01619	NHEEFODN_01168	CAOFFAGB_00460	NLFOBEDH_00294	JFOEJGPD_00943	GPKNGAMM_01584	EJAGEKHE_01403	AACIBGPP_00017	OGLBCHLL_00399	LJIJAMJL_01359	NDPOHLNK_01044	AGHNMOCL_00068	AAKDAEMN_01428	PNGEKHEC_00740	HJEPNPLE_01172
hemE		Uroporphyrinogen decarboxylase	1091	1091	1	1	14760				578	1043	1021	BALFPAFJ_00192	CGDBNBCA_00221	NLENHOCB_01214	LHCOLKOE_00511	IJHHNLMA_00264	FMGIHIBL_00535	FJHOEMJB_00265	FCLLLPCE_00074	MBBHBLCA_00073	EGPLHIMJ_01200	PMCAGNOE_01296	EENEJHJG_01273	PJLDKHMB_01688	DHEACBCP_01093	IOEJFPNL_01226	BOJJNDIM_01439	BJJBANJO_01202	IKPJCLKJ_01265	HMOGKMJD_01258	OINPLJLJ_01280	PGBIGBIK_00932	EEMLNNEB_00565	NHEEFODN_00442	CAOFFAGB_01711	NLFOBEDH_00908	JFOEJGPD_01382	GPKNGAMM_01269	EJAGEKHE_00777	AACIBGPP_00425	OGLBCHLL_00465	LJIJAMJL_01691	NDPOHLNK_01513	AGHNMOCL_01433	AAKDAEMN_00196	PNGEKHEC_00177	HJEPNPLE_00685
bioB		Biotin synthase	1091	1091	1	1	4533				359	836	835	BALFPAFJ_00900	CGDBNBCA_01239	NLENHOCB_01629	LHCOLKOE_00076	IJHHNLMA_00687	FMGIHIBL_00076	FJHOEMJB_00686	FCLLLPCE_00931	MBBHBLCA_01314	EGPLHIMJ_01678	PMCAGNOE_01807	EENEJHJG_01771	PJLDKHMB_00462	DHEACBCP_00132	IOEJFPNL_01636	BOJJNDIM_00284	BJJBANJO_01666	IKPJCLKJ_01735	HMOGKMJD_01732	OINPLJLJ_01897	PGBIGBIK_00434	EEMLNNEB_01769	NHEEFODN_01363	CAOFFAGB_01786	NLFOBEDH_01355	JFOEJGPD_01033	GPKNGAMM_00327	EJAGEKHE_01582	AACIBGPP_01537	OGLBCHLL_00208	LJIJAMJL_00319	NDPOHLNK_00401	AGHNMOCL_00508	AAKDAEMN_00730	PNGEKHEC_00404	HJEPNPLE_00076
group_9451		hypothetical protein	1091	1091	1	1	14894				206	263	262	BALFPAFJ_01211	CGDBNBCA_01452	NLENHOCB_01131	LHCOLKOE_00590	IJHHNLMA_00186	FMGIHIBL_00614	FJHOEMJB_00187	FCLLLPCE_00152	MBBHBLCA_00152	EGPLHIMJ_01122	PMCAGNOE_01218	EENEJHJG_01195	PJLDKHMB_01610	DHEACBCP_01171	IOEJFPNL_01149	BOJJNDIM_01715	BJJBANJO_01124	IKPJCLKJ_01187	HMOGKMJD_01179	OINPLJLJ_01202	PGBIGBIK_00852	EEMLNNEB_00276	NHEEFODN_00022	CAOFFAGB_00131	NLFOBEDH_01591	JFOEJGPD_01292	GPKNGAMM_00585	EJAGEKHE_01141	AACIBGPP_01261	OGLBCHLL_01622	LJIJAMJL_01461	NDPOHLNK_00612	AGHNMOCL_00195	AAKDAEMN_01547	PNGEKHEC_00773	HJEPNPLE_01209
hpr		Hydroxypyruvate reductase	1091	1091	1	1	10135				932	935	934	BALFPAFJ_01292	CGDBNBCA_01094	NLENHOCB_00353	LHCOLKOE_00803	IJHHNLMA_01096	FMGIHIBL_01362	FJHOEMJB_00820	FCLLLPCE_01068	MBBHBLCA_00597	EGPLHIMJ_00359	PMCAGNOE_00354	EENEJHJG_00416	PJLDKHMB_00118	DHEACBCP_01293	IOEJFPNL_00642	BOJJNDIM_00523	BJJBANJO_00356	IKPJCLKJ_00411	HMOGKMJD_00410	OINPLJLJ_00415	PGBIGBIK_00130	EEMLNNEB_01069	NHEEFODN_00582	CAOFFAGB_00410	NLFOBEDH_00553	JFOEJGPD_00210	GPKNGAMM_00436	EJAGEKHE_00864	AACIBGPP_00856	OGLBCHLL_00830	LJIJAMJL_00191	NDPOHLNK_00531	AGHNMOCL_00761	AAKDAEMN_01475	PNGEKHEC_00504	HJEPNPLE_01388
group_9476		hypothetical protein	1091	1113	1.03	1	9995				233	830	828	BALFPAFJ_01349	CGDBNBCA_00307	NLENHOCB_00300	LHCOLKOE_00857	IJHHNLMA_01045	FMGIHIBL_01309	FJHOEMJB_00871	FCLLLPCE_01121	MBBHBLCA_00543	EGPLHIMJ_00308	PMCAGNOE_00302	EENEJHJG_00365	PJLDKHMB_00173	DHEACBCP_01241	IOEJFPNL_00694	BOJJNDIM_00993	BJJBANJO_00305	IKPJCLKJ_00360	HMOGKMJD_00359	OINPLJLJ_00364	PGBIGBIK_00182	EEMLNNEB_00237	NHEEFODN_00633	CAOFFAGB_00092	NLFOBEDH_00606	JFOEJGPD_01590	GPKNGAMM_01058	EJAGEKHE_00080	AACIBGPP_00805	OGLBCHLL_00649	LJIJAMJL_01229	NDPOHLNK_00582	AGHNMOCL_00812	AAKDAEMN_00292	PNGEKHEC_00300	HJEPNPLE_01333
macB		Macrolide export ATP-binding/permease protein MacB	1091	1091	1	1	13023				569	1925	1921	BALFPAFJ_01595	CGDBNBCA_01633	NLENHOCB_00592	LHCOLKOE_01273	IJHHNLMA_01281	FMGIHIBL_01559	FJHOEMJB_01253	FCLLLPCE_01533	MBBHBLCA_01411	EGPLHIMJ_00588	PMCAGNOE_00587	EENEJHJG_00657	PJLDKHMB_00586	DHEACBCP_00641	IOEJFPNL_00300	BOJJNDIM_00779	BJJBANJO_00594	IKPJCLKJ_00653	HMOGKMJD_00649	OINPLJLJ_00657	PGBIGBIK_01470	EEMLNNEB_00687	NHEEFODN_01106	CAOFFAGB_00183	NLFOBEDH_00222	JFOEJGPD_00116	GPKNGAMM_01520	EJAGEKHE_01341	AACIBGPP_00072	OGLBCHLL_00078	LJIJAMJL_01296	NDPOHLNK_00982	AGHNMOCL_00131	AAKDAEMN_01374	PNGEKHEC_01031	HJEPNPLE_00366
rlmH		Ribosomal RNA large subunit methyltransferase H	1091	1091	1	1	9539				269	449	448	BALFPAFJ_00137	CGDBNBCA_00266	NLENHOCB_00120	LHCOLKOE_01036	IJHHNLMA_00866	FMGIHIBL_01126	FJHOEMJB_01049	FCLLLPCE_01303	MBBHBLCA_00455	EGPLHIMJ_00130	PMCAGNOE_00122	EENEJHJG_00125	PJLDKHMB_01378	DHEACBCP_01492	IOEJFPNL_00837	BOJJNDIM_00069	BJJBANJO_00121	IKPJCLKJ_00121	HMOGKMJD_00120	OINPLJLJ_00176	PGBIGBIK_00053	EEMLNNEB_00351	NHEEFODN_00920	CAOFFAGB_00694	NLFOBEDH_01151	JFOEJGPD_01195	GPKNGAMM_00495	EJAGEKHE_01426	AACIBGPP_01616	OGLBCHLL_00005	LJIJAMJL_00765	NDPOHLNK_01123	AGHNMOCL_01539	AAKDAEMN_01173	PNGEKHEC_00327	HJEPNPLE_01110
artQ		Arginine transport system permease protein ArtQ	1091	1091	1	1	2653				299	743	736	BALFPAFJ_01110	CGDBNBCA_00681	NLENHOCB_00873	LHCOLKOE_01615	IJHHNLMA_01525	FMGIHIBL_00886	FJHOEMJB_01459	FCLLLPCE_00424	MBBHBLCA_00696	EGPLHIMJ_00861	PMCAGNOE_00866	EENEJHJG_00936	PJLDKHMB_00270	DHEACBCP_01608	IOEJFPNL_00889	BOJJNDIM_01274	BJJBANJO_00869	IKPJCLKJ_00926	HMOGKMJD_00922	OINPLJLJ_00937	PGBIGBIK_01007	EEMLNNEB_00911	NHEEFODN_00179	CAOFFAGB_01501	NLFOBEDH_01688	JFOEJGPD_00310	GPKNGAMM_01379	EJAGEKHE_01766	AACIBGPP_00616	OGLBCHLL_00607	LJIJAMJL_00413	NDPOHLNK_01602	AGHNMOCL_01619	AAKDAEMN_01116	PNGEKHEC_00042	HJEPNPLE_01245
rplI		50S ribosomal protein L9	1091	1091	1	1	12908				443	443	443	BALFPAFJ_01544	CGDBNBCA_00414	NLENHOCB_00644	LHCOLKOE_01217	IJHHNLMA_01228	FMGIHIBL_01505	FJHOEMJB_01306	FCLLLPCE_01479	MBBHBLCA_00808	EGPLHIMJ_00641	PMCAGNOE_00642	EENEJHJG_00712	PJLDKHMB_01319	DHEACBCP_00241	IOEJFPNL_00248	BOJJNDIM_00724	BJJBANJO_00646	IKPJCLKJ_00706	HMOGKMJD_00702	OINPLJLJ_00710	PGBIGBIK_01494	EEMLNNEB_01604	NHEEFODN_01157	CAOFFAGB_01570	NLFOBEDH_00276	JFOEJGPD_00954	GPKNGAMM_01573	EJAGEKHE_01392	AACIBGPP_00006	OGLBCHLL_01350	LJIJAMJL_01348	NDPOHLNK_01033	AGHNMOCL_00079	AAKDAEMN_01410	PNGEKHEC_00729	HJEPNPLE_01184
group_10010		hypothetical protein	1090	1090	1	1	4565				164	512	502	BALFPAFJ_00880	CGDBNBCA_01259	NLENHOCB_01609	LHCOLKOE_00096	IJHHNLMA_00667	FMGIHIBL_00112	FJHOEMJB_00666	FCLLLPCE_00895	MBBHBLCA_00941	EGPLHIMJ_01658	PMCAGNOE_01771	EENEJHJG_01748	PJLDKHMB_00426	DHEACBCP_00112	IOEJFPNL_01616	BOJJNDIM_00264	BJJBANJO_01645	IKPJCLKJ_01713	HMOGKMJD_01710	OINPLJLJ_01874	PGBIGBIK_00414	EEMLNNEB_01746	NHEEFODN_01343	CAOFFAGB_01807	NLFOBEDH_01334	JFOEJGPD_01053	GPKNGAMM_00307	EJAGEKHE_01549	AACIBGPP_01517	OGLBCHLL_00228	LJIJAMJL_00286	NDPOHLNK_00421	AGHNMOCL_00528	AAKDAEMN_00710	PNGEKHEC_00424	HJEPNPLE_00096
accA		Acetyl-coenzyme A carboxylase carboxyl transferase subunit alpha	1090	1090	1	1	10348				398	938	937	BALFPAFJ_00347	CGDBNBCA_00652	NLENHOCB_00428	LHCOLKOE_01441	IJHHNLMA_01649	FMGIHIBL_01728	FJHOEMJB_01648	FCLLLPCE_01700	MBBHBLCA_01577	EGPLHIMJ_00427	PMCAGNOE_00428	EENEJHJG_00489	PJLDKHMB_00739	DHEACBCP_00862	IOEJFPNL_00456	BOJJNDIM_00937	BJJBANJO_00425	IKPJCLKJ_00484	HMOGKMJD_00480	OINPLJLJ_00488	PGBIGBIK_00642	EEMLNNEB_01234	NHEEFODN_00951	CAOFFAGB_00372	NLFOBEDH_01827	JFOEJGPD_00012	GPKNGAMM_00882	EJAGEKHE_01671	AACIBGPP_00924	OGLBCHLL_00266	LJIJAMJL_01011	NDPOHLNK_00205	AGHNMOCL_01311	AAKDAEMN_00643	PNGEKHEC_01088	HJEPNPLE_00496
mraY		Phospho-N-acetylmuramoyl-pentapeptide-transferase	1090	1090	1	1	10326				122	1061	1058	BALFPAFJ_00360	CGDBNBCA_01518	NLENHOCB_00418	LHCOLKOE_01451	IJHHNLMA_01659	FMGIHIBL_01738	FJHOEMJB_01658	FCLLLPCE_01710	MBBHBLCA_01587	EGPLHIMJ_00417	PMCAGNOE_00417	EENEJHJG_00479	PJLDKHMB_00750	DHEACBCP_00872	IOEJFPNL_00468	BOJJNDIM_00947	BJJBANJO_00415	IKPJCLKJ_00474	HMOGKMJD_00470	OINPLJLJ_00478	PGBIGBIK_00652	EEMLNNEB_01245	NHEEFODN_00941	CAOFFAGB_00362	NLFOBEDH_01817	JFOEJGPD_00002	GPKNGAMM_00872	EJAGEKHE_01661	AACIBGPP_00914	OGLBCHLL_00898	LJIJAMJL_01021	NDPOHLNK_00195	AGHNMOCL_01301	AAKDAEMN_00655	PNGEKHEC_01078	HJEPNPLE_00484
livH		High-affinity branched-chain amino acid transport system permease protein LivH	1090	1090	1	1	2940				413	896	894	BALFPAFJ_00502	CGDBNBCA_01564	NLENHOCB_00997	LHCOLKOE_00729	IJHHNLMA_00044	FMGIHIBL_00765	FJHOEMJB_00045	FCLLLPCE_00303	MBBHBLCA_00298	EGPLHIMJ_00980	PMCAGNOE_01072	EENEJHJG_01050	PJLDKHMB_01460	DHEACBCP_00393	IOEJFPNL_01012	BOJJNDIM_01572	BJJBANJO_00981	IKPJCLKJ_01044	HMOGKMJD_01035	OINPLJLJ_01055	PGBIGBIK_00708	EEMLNNEB_00761	NHEEFODN_01550	CAOFFAGB_00744	NLFOBEDH_00356	JFOEJGPD_00740	GPKNGAMM_00714	EJAGEKHE_00449	AACIBGPP_01322	OGLBCHLL_00878	LJIJAMJL_01609	NDPOHLNK_00766	AGHNMOCL_00379	AAKDAEMN_00006	PNGEKHEC_00559	HJEPNPLE_01037
guaB		Inosine-5'-monophosphate dehydrogenase	1090	1090	1	1	3060				383	1457	1453	BALFPAFJ_00544	CGDBNBCA_00065	NLENHOCB_01040	LHCOLKOE_00687	IJHHNLMA_00085	FMGIHIBL_00721	FJHOEMJB_00086	FCLLLPCE_00259	MBBHBLCA_00253	EGPLHIMJ_01021	PMCAGNOE_01114	EENEJHJG_01091	PJLDKHMB_01501	DHEACBCP_00352	IOEJFPNL_01053	BOJJNDIM_01614	BJJBANJO_01023	IKPJCLKJ_01085	HMOGKMJD_01076	OINPLJLJ_01096	PGBIGBIK_00750	EEMLNNEB_01407	NHEEFODN_01591	CAOFFAGB_01251	NLFOBEDH_00399	JFOEJGPD_00784	GPKNGAMM_00757	EJAGEKHE_00491	AACIBGPP_01367	OGLBCHLL_00967	LJIJAMJL_01566	NDPOHLNK_00721	AGHNMOCL_00254	AAKDAEMN_00047	PNGEKHEC_00604	HJEPNPLE_00993
apbC		Iron-sulfur cluster carrier protein	1090	1090	1	1	4755				239	1106	1103	BALFPAFJ_00818	CGDBNBCA_00500	NLENHOCB_01545	LHCOLKOE_00159	IJHHNLMA_00606	FMGIHIBL_00176	FJHOEMJB_00605	FCLLLPCE_00831	MBBHBLCA_01005	EGPLHIMJ_01597	PMCAGNOE_01706	EENEJHJG_01686	PJLDKHMB_00365	DHEACBCP_00050	IOEJFPNL_01553	BOJJNDIM_00202	BJJBANJO_01583	IKPJCLKJ_01651	HMOGKMJD_01648	OINPLJLJ_01812	PGBIGBIK_00353	EEMLNNEB_01683	NHEEFODN_01279	CAOFFAGB_00823	NLFOBEDH_01272	JFOEJGPD_00436	GPKNGAMM_00244	EJAGEKHE_01485	AACIBGPP_00734	OGLBCHLL_00708	LJIJAMJL_00509	NDPOHLNK_00820	AGHNMOCL_00591	AAKDAEMN_01612	PNGEKHEC_01468	HJEPNPLE_00159
group_10523		Leu/Ile/Val-binding protein	1090	1090	1	1	2941			Hypothetical protein with no hits to refseq/uniprot/clusters/cdd/tigrfams/pfam overlapping another protein with hits	182	1121	1101	BALFPAFJ_00503	CGDBNBCA_01563	NLENHOCB_00998	LHCOLKOE_00728	IJHHNLMA_00045	FMGIHIBL_00764	FJHOEMJB_00046	FCLLLPCE_00302	MBBHBLCA_00297	EGPLHIMJ_00981	PMCAGNOE_01073	EENEJHJG_01051	PJLDKHMB_01461	DHEACBCP_00392	IOEJFPNL_01013	BOJJNDIM_01573	BJJBANJO_00982	IKPJCLKJ_01045	HMOGKMJD_01036	OINPLJLJ_01056	PGBIGBIK_00709	EEMLNNEB_00762	NHEEFODN_01551	CAOFFAGB_00743	NLFOBEDH_00357	JFOEJGPD_00741	GPKNGAMM_00715	EJAGEKHE_00450	AACIBGPP_01323	OGLBCHLL_00877	LJIJAMJL_01608	NDPOHLNK_00765	AGHNMOCL_00378	AAKDAEMN_00007	PNGEKHEC_00560	HJEPNPLE_01036
group_10569	glnQ_2	Glutamine transport ATP-binding protein GlnQ	1090	1090	1	1	2654				218	731	722	BALFPAFJ_01109	CGDBNBCA_00682	NLENHOCB_00874	LHCOLKOE_01614	IJHHNLMA_01526	FMGIHIBL_00885	FJHOEMJB_01458	FCLLLPCE_00423	MBBHBLCA_00695	EGPLHIMJ_00862	PMCAGNOE_00867	EENEJHJG_00937	PJLDKHMB_00269	DHEACBCP_01609	IOEJFPNL_00890	BOJJNDIM_01273	BJJBANJO_00870	IKPJCLKJ_00927	HMOGKMJD_00923	OINPLJLJ_00938	PGBIGBIK_01008	EEMLNNEB_00910	NHEEFODN_00180	CAOFFAGB_01500	NLFOBEDH_01687	JFOEJGPD_00309	GPKNGAMM_01378	EJAGEKHE_01767	AACIBGPP_00617	OGLBCHLL_00606	LJIJAMJL_00414	NDPOHLNK_01603	AGHNMOCL_01618	AAKDAEMN_01117	PNGEKHEC_00043	HJEPNPLE_01246
atpA		ATP synthase subunit alpha	1090	1090	1	1	9502				194	1523	1503	BALFPAFJ_00116	CGDBNBCA_00287	NLENHOCB_00099	LHCOLKOE_01057	IJHHNLMA_00845	FMGIHIBL_01105	FJHOEMJB_01070	FCLLLPCE_01324	MBBHBLCA_00434	EGPLHIMJ_00109	PMCAGNOE_00101	EENEJHJG_00104	PJLDKHMB_01356	DHEACBCP_01470	IOEJFPNL_00816	BOJJNDIM_00091	BJJBANJO_00100	IKPJCLKJ_00100	HMOGKMJD_00099	OINPLJLJ_00155	PGBIGBIK_00031	EEMLNNEB_00330	NHEEFODN_00899	CAOFFAGB_01416	NLFOBEDH_01129	JFOEJGPD_00594	GPKNGAMM_01132	EJAGEKHE_01070	AACIBGPP_00162	OGLBCHLL_01334	LJIJAMJL_00097	NDPOHLNK_00077	AGHNMOCL_00674	AAKDAEMN_01152	PNGEKHEC_01228	HJEPNPLE_01133
dksA		RNA polymerase-binding transcription factor DksA	1090	1090	1	1	9538				293	362	361	BALFPAFJ_00136	CGDBNBCA_00267	NLENHOCB_00119	LHCOLKOE_01037	IJHHNLMA_00865	FMGIHIBL_01125	FJHOEMJB_01050	FCLLLPCE_01304	MBBHBLCA_00454	EGPLHIMJ_00129	PMCAGNOE_00121	EENEJHJG_00124	PJLDKHMB_01377	DHEACBCP_01491	IOEJFPNL_00836	BOJJNDIM_00070	BJJBANJO_00120	IKPJCLKJ_00120	HMOGKMJD_00119	OINPLJLJ_00175	PGBIGBIK_00052	EEMLNNEB_00350	NHEEFODN_00919	CAOFFAGB_00695	NLFOBEDH_01150	JFOEJGPD_01194	GPKNGAMM_00494	EJAGEKHE_01425	AACIBGPP_01615	OGLBCHLL_00004	LJIJAMJL_00764	NDPOHLNK_01122	AGHNMOCL_01538	AAKDAEMN_01172	PNGEKHEC_00326	HJEPNPLE_01111
group_10659		hypothetical protein	1090	1090	1	1	9553				197	302	197	BALFPAFJ_00146	CGDBNBCA_00257	NLENHOCB_00129	LHCOLKOE_01027	IJHHNLMA_00875	FMGIHIBL_01135	FJHOEMJB_01040	FCLLLPCE_01294	MBBHBLCA_00464	EGPLHIMJ_00139	PMCAGNOE_00131	EENEJHJG_00134	PJLDKHMB_01387	DHEACBCP_01501	IOEJFPNL_00846	BOJJNDIM_00060	BJJBANJO_00130	IKPJCLKJ_00130	HMOGKMJD_00129	OINPLJLJ_00185	PGBIGBIK_00062	EEMLNNEB_00360	NHEEFODN_00929	CAOFFAGB_00685	NLFOBEDH_01160	JFOEJGPD_01204	GPKNGAMM_00504	EJAGEKHE_01435	AACIBGPP_01625	OGLBCHLL_00014	LJIJAMJL_00774	NDPOHLNK_01132	AGHNMOCL_01548	AAKDAEMN_01182	PNGEKHEC_00336	HJEPNPLE_01101
fdnG-3		Formate dehydrogenase 2 subunit alpha (cytochrome c-553)	1090	1090	1	1	5183				542	542	542	BALFPAFJ_00409	CGDBNBCA_00011	NLENHOCB_01469	LHCOLKOE_00251	IJHHNLMA_00515	FMGIHIBL_00264	FJHOEMJB_00515	FCLLLPCE_00743	MBBHBLCA_01664	EGPLHIMJ_01508	PMCAGNOE_01617	EENEJHJG_01601	PJLDKHMB_01082	DHEACBCP_01665	IOEJFPNL_01463	BOJJNDIM_00429	BJJBANJO_01499	IKPJCLKJ_01566	HMOGKMJD_01564	OINPLJLJ_01728	PGBIGBIK_01372	EEMLNNEB_01306	NHEEFODN_00329	CAOFFAGB_01461	NLFOBEDH_00789	JFOEJGPD_01121	GPKNGAMM_00116	EJAGEKHE_01184	AACIBGPP_01195	OGLBCHLL_01117	LJIJAMJL_00727	NDPOHLNK_01275	AGHNMOCL_01052	AAKDAEMN_00427	PNGEKHEC_01351	HJEPNPLE_01595
group_10702		hypothetical protein	1090	1090	1	1	2951				497	515	514	BALFPAFJ_00511	CGDBNBCA_01555	NLENHOCB_01006	LHCOLKOE_00720	IJHHNLMA_00053	FMGIHIBL_00756	FJHOEMJB_00054	FCLLLPCE_00294	MBBHBLCA_00289	EGPLHIMJ_00989	PMCAGNOE_01081	EENEJHJG_01059	PJLDKHMB_01469	DHEACBCP_00384	IOEJFPNL_01021	BOJJNDIM_01581	BJJBANJO_00990	IKPJCLKJ_01053	HMOGKMJD_01044	OINPLJLJ_01064	PGBIGBIK_00717	EEMLNNEB_00770	NHEEFODN_01559	CAOFFAGB_00794	NLFOBEDH_00365	JFOEJGPD_00749	GPKNGAMM_00723	EJAGEKHE_00458	AACIBGPP_01331	OGLBCHLL_00869	LJIJAMJL_01600	NDPOHLNK_00757	AGHNMOCL_00370	AAKDAEMN_00015	PNGEKHEC_00568	HJEPNPLE_01028
cfiB		2-oxoglutarate carboxylase small subunit	1090	1090	1	1	2975				1106	1445	1444	BALFPAFJ_00522	CGDBNBCA_01544	NLENHOCB_01017	LHCOLKOE_00709	IJHHNLMA_00064	FMGIHIBL_00745	FJHOEMJB_00065	FCLLLPCE_00283	MBBHBLCA_00278	EGPLHIMJ_01000	PMCAGNOE_01092	EENEJHJG_01070	PJLDKHMB_01480	DHEACBCP_00373	IOEJFPNL_01032	BOJJNDIM_01592	BJJBANJO_01001	IKPJCLKJ_01064	HMOGKMJD_01055	OINPLJLJ_01075	PGBIGBIK_00728	EEMLNNEB_00781	NHEEFODN_01570	CAOFFAGB_00783	NLFOBEDH_00376	JFOEJGPD_00760	GPKNGAMM_00734	EJAGEKHE_00469	AACIBGPP_01342	OGLBCHLL_00942	LJIJAMJL_01589	NDPOHLNK_00746	AGHNMOCL_00359	AAKDAEMN_00026	PNGEKHEC_00579	HJEPNPLE_01017
ybaB		Nucleoid-associated protein	1090	1090	1	1	4689				311	410	311	BALFPAFJ_00857	CGDBNBCA_00830	NLENHOCB_01587	LHCOLKOE_00118	IJHHNLMA_00645	FMGIHIBL_00134	FJHOEMJB_00644	FCLLLPCE_00873	MBBHBLCA_00963	EGPLHIMJ_01636	PMCAGNOE_01748	EENEJHJG_01726	PJLDKHMB_00404	DHEACBCP_00090	IOEJFPNL_01593	BOJJNDIM_00241	BJJBANJO_01623	IKPJCLKJ_01691	HMOGKMJD_01688	OINPLJLJ_01852	PGBIGBIK_00391	EEMLNNEB_01724	NHEEFODN_01320	CAOFFAGB_00559	NLFOBEDH_01312	JFOEJGPD_00476	GPKNGAMM_00284	EJAGEKHE_01526	AACIBGPP_00513	OGLBCHLL_01143	LJIJAMJL_00263	NDPOHLNK_00444	AGHNMOCL_00551	AAKDAEMN_00357	PNGEKHEC_01508	HJEPNPLE_00118
nrdB		Ribonucleoside-diphosphate reductase subunit beta	1090	1093	1.01	1	8798				887	1022	1021	BALFPAFJ_01044	CGDBNBCA_01315	NLENHOCB_00217	LHCOLKOE_00938	IJHHNLMA_00958	FMGIHIBL_01224	FJHOEMJB_00957	FCLLLPCE_01204	MBBHBLCA_01256	EGPLHIMJ_00222	PMCAGNOE_00220	EENEJHJG_00173	PJLDKHMB_00797	DHEACBCP_00591	IOEJFPNL_00030	BOJJNDIM_00610	BJJBANJO_00219	IKPJCLKJ_00217	HMOGKMJD_00273	OINPLJLJ_00224	PGBIGBIK_01120	EEMLNNEB_00047	NHEEFODN_00777	CAOFFAGB_00122	NLFOBEDH_00713	JFOEJGPD_00689	GPKNGAMM_00168	EJAGEKHE_01000	AACIBGPP_00222	OGLBCHLL_01211	LJIJAMJL_01145	NDPOHLNK_00300	AGHNMOCL_01126	AAKDAEMN_01232	PNGEKHEC_00859	HJEPNPLE_00263
prs		Ribose-phosphate pyrophosphokinase	1090	1090	1	1	2674				281	929	928	BALFPAFJ_01094	CGDBNBCA_01126	NLENHOCB_00889	LHCOLKOE_01599	IJHHNLMA_01541	FMGIHIBL_00870	FJHOEMJB_01443	FCLLLPCE_00408	MBBHBLCA_00680	EGPLHIMJ_00877	PMCAGNOE_00881	EENEJHJG_00952	PJLDKHMB_00254	DHEACBCP_01624	IOEJFPNL_00905	BOJJNDIM_01259	BJJBANJO_00885	IKPJCLKJ_00942	HMOGKMJD_00939	OINPLJLJ_00953	PGBIGBIK_01022	EEMLNNEB_00895	NHEEFODN_00195	CAOFFAGB_01348	NLFOBEDH_01671	JFOEJGPD_00294	GPKNGAMM_01363	EJAGEKHE_01782	AACIBGPP_00632	OGLBCHLL_01008	LJIJAMJL_00429	NDPOHLNK_01618	AGHNMOCL_01603	AAKDAEMN_01023	PNGEKHEC_00058	HJEPNPLE_01261
bamD		Outer membrane protein assembly factor BamD	1090	1090	1	1	3099				509	659	646	BALFPAFJ_00559	CGDBNBCA_00050	NLENHOCB_01055	LHCOLKOE_00672	IJHHNLMA_00100	FMGIHIBL_00706	FJHOEMJB_00101	FCLLLPCE_00244	MBBHBLCA_00238	EGPLHIMJ_01036	PMCAGNOE_01130	EENEJHJG_01108	PJLDKHMB_01521	DHEACBCP_00337	IOEJFPNL_01068	BOJJNDIM_01629	BJJBANJO_01040	IKPJCLKJ_01102	HMOGKMJD_01093	OINPLJLJ_01113	PGBIGBIK_00765	EEMLNNEB_01422	NHEEFODN_01607	CAOFFAGB_01234	NLFOBEDH_00417	JFOEJGPD_00800	GPKNGAMM_00773	EJAGEKHE_00508	AACIBGPP_01383	OGLBCHLL_00983	LJIJAMJL_01549	NDPOHLNK_00705	AGHNMOCL_00270	AAKDAEMN_00062	PNGEKHEC_00620	HJEPNPLE_00978
tolQ_2		Tol-Pal system protein TolQ	1090	1090	1	1	9508				383	554	553	BALFPAFJ_00120	CGDBNBCA_00283	NLENHOCB_00103	LHCOLKOE_01053	IJHHNLMA_00849	FMGIHIBL_01109	FJHOEMJB_01066	FCLLLPCE_01320	MBBHBLCA_00438	EGPLHIMJ_00113	PMCAGNOE_00105	EENEJHJG_00108	PJLDKHMB_01360	DHEACBCP_01474	IOEJFPNL_00820	BOJJNDIM_00087	BJJBANJO_00104	IKPJCLKJ_00104	HMOGKMJD_00103	OINPLJLJ_00159	PGBIGBIK_00035	EEMLNNEB_00334	NHEEFODN_00903	CAOFFAGB_01412	NLFOBEDH_01133	JFOEJGPD_00590	GPKNGAMM_01128	EJAGEKHE_01066	AACIBGPP_00158	OGLBCHLL_01330	LJIJAMJL_00093	NDPOHLNK_00081	AGHNMOCL_00670	AAKDAEMN_01156	PNGEKHEC_01232	HJEPNPLE_01129
pyrH		Uridylate kinase	1090	1090	1	1	14691				377	719	717	BALFPAFJ_00222	CGDBNBCA_00190	NLENHOCB_01245	LHCOLKOE_00481	IJHHNLMA_00295	FMGIHIBL_00505	FJHOEMJB_00296	FCLLLPCE_00044	MBBHBLCA_00043	EGPLHIMJ_01231	PMCAGNOE_01326	EENEJHJG_01304	PJLDKHMB_01718	DHEACBCP_01063	IOEJFPNL_01256	BOJJNDIM_01409	BJJBANJO_01233	IKPJCLKJ_01296	HMOGKMJD_01289	OINPLJLJ_01311	PGBIGBIK_00962	EEMLNNEB_00596	NHEEFODN_00473	CAOFFAGB_00025	NLFOBEDH_00939	JFOEJGPD_01350	GPKNGAMM_01301	EJAGEKHE_00808	AACIBGPP_00394	OGLBCHLL_00434	LJIJAMJL_01660	NDPOHLNK_01544	AGHNMOCL_01464	AAKDAEMN_00226	PNGEKHEC_00146	HJEPNPLE_00655
rpsM		30S ribosomal protein S13	1090	1090	1	1	4779				173	365	364	BALFPAFJ_00805	CGDBNBCA_00486	NLENHOCB_01531	LHCOLKOE_00173	IJHHNLMA_00592	FMGIHIBL_00192	FJHOEMJB_00591	FCLLLPCE_00815	MBBHBLCA_01019	EGPLHIMJ_01583	PMCAGNOE_01692	EENEJHJG_01672	PJLDKHMB_00351	DHEACBCP_00036	IOEJFPNL_01539	BOJJNDIM_00188	BJJBANJO_01569	IKPJCLKJ_01637	HMOGKMJD_01634	OINPLJLJ_01798	PGBIGBIK_00339	EEMLNNEB_01669	NHEEFODN_01266	CAOFFAGB_00809	NLFOBEDH_01256	JFOEJGPD_00422	GPKNGAMM_00230	EJAGEKHE_01469	AACIBGPP_00721	OGLBCHLL_01553	LJIJAMJL_00525	NDPOHLNK_00833	AGHNMOCL_00604	AAKDAEMN_01596	PNGEKHEC_01455	HJEPNPLE_00173
hisG		ATP phosphoribosyltransferase	1090	1090	1	1	4773				260	899	898	BALFPAFJ_00810	CGDBNBCA_00491	NLENHOCB_01536	LHCOLKOE_00168	IJHHNLMA_00597	FMGIHIBL_00187	FJHOEMJB_00596	FCLLLPCE_00820	MBBHBLCA_01014	EGPLHIMJ_01588	PMCAGNOE_01697	EENEJHJG_01677	PJLDKHMB_00356	DHEACBCP_00041	IOEJFPNL_01544	BOJJNDIM_00193	BJJBANJO_01574	IKPJCLKJ_01642	HMOGKMJD_01639	OINPLJLJ_01803	PGBIGBIK_00344	EEMLNNEB_01674	NHEEFODN_01271	CAOFFAGB_00814	NLFOBEDH_01261	JFOEJGPD_00427	GPKNGAMM_00235	EJAGEKHE_01474	AACIBGPP_00726	OGLBCHLL_00700	LJIJAMJL_00520	NDPOHLNK_00828	AGHNMOCL_00599	AAKDAEMN_01601	PNGEKHEC_01460	HJEPNPLE_00168
rplT		50S ribosomal protein L20	1090	1090	1	1	8869				353	353	353	BALFPAFJ_01057	CGDBNBCA_01586	NLENHOCB_00230	LHCOLKOE_00925	IJHHNLMA_00971	FMGIHIBL_01237	FJHOEMJB_00944	FCLLLPCE_01191	MBBHBLCA_01269	EGPLHIMJ_00235	PMCAGNOE_00233	EENEJHJG_00160	PJLDKHMB_00810	DHEACBCP_00604	IOEJFPNL_00017	BOJJNDIM_00597	BJJBANJO_00232	IKPJCLKJ_00230	HMOGKMJD_00286	OINPLJLJ_00211	PGBIGBIK_01133	EEMLNNEB_00060	NHEEFODN_00790	CAOFFAGB_00714	NLFOBEDH_00726	JFOEJGPD_01451	GPKNGAMM_01017	EJAGEKHE_01013	AACIBGPP_00209	OGLBCHLL_00029	LJIJAMJL_01158	NDPOHLNK_00287	AGHNMOCL_01113	AAKDAEMN_00584	PNGEKHEC_00872	HJEPNPLE_00250
ktrB		Ktr system potassium uptake protein B	1090	1090	1	1	14682				455	1355	1341	BALFPAFJ_01730	CGDBNBCA_00180	NLENHOCB_01255	LHCOLKOE_00471	IJHHNLMA_00305	FMGIHIBL_00495	FJHOEMJB_00306	FCLLLPCE_00034	MBBHBLCA_00033	EGPLHIMJ_01241	PMCAGNOE_01389	EENEJHJG_01368	PJLDKHMB_01728	DHEACBCP_01053	IOEJFPNL_01266	BOJJNDIM_01399	BJJBANJO_01297	IKPJCLKJ_01360	HMOGKMJD_01353	OINPLJLJ_01441	PGBIGBIK_00972	EEMLNNEB_00606	NHEEFODN_00483	CAOFFAGB_00015	NLFOBEDH_00949	JFOEJGPD_01340	GPKNGAMM_01311	EJAGEKHE_00818	AACIBGPP_00384	OGLBCHLL_00424	LJIJAMJL_01650	NDPOHLNK_01554	AGHNMOCL_01474	AAKDAEMN_00236	PNGEKHEC_00136	HJEPNPLE_00645
rpoZ		DNA-directed RNA polymerase subunit omega	1090	1090	1	1	14692				149	227	223	BALFPAFJ_00221	CGDBNBCA_00191	NLENHOCB_01244	LHCOLKOE_00482	IJHHNLMA_00294	FMGIHIBL_00506	FJHOEMJB_00295	FCLLLPCE_00045	MBBHBLCA_00044	EGPLHIMJ_01230	PMCAGNOE_01325	EENEJHJG_01303	PJLDKHMB_01717	DHEACBCP_01064	IOEJFPNL_01255	BOJJNDIM_01410	BJJBANJO_01232	IKPJCLKJ_01295	HMOGKMJD_01288	OINPLJLJ_01310	PGBIGBIK_00961	EEMLNNEB_00595	NHEEFODN_00472	CAOFFAGB_00026	NLFOBEDH_00938	JFOEJGPD_01351	GPKNGAMM_01300	EJAGEKHE_00807	AACIBGPP_00395	OGLBCHLL_00435	LJIJAMJL_01661	NDPOHLNK_01543	AGHNMOCL_01463	AAKDAEMN_00225	PNGEKHEC_00147	HJEPNPLE_00656
accD		Acetyl-coenzyme A carboxylase carboxyl transferase subunit beta	1090	1090	1	1	9540				743	842	841	BALFPAFJ_00138	CGDBNBCA_00265	NLENHOCB_00121	LHCOLKOE_01035	IJHHNLMA_00867	FMGIHIBL_01127	FJHOEMJB_01048	FCLLLPCE_01302	MBBHBLCA_00456	EGPLHIMJ_00131	PMCAGNOE_00123	EENEJHJG_00126	PJLDKHMB_01379	DHEACBCP_01493	IOEJFPNL_00838	BOJJNDIM_00068	BJJBANJO_00122	IKPJCLKJ_00122	HMOGKMJD_00121	OINPLJLJ_00177	PGBIGBIK_00054	EEMLNNEB_00352	NHEEFODN_00921	CAOFFAGB_00693	NLFOBEDH_01152	JFOEJGPD_01196	GPKNGAMM_00496	EJAGEKHE_01427	AACIBGPP_01617	OGLBCHLL_00006	LJIJAMJL_00766	NDPOHLNK_01124	AGHNMOCL_01540	AAKDAEMN_01174	PNGEKHEC_00328	HJEPNPLE_01109
rbfA		Ribosome-binding factor A	1090	1090	1	1	9563				206	362	361	BALFPAFJ_00148	CGDBNBCA_00255	NLENHOCB_00131	LHCOLKOE_01025	IJHHNLMA_00877	FMGIHIBL_01137	FJHOEMJB_01038	FCLLLPCE_01292	MBBHBLCA_00466	EGPLHIMJ_00141	PMCAGNOE_00133	EENEJHJG_00136	PJLDKHMB_01389	DHEACBCP_01503	IOEJFPNL_00848	BOJJNDIM_00058	BJJBANJO_00132	IKPJCLKJ_00132	HMOGKMJD_00131	OINPLJLJ_00187	PGBIGBIK_00065	EEMLNNEB_00362	NHEEFODN_00931	CAOFFAGB_00683	NLFOBEDH_01162	JFOEJGPD_01206	GPKNGAMM_00506	EJAGEKHE_01437	AACIBGPP_01627	OGLBCHLL_00016	LJIJAMJL_00776	NDPOHLNK_01134	AGHNMOCL_01550	AAKDAEMN_01184	PNGEKHEC_00338	HJEPNPLE_01099
rpsL		30S ribosomal protein S12	1090	1090	1	1	10427				368	386	385	BALFPAFJ_00307	CGDBNBCA_00613	NLENHOCB_00479	LHCOLKOE_01388	IJHHNLMA_01609	FMGIHIBL_01674	FJHOEMJB_01608	FCLLLPCE_01646	MBBHBLCA_01525	EGPLHIMJ_00467	PMCAGNOE_00470	EENEJHJG_00540	PJLDKHMB_00698	DHEACBCP_00808	IOEJFPNL_00416	BOJJNDIM_00895	BJJBANJO_00477	IKPJCLKJ_00536	HMOGKMJD_00532	OINPLJLJ_00539	PGBIGBIK_00600	EEMLNNEB_01181	NHEEFODN_00990	CAOFFAGB_01623	NLFOBEDH_01866	JFOEJGPD_00052	GPKNGAMM_00922	EJAGEKHE_01721	AACIBGPP_00963	OGLBCHLL_00305	LJIJAMJL_00961	NDPOHLNK_00244	AGHNMOCL_01350	AAKDAEMN_00604	PNGEKHEC_01127	HJEPNPLE_00535
lptB_1		Lipopolysaccharide export system ATP-binding protein LptB	1090	1090	1	1	2938				770	770	770	BALFPAFJ_00500	CGDBNBCA_01566	NLENHOCB_00995	LHCOLKOE_00731	IJHHNLMA_00042	FMGIHIBL_00767	FJHOEMJB_00043	FCLLLPCE_00305	MBBHBLCA_00300	EGPLHIMJ_00978	PMCAGNOE_01070	EENEJHJG_01048	PJLDKHMB_01458	DHEACBCP_00395	IOEJFPNL_01010	BOJJNDIM_01570	BJJBANJO_00979	IKPJCLKJ_01042	HMOGKMJD_01033	OINPLJLJ_01053	PGBIGBIK_00706	EEMLNNEB_00759	NHEEFODN_01548	CAOFFAGB_00746	NLFOBEDH_00354	JFOEJGPD_00738	GPKNGAMM_00712	EJAGEKHE_00447	AACIBGPP_01320	OGLBCHLL_00880	LJIJAMJL_01611	NDPOHLNK_00768	AGHNMOCL_00381	AAKDAEMN_00004	PNGEKHEC_00557	HJEPNPLE_01039
thyX		Flavin-dependent thymidylate synthase	1090	1090	1	1	4357				347	623	622	BALFPAFJ_00971	CGDBNBCA_01367	NLENHOCB_00025	LHCOLKOE_00004	IJHHNLMA_00765	FMGIHIBL_00004	FJHOEMJB_00764	FCLLLPCE_01003	MBBHBLCA_01387	EGPLHIMJ_00025	PMCAGNOE_00025	EENEJHJG_00026	PJLDKHMB_00533	DHEACBCP_00204	IOEJFPNL_01710	BOJJNDIM_00355	BJJBANJO_00026	IKPJCLKJ_00026	HMOGKMJD_00026	OINPLJLJ_00073	PGBIGBIK_00506	EEMLNNEB_00840	NHEEFODN_01440	CAOFFAGB_00077	NLFOBEDH_01429	JFOEJGPD_00670	GPKNGAMM_00607	EJAGEKHE_01656	AACIBGPP_01013	OGLBCHLL_01307	LJIJAMJL_00393	NDPOHLNK_00324	AGHNMOCL_00430	AAKDAEMN_00800	PNGEKHEC_01140	HJEPNPLE_00006
alaC		Glutamate-pyruvate aminotransferase AlaC	1090	1090	1	1	7469				512	1202	1201	BALFPAFJ_00980	CGDBNBCA_00577	NLENHOCB_00145	LHCOLKOE_01011	IJHHNLMA_00890	FMGIHIBL_01151	FJHOEMJB_01025	FCLLLPCE_01278	MBBHBLCA_01131	EGPLHIMJ_00154	PMCAGNOE_00146	EENEJHJG_00246	PJLDKHMB_01414	DHEACBCP_00896	IOEJFPNL_00103	BOJJNDIM_01196	BJJBANJO_00144	IKPJCLKJ_00144	HMOGKMJD_00199	OINPLJLJ_00301	PGBIGBIK_01050	EEMLNNEB_00132	NHEEFODN_00704	CAOFFAGB_00340	NLFOBEDH_01905	JFOEJGPD_00643	GPKNGAMM_01666	EJAGEKHE_00392	AACIBGPP_00285	OGLBCHLL_00531	LJIJAMJL_00138	NDPOHLNK_00013	AGHNMOCL_00970	AAKDAEMN_00377	PNGEKHEC_00796	HJEPNPLE_01074
frr		Ribosome-recycling factor	1090	1093	1.01	1	8810				557	557	557	BALFPAFJ_01047	CGDBNBCA_01318	NLENHOCB_00220	LHCOLKOE_00935	IJHHNLMA_00961	FMGIHIBL_01227	FJHOEMJB_00954	FCLLLPCE_01201	MBBHBLCA_01259	EGPLHIMJ_00225	PMCAGNOE_00223	EENEJHJG_00170	PJLDKHMB_00800	DHEACBCP_00594	IOEJFPNL_00027	BOJJNDIM_00607	BJJBANJO_00222	IKPJCLKJ_00220	HMOGKMJD_00276	OINPLJLJ_00221	PGBIGBIK_01123	EEMLNNEB_00050	NHEEFODN_00780	CAOFFAGB_00125	NLFOBEDH_00716	JFOEJGPD_00686	GPKNGAMM_00165	EJAGEKHE_01003	AACIBGPP_00219	OGLBCHLL_01214	LJIJAMJL_01148	NDPOHLNK_00297	AGHNMOCL_01123	AAKDAEMN_01235	PNGEKHEC_00862	HJEPNPLE_00260
ribH		6,7-dimethyl-8-ribityllumazine synthase	1090	1090	1	1	10152				155	464	463	BALFPAFJ_01282	CGDBNBCA_01085	NLENHOCB_00363	LHCOLKOE_00793	IJHHNLMA_01105	FMGIHIBL_01373	FJHOEMJB_00811	FCLLLPCE_01057	MBBHBLCA_00607	EGPLHIMJ_00368	PMCAGNOE_00364	EENEJHJG_00426	PJLDKHMB_00108	DHEACBCP_01303	IOEJFPNL_00632	BOJJNDIM_00533	BJJBANJO_00366	IKPJCLKJ_00421	HMOGKMJD_00420	OINPLJLJ_00425	PGBIGBIK_00120	EEMLNNEB_01059	NHEEFODN_00573	CAOFFAGB_00419	NLFOBEDH_00543	JFOEJGPD_00220	GPKNGAMM_00446	EJAGEKHE_00873	AACIBGPP_00865	OGLBCHLL_00821	LJIJAMJL_00200	NDPOHLNK_00522	AGHNMOCL_00752	AAKDAEMN_01485	PNGEKHEC_00495	HJEPNPLE_01398
group_11818		hypothetical protein	1090	1090	1	1	10133				605	605	605	BALFPAFJ_01294	CGDBNBCA_01096	NLENHOCB_00351	LHCOLKOE_00805	IJHHNLMA_01094	FMGIHIBL_01360	FJHOEMJB_00822	FCLLLPCE_01070	MBBHBLCA_00595	EGPLHIMJ_00357	PMCAGNOE_00352	EENEJHJG_00414	PJLDKHMB_00120	DHEACBCP_01291	IOEJFPNL_00644	BOJJNDIM_00521	BJJBANJO_00354	IKPJCLKJ_00409	HMOGKMJD_00408	OINPLJLJ_00413	PGBIGBIK_00132	EEMLNNEB_01071	NHEEFODN_00584	CAOFFAGB_00408	NLFOBEDH_00555	JFOEJGPD_00208	GPKNGAMM_00434	EJAGEKHE_00862	AACIBGPP_00854	OGLBCHLL_00832	LJIJAMJL_00189	NDPOHLNK_00533	AGHNMOCL_00763	AAKDAEMN_01473	PNGEKHEC_00506	HJEPNPLE_01386
rpsK		30S ribosomal protein S11	1090	1090	1	1	4778				392	392	392	BALFPAFJ_00806	CGDBNBCA_00487	NLENHOCB_01532	LHCOLKOE_00172	IJHHNLMA_00593	FMGIHIBL_00191	FJHOEMJB_00592	FCLLLPCE_00816	MBBHBLCA_01018	EGPLHIMJ_01584	PMCAGNOE_01693	EENEJHJG_01673	PJLDKHMB_00352	DHEACBCP_00037	IOEJFPNL_01540	BOJJNDIM_00189	BJJBANJO_01570	IKPJCLKJ_01638	HMOGKMJD_01635	OINPLJLJ_01799	PGBIGBIK_00340	EEMLNNEB_01670	NHEEFODN_01267	CAOFFAGB_00810	NLFOBEDH_01257	JFOEJGPD_00423	GPKNGAMM_00231	EJAGEKHE_01470	AACIBGPP_00722	OGLBCHLL_01552	LJIJAMJL_00524	NDPOHLNK_00832	AGHNMOCL_00603	AAKDAEMN_01597	PNGEKHEC_01456	HJEPNPLE_00172
rpoA		DNA-directed RNA polymerase subunit alpha	1090	1090	1	1	4776				1013	1013	1013	BALFPAFJ_00808	CGDBNBCA_00489	NLENHOCB_01534	LHCOLKOE_00170	IJHHNLMA_00595	FMGIHIBL_00189	FJHOEMJB_00594	FCLLLPCE_00818	MBBHBLCA_01016	EGPLHIMJ_01586	PMCAGNOE_01695	EENEJHJG_01675	PJLDKHMB_00354	DHEACBCP_00039	IOEJFPNL_01542	BOJJNDIM_00191	BJJBANJO_01572	IKPJCLKJ_01640	HMOGKMJD_01637	OINPLJLJ_01801	PGBIGBIK_00342	EEMLNNEB_01672	NHEEFODN_01269	CAOFFAGB_00812	NLFOBEDH_01259	JFOEJGPD_00425	GPKNGAMM_00233	EJAGEKHE_01472	AACIBGPP_00724	OGLBCHLL_01550	LJIJAMJL_00522	NDPOHLNK_00830	AGHNMOCL_00601	AAKDAEMN_01599	PNGEKHEC_01458	HJEPNPLE_00170
rpsH		30S ribosomal protein S8	1090	1090	1	1	4520				395	395	395	BALFPAFJ_00908	CGDBNBCA_01224	NLENHOCB_01637	LHCOLKOE_00068	IJHHNLMA_00698	FMGIHIBL_00068	FJHOEMJB_00697	FCLLLPCE_00939	MBBHBLCA_01322	EGPLHIMJ_01688	PMCAGNOE_01815	EENEJHJG_01780	PJLDKHMB_00470	DHEACBCP_00140	IOEJFPNL_01646	BOJJNDIM_00292	BJJBANJO_01675	IKPJCLKJ_01744	HMOGKMJD_01741	OINPLJLJ_01906	PGBIGBIK_00442	EEMLNNEB_01777	NHEEFODN_01378	CAOFFAGB_01778	NLFOBEDH_01366	JFOEJGPD_01020	GPKNGAMM_00340	EJAGEKHE_01596	AACIBGPP_01552	OGLBCHLL_00193	LJIJAMJL_00333	NDPOHLNK_00386	AGHNMOCL_00493	AAKDAEMN_00738	PNGEKHEC_00389	HJEPNPLE_00068
rplB		50S ribosomal protein L2	1090	1090	1	1	4508				830	830	830	BALFPAFJ_00919	CGDBNBCA_01213	NLENHOCB_01648	LHCOLKOE_00057	IJHHNLMA_00709	FMGIHIBL_00057	FJHOEMJB_00708	FCLLLPCE_00950	MBBHBLCA_01333	EGPLHIMJ_01699	PMCAGNOE_01826	EENEJHJG_01791	PJLDKHMB_00481	DHEACBCP_00151	IOEJFPNL_01657	BOJJNDIM_00303	BJJBANJO_01686	IKPJCLKJ_01755	HMOGKMJD_01752	OINPLJLJ_01917	PGBIGBIK_00453	EEMLNNEB_01788	NHEEFODN_01389	CAOFFAGB_01767	NLFOBEDH_01377	JFOEJGPD_01009	GPKNGAMM_00351	EJAGEKHE_01607	AACIBGPP_01563	OGLBCHLL_00182	LJIJAMJL_00344	NDPOHLNK_00375	AGHNMOCL_00482	AAKDAEMN_00749	PNGEKHEC_00378	HJEPNPLE_00057
petB		Cytochrome b	1090	1090	1	1	14856				1247	1250	1249		CGDBNBCA_01473	NLENHOCB_01155	LHCOLKOE_00569	IJHHNLMA_00207	FMGIHIBL_00593	FJHOEMJB_00208	FCLLLPCE_00131	MBBHBLCA_00131	EGPLHIMJ_01143	PMCAGNOE_01239	EENEJHJG_01216	PJLDKHMB_01631	DHEACBCP_01150	IOEJFPNL_01170	BOJJNDIM_01496	BJJBANJO_01145	IKPJCLKJ_01208	HMOGKMJD_01200	OINPLJLJ_01223	PGBIGBIK_00873	EEMLNNEB_00508	NHEEFODN_00384	CAOFFAGB_00302	NLFOBEDH_00850	JFOEJGPD_01441	GPKNGAMM_01211	EJAGEKHE_00720	AACIBGPP_00482	OGLBCHLL_00159	LJIJAMJL_01748	NDPOHLNK_01456	AGHNMOCL_01375	AAKDAEMN_00138	PNGEKHEC_00234	HJEPNPLE_00742
pal_2		Peptidoglycan-associated lipoprotein	1090	1090	1	1	9512				497	506	497	BALFPAFJ_00124	CGDBNBCA_00279	NLENHOCB_00107	LHCOLKOE_01049	IJHHNLMA_00853	FMGIHIBL_01113	FJHOEMJB_01062	FCLLLPCE_01316	MBBHBLCA_00442	EGPLHIMJ_00117	PMCAGNOE_00109	EENEJHJG_00112	PJLDKHMB_01364	DHEACBCP_01478	IOEJFPNL_00824	BOJJNDIM_00083	BJJBANJO_00108	IKPJCLKJ_00108	HMOGKMJD_00107	OINPLJLJ_00163	PGBIGBIK_00039	EEMLNNEB_00338	NHEEFODN_00907	CAOFFAGB_01408	NLFOBEDH_01137	JFOEJGPD_00586	GPKNGAMM_01124	EJAGEKHE_01062	AACIBGPP_00154	OGLBCHLL_01326	LJIJAMJL_00089	NDPOHLNK_00085	AGHNMOCL_00666	AAKDAEMN_01160	PNGEKHEC_01236	HJEPNPLE_01125
fdx		Ferredoxin	1090	1090	1	1	10104				245	245	245	BALFPAFJ_01310	CGDBNBCA_00466	NLENHOCB_00335	LHCOLKOE_00821	IJHHNLMA_01078	FMGIHIBL_01344	FJHOEMJB_00838	FCLLLPCE_01086	MBBHBLCA_00579	EGPLHIMJ_00341	PMCAGNOE_00336	EENEJHJG_00398	PJLDKHMB_00136	DHEACBCP_01275	IOEJFPNL_00660	BOJJNDIM_00959	BJJBANJO_00338	IKPJCLKJ_00393	HMOGKMJD_00392	OINPLJLJ_00397	PGBIGBIK_00148	EEMLNNEB_01087	NHEEFODN_00600	CAOFFAGB_00606	NLFOBEDH_00571	JFOEJGPD_00192	GPKNGAMM_00418	EJAGEKHE_00846	AACIBGPP_00838	OGLBCHLL_00931	LJIJAMJL_00173	NDPOHLNK_00549	AGHNMOCL_00779	AAKDAEMN_01457	PNGEKHEC_00522	HJEPNPLE_01370
serA		D-3-phosphoglycerate dehydrogenase	1090	1090	1	1	2632				941	2687	1583	BALFPAFJ_01120	CGDBNBCA_00671	NLENHOCB_00863	LHCOLKOE_01625	IJHHNLMA_01515	FMGIHIBL_00896	FJHOEMJB_01469	FCLLLPCE_00434	MBBHBLCA_00706	EGPLHIMJ_00851	PMCAGNOE_00856	EENEJHJG_00926	PJLDKHMB_00280	DHEACBCP_01598	IOEJFPNL_00879	BOJJNDIM_01284	BJJBANJO_00859	IKPJCLKJ_00916	HMOGKMJD_00912	OINPLJLJ_00927	PGBIGBIK_00997	EEMLNNEB_00921	NHEEFODN_00169	CAOFFAGB_01511	NLFOBEDH_01698	JFOEJGPD_00320	GPKNGAMM_01389	EJAGEKHE_01756	AACIBGPP_00606	OGLBCHLL_00617	LJIJAMJL_00403	NDPOHLNK_01592	AGHNMOCL_01629	AAKDAEMN_01106	PNGEKHEC_00032	HJEPNPLE_01235
amiA		hypothetical protein	1090	1090	1	1	14698			Hypothetical protein with no hits to refseq/uniprot/clusters/cdd/tigrfams/pfam overlapping another protein with hits	137	1991	1966	BALFPAFJ_00217	CGDBNBCA_00195	NLENHOCB_01240	LHCOLKOE_00486	IJHHNLMA_00290	FMGIHIBL_00510	FJHOEMJB_00291	FCLLLPCE_00049	MBBHBLCA_00048	EGPLHIMJ_01226	PMCAGNOE_01321	EENEJHJG_01299	PJLDKHMB_01713	DHEACBCP_01068	IOEJFPNL_01251	BOJJNDIM_01414	BJJBANJO_01228	IKPJCLKJ_01291	HMOGKMJD_01284	OINPLJLJ_01306	PGBIGBIK_00957	EEMLNNEB_00591	NHEEFODN_00468	CAOFFAGB_00030	NLFOBEDH_00934	JFOEJGPD_01355	GPKNGAMM_01296	EJAGEKHE_00803	AACIBGPP_00399	OGLBCHLL_00439	LJIJAMJL_01665	NDPOHLNK_01539	AGHNMOCL_01459	AAKDAEMN_00221	PNGEKHEC_00151	HJEPNPLE_00660
group_5140		hypothetical protein	1090	1090	1	1	4575				602	1403	1391	BALFPAFJ_00875	CGDBNBCA_01264	NLENHOCB_01604	LHCOLKOE_00101	IJHHNLMA_00662	FMGIHIBL_00117	FJHOEMJB_00661	FCLLLPCE_00890	MBBHBLCA_00946	EGPLHIMJ_01653	PMCAGNOE_01766	EENEJHJG_01743	PJLDKHMB_00421	DHEACBCP_00107	IOEJFPNL_01611	BOJJNDIM_00259	BJJBANJO_01640	IKPJCLKJ_01708	HMOGKMJD_01705	OINPLJLJ_01869	PGBIGBIK_00409	EEMLNNEB_01741	NHEEFODN_01338	CAOFFAGB_01812	NLFOBEDH_01329	JFOEJGPD_01058	GPKNGAMM_00302	EJAGEKHE_01544	AACIBGPP_01512	OGLBCHLL_00233	LJIJAMJL_00281	NDPOHLNK_00426	AGHNMOCL_00533	AAKDAEMN_00705	PNGEKHEC_00429	HJEPNPLE_00101
yfiC		tRNA1(Val) (adenine(37)-N6)-methyltransferase	1090	1090	1	1	13338			Hypothetical protein with no hits to refseq/uniprot/clusters/cdd/tigrfams/pfam overlapping another protein with hits	308	701	699	BALFPAFJ_01703	CGDBNBCA_00608	NLENHOCB_00483	LHCOLKOE_01383	IJHHNLMA_01604	FMGIHIBL_01670	FJHOEMJB_01603	FCLLLPCE_01642	MBBHBLCA_01521	EGPLHIMJ_00472	PMCAGNOE_00474	EENEJHJG_00544	PJLDKHMB_00694	DHEACBCP_00753	IOEJFPNL_00412	BOJJNDIM_00891	BJJBANJO_00481	IKPJCLKJ_00540	HMOGKMJD_00536	OINPLJLJ_00543	PGBIGBIK_00596	EEMLNNEB_01177	NHEEFODN_00995	CAOFFAGB_01628	NLFOBEDH_00111	JFOEJGPD_00056	GPKNGAMM_00926	EJAGEKHE_00916	AACIBGPP_00968	OGLBCHLL_00310	LJIJAMJL_00556	NDPOHLNK_00249	AGHNMOCL_01355	AAKDAEMN_00600	PNGEKHEC_01132	HJEPNPLE_00590
group_5926		hypothetical protein	1090	1090	1	1	4564				326	437	436	BALFPAFJ_00881	CGDBNBCA_01258	NLENHOCB_01610	LHCOLKOE_00095	IJHHNLMA_00668	FMGIHIBL_00111	FJHOEMJB_00667	FCLLLPCE_00896	MBBHBLCA_00940	EGPLHIMJ_01659	PMCAGNOE_01772	EENEJHJG_01749	PJLDKHMB_00427	DHEACBCP_00113	IOEJFPNL_01617	BOJJNDIM_00265	BJJBANJO_01646	IKPJCLKJ_01714	HMOGKMJD_01711	OINPLJLJ_01875	PGBIGBIK_00415	EEMLNNEB_01747	NHEEFODN_01344	CAOFFAGB_01806	NLFOBEDH_01335	JFOEJGPD_01052	GPKNGAMM_00308	EJAGEKHE_01550	AACIBGPP_01518	OGLBCHLL_00227	LJIJAMJL_00287	NDPOHLNK_00420	AGHNMOCL_00527	AAKDAEMN_00711	PNGEKHEC_00423	HJEPNPLE_00095
yjjP		Inner membrane protein YjjP	1090	1165	1.07	1	14892				212	776	755	BALFPAFJ_01209	CGDBNBCA_01454 CGDBNBCA_01453	NLENHOCB_01133	LHCOLKOE_00588	IJHHNLMA_00188	FMGIHIBL_00612	FJHOEMJB_00189	FCLLLPCE_00150	MBBHBLCA_00150	EGPLHIMJ_01124	PMCAGNOE_01220	EENEJHJG_01197	PJLDKHMB_01612	DHEACBCP_01169	IOEJFPNL_01151	BOJJNDIM_01717	BJJBANJO_01126	IKPJCLKJ_01189	HMOGKMJD_01181	OINPLJLJ_01204	PGBIGBIK_00854	EEMLNNEB_00278	NHEEFODN_00024	CAOFFAGB_00133 CAOFFAGB_00132	NLFOBEDH_01593	JFOEJGPD_01290	GPKNGAMM_00583	EJAGEKHE_01139 EJAGEKHE_01140	AACIBGPP_01259	OGLBCHLL_01620 OGLBCHLL_01621	LJIJAMJL_01459	NDPOHLNK_00610	AGHNMOCL_00197	AAKDAEMN_01545 AAKDAEMN_01546	PNGEKHEC_00775	HJEPNPLE_01211 HJEPNPLE_01210
rsmA		Ribosomal RNA small subunit methyltransferase A	1090	1090	1	1	4501				269	839	798	BALFPAFJ_00927	CGDBNBCA_01206	NLENHOCB_01655	LHCOLKOE_00050	IJHHNLMA_00716	FMGIHIBL_00050	FJHOEMJB_00715	FCLLLPCE_00957	MBBHBLCA_01340	EGPLHIMJ_01706	PMCAGNOE_01833	EENEJHJG_01798	PJLDKHMB_00488	DHEACBCP_00158	IOEJFPNL_01664	BOJJNDIM_00310	BJJBANJO_01693	IKPJCLKJ_01762	HMOGKMJD_01759	OINPLJLJ_01924	PGBIGBIK_00460	EEMLNNEB_01795	NHEEFODN_01396	CAOFFAGB_01760	NLFOBEDH_01384	JFOEJGPD_01002	GPKNGAMM_00358	EJAGEKHE_01614	AACIBGPP_01570	OGLBCHLL_00175	LJIJAMJL_00351	NDPOHLNK_00368	AGHNMOCL_00475	AAKDAEMN_00757	PNGEKHEC_00371	HJEPNPLE_00049
rnhB		Ribonuclease HII	1090	1090	1	1	4394				236	575	574	BALFPAFJ_00955	CGDBNBCA_01351	NLENHOCB_00009	LHCOLKOE_00020	IJHHNLMA_00749	FMGIHIBL_00020	FJHOEMJB_00748	FCLLLPCE_00987	MBBHBLCA_01371	EGPLHIMJ_00009	PMCAGNOE_00009	EENEJHJG_00010	PJLDKHMB_00517	DHEACBCP_00188	IOEJFPNL_01694	BOJJNDIM_00339	BJJBANJO_00010	IKPJCLKJ_00010	HMOGKMJD_00010	OINPLJLJ_00057	PGBIGBIK_00490	EEMLNNEB_00824	NHEEFODN_01424	CAOFFAGB_00061	NLFOBEDH_01412	JFOEJGPD_00653	GPKNGAMM_00624	EJAGEKHE_01640	AACIBGPP_00996	OGLBCHLL_01291	LJIJAMJL_00377	NDPOHLNK_00340	AGHNMOCL_00446	AAKDAEMN_00784	PNGEKHEC_01156	HJEPNPLE_00022
aroA		3-phosphoshikimate 1-carboxyvinyltransferase	1090	1090	1	1	2641				470	1286	1283	BALFPAFJ_01116	CGDBNBCA_00675	NLENHOCB_00867	LHCOLKOE_01621	IJHHNLMA_01519	FMGIHIBL_00892	FJHOEMJB_01465	FCLLLPCE_00430	MBBHBLCA_00702	EGPLHIMJ_00855	PMCAGNOE_00860	EENEJHJG_00930	PJLDKHMB_00276	DHEACBCP_01602	IOEJFPNL_00883	BOJJNDIM_01280	BJJBANJO_00863	IKPJCLKJ_00920	HMOGKMJD_00916	OINPLJLJ_00931	PGBIGBIK_01001	EEMLNNEB_00917	NHEEFODN_00173	CAOFFAGB_01507	NLFOBEDH_01694	JFOEJGPD_00316	GPKNGAMM_01385	EJAGEKHE_01760	AACIBGPP_00610	OGLBCHLL_00613	LJIJAMJL_00407	NDPOHLNK_01596	AGHNMOCL_01625	AAKDAEMN_01110	PNGEKHEC_00036	HJEPNPLE_01239
gyrA		DNA gyrase subunit A	1090	1090	1	1	2954				506	2591	2585	BALFPAFJ_00512	CGDBNBCA_01554	NLENHOCB_01007	LHCOLKOE_00719	IJHHNLMA_00054	FMGIHIBL_00755	FJHOEMJB_00055	FCLLLPCE_00293	MBBHBLCA_00288	EGPLHIMJ_00990	PMCAGNOE_01082	EENEJHJG_01060	PJLDKHMB_01470	DHEACBCP_00383	IOEJFPNL_01022	BOJJNDIM_01582	BJJBANJO_00991	IKPJCLKJ_01054	HMOGKMJD_01045	OINPLJLJ_01065	PGBIGBIK_00718	EEMLNNEB_00771	NHEEFODN_01560	CAOFFAGB_00793	NLFOBEDH_00366	JFOEJGPD_00750	GPKNGAMM_00724	EJAGEKHE_00459	AACIBGPP_01332	OGLBCHLL_00868	LJIJAMJL_01599	NDPOHLNK_00756	AGHNMOCL_00369	AAKDAEMN_00016	PNGEKHEC_00569	HJEPNPLE_01027
thiG		Thiazole synthase	1090	1090	1	1	3002				446	800	776	BALFPAFJ_00531	CGDBNBCA_01536	NLENHOCB_01025	LHCOLKOE_00700	IJHHNLMA_00073	FMGIHIBL_00737	FJHOEMJB_00074	FCLLLPCE_00275	MBBHBLCA_00269	EGPLHIMJ_01009	PMCAGNOE_01100	EENEJHJG_01078	PJLDKHMB_01488	DHEACBCP_00364	IOEJFPNL_01040	BOJJNDIM_01601	BJJBANJO_01009	IKPJCLKJ_01072	HMOGKMJD_01063	OINPLJLJ_01083	PGBIGBIK_00737	EEMLNNEB_00789	NHEEFODN_01578	CAOFFAGB_01265	NLFOBEDH_00387	JFOEJGPD_00770	GPKNGAMM_00744	EJAGEKHE_00478	AACIBGPP_01350	OGLBCHLL_00950	LJIJAMJL_01580	NDPOHLNK_00738	AGHNMOCL_00237	AAKDAEMN_00034	PNGEKHEC_00587	HJEPNPLE_01009
maeB		NADP-dependent malic enzyme	1090	1090	1	1	14678				779	1274	1233	BALFPAFJ_01734	CGDBNBCA_00176	NLENHOCB_01259	LHCOLKOE_00467	IJHHNLMA_00309	FMGIHIBL_00491	FJHOEMJB_00310	FCLLLPCE_00030	MBBHBLCA_00029	EGPLHIMJ_01245	PMCAGNOE_01393	EENEJHJG_01372	PJLDKHMB_01732	DHEACBCP_01049	IOEJFPNL_01270	BOJJNDIM_01395	BJJBANJO_01301	IKPJCLKJ_01364	HMOGKMJD_01357	OINPLJLJ_01445	PGBIGBIK_00976	EEMLNNEB_00610	NHEEFODN_00487	CAOFFAGB_00011	NLFOBEDH_00953	JFOEJGPD_01336	GPKNGAMM_01315	EJAGEKHE_00822	AACIBGPP_00380	OGLBCHLL_00420	LJIJAMJL_01646	NDPOHLNK_01558	AGHNMOCL_01478	AAKDAEMN_00240	PNGEKHEC_00132	HJEPNPLE_00640
group_7747		hypothetical protein	1090	1090	1	1	9547			Hypothetical protein with no hits to refseq/uniprot/clusters/cdd/tigrfams/pfam overlapping another protein with hits	191	1427	1369	BALFPAFJ_00142	CGDBNBCA_00261	NLENHOCB_00125	LHCOLKOE_01031	IJHHNLMA_00871	FMGIHIBL_01131	FJHOEMJB_01044	FCLLLPCE_01298	MBBHBLCA_00460	EGPLHIMJ_00135	PMCAGNOE_00127	EENEJHJG_00130	PJLDKHMB_01383	DHEACBCP_01497	IOEJFPNL_00842	BOJJNDIM_00064	BJJBANJO_00126	IKPJCLKJ_00126	HMOGKMJD_00125	OINPLJLJ_00181	PGBIGBIK_00058	EEMLNNEB_00356	NHEEFODN_00925	CAOFFAGB_00689	NLFOBEDH_01156	JFOEJGPD_01200	GPKNGAMM_00500	EJAGEKHE_01431	AACIBGPP_01621	OGLBCHLL_00010	LJIJAMJL_00770	NDPOHLNK_01128	AGHNMOCL_01544	AAKDAEMN_01178	PNGEKHEC_00332	HJEPNPLE_01105
group_7774		hypothetical protein	1090	1090	1	1	10370			Hypothetical protein with no hits to refseq/uniprot/clusters/cdd/tigrfams/pfam overlapping another protein with hits	344	533	525	BALFPAFJ_00337	CGDBNBCA_00642	NLENHOCB_00439	LHCOLKOE_01428	IJHHNLMA_01639	FMGIHIBL_01715	FJHOEMJB_01638	FCLLLPCE_01687	MBBHBLCA_01565	EGPLHIMJ_00437	PMCAGNOE_00440	EENEJHJG_00501	PJLDKHMB_00728	DHEACBCP_00849	IOEJFPNL_00445	BOJJNDIM_00925	BJJBANJO_00437	IKPJCLKJ_00496	HMOGKMJD_00492	OINPLJLJ_00500	PGBIGBIK_00630	EEMLNNEB_01222	NHEEFODN_00961	CAOFFAGB_00382	NLFOBEDH_01837	JFOEJGPD_00022	GPKNGAMM_00892	EJAGEKHE_01681	AACIBGPP_00934	OGLBCHLL_00276	LJIJAMJL_01001	NDPOHLNK_00215	AGHNMOCL_01321	AAKDAEMN_00633	PNGEKHEC_01098	HJEPNPLE_00506
yidC		Membrane protein insertase YidC	1090	1090	1	1	2767				704	1610	1585	BALFPAFJ_01456	CGDBNBCA_01441	NLENHOCB_00939	LHCOLKOE_01554	IJHHNLMA_01591	FMGIHIBL_00824	FJHOEMJB_01393	FCLLLPCE_00362	MBBHBLCA_00357	EGPLHIMJ_00926	PMCAGNOE_00927	EENEJHJG_00996	PJLDKHMB_01192	DHEACBCP_00425	IOEJFPNL_00956	BOJJNDIM_00020	BJJBANJO_00927	IKPJCLKJ_00990	HMOGKMJD_00980	OINPLJLJ_01001	PGBIGBIK_00289	EEMLNNEB_00384	NHEEFODN_00238	CAOFFAGB_00879	NLFOBEDH_01465	JFOEJGPD_01074	GPKNGAMM_00401	EJAGEKHE_01825	AACIBGPP_00682	OGLBCHLL_00550	LJIJAMJL_00472	NDPOHLNK_00141	AGHNMOCL_00049	AAKDAEMN_00836	PNGEKHEC_00108	HJEPNPLE_01641
group_8141		hypothetical protein	1090	1090	1	1	14705				503	503	503	BALFPAFJ_00212	CGDBNBCA_00200	NLENHOCB_01235	LHCOLKOE_00491	IJHHNLMA_00285	FMGIHIBL_00515	FJHOEMJB_00286	FCLLLPCE_00054	MBBHBLCA_00053	EGPLHIMJ_01221	PMCAGNOE_01316	EENEJHJG_01294	PJLDKHMB_01708	DHEACBCP_01073	IOEJFPNL_01246	BOJJNDIM_01419	BJJBANJO_01223	IKPJCLKJ_01286	HMOGKMJD_01279	OINPLJLJ_01301	PGBIGBIK_00952	EEMLNNEB_00586	NHEEFODN_00463	CAOFFAGB_00035	NLFOBEDH_00929	JFOEJGPD_01360	GPKNGAMM_01291	EJAGEKHE_00798	AACIBGPP_00404	OGLBCHLL_00444	LJIJAMJL_01670	NDPOHLNK_01534	AGHNMOCL_01454	AAKDAEMN_00216	PNGEKHEC_00156	HJEPNPLE_00665
group_8164		hypothetical protein	1090	1090	1	1	2943				200	434	433	BALFPAFJ_00505	CGDBNBCA_01561	NLENHOCB_01000	LHCOLKOE_00726	IJHHNLMA_00047	FMGIHIBL_00762	FJHOEMJB_00048	FCLLLPCE_00300	MBBHBLCA_00295	EGPLHIMJ_00983	PMCAGNOE_01075	EENEJHJG_01053	PJLDKHMB_01463	DHEACBCP_00390	IOEJFPNL_01015	BOJJNDIM_01575	BJJBANJO_00984	IKPJCLKJ_01047	HMOGKMJD_01038	OINPLJLJ_01058	PGBIGBIK_00711	EEMLNNEB_00764	NHEEFODN_01553	CAOFFAGB_01361	NLFOBEDH_00359	JFOEJGPD_00743	GPKNGAMM_00717	EJAGEKHE_00452	AACIBGPP_01325	OGLBCHLL_00875	LJIJAMJL_01606	NDPOHLNK_00763	AGHNMOCL_00376	AAKDAEMN_00009	PNGEKHEC_00562	HJEPNPLE_01034
mepS		Murein DD-endopeptidase MepS/Murein LD-carboxypeptidase	1090	1090	1	1	4670				125	461	458	BALFPAFJ_00868	CGDBNBCA_00819	NLENHOCB_01598	LHCOLKOE_00107	IJHHNLMA_00656	FMGIHIBL_00123	FJHOEMJB_00655	FCLLLPCE_00884	MBBHBLCA_00952	EGPLHIMJ_01647	PMCAGNOE_01759	EENEJHJG_01737	PJLDKHMB_00415	DHEACBCP_00101	IOEJFPNL_01604	BOJJNDIM_00252	BJJBANJO_01634	IKPJCLKJ_01702	HMOGKMJD_01699	OINPLJLJ_01863	PGBIGBIK_00402	EEMLNNEB_01735	NHEEFODN_01331	CAOFFAGB_00469	NLFOBEDH_01323	JFOEJGPD_00487	GPKNGAMM_00295	EJAGEKHE_01537	AACIBGPP_00524	OGLBCHLL_00783	LJIJAMJL_00274	NDPOHLNK_00433	AGHNMOCL_00540	AAKDAEMN_00699	PNGEKHEC_01519	HJEPNPLE_00107
group_8268		hypothetical protein	1090	1090	1	1	13292			Hypothetical protein with no hits to refseq/uniprot/clusters/cdd/tigrfams/pfam overlapping another protein with hits	101	377	316	BALFPAFJ_01680	CGDBNBCA_00117	NLENHOCB_00507	LHCOLKOE_01359	IJHHNLMA_01369	FMGIHIBL_01647	FJHOEMJB_01165	FCLLLPCE_01619	MBBHBLCA_01498	EGPLHIMJ_00500	PMCAGNOE_00497	EENEJHJG_00567	PJLDKHMB_00671	DHEACBCP_00729	IOEJFPNL_00389	BOJJNDIM_00868	BJJBANJO_00504	IKPJCLKJ_00563	HMOGKMJD_00559	OINPLJLJ_00566	PGBIGBIK_00573	EEMLNNEB_01154	NHEEFODN_01018	CAOFFAGB_00852	NLFOBEDH_00135	JFOEJGPD_01235	GPKNGAMM_01432	EJAGEKHE_01256	AACIBGPP_01033	OGLBCHLL_01059	LJIJAMJL_01394	NDPOHLNK_00894	AGHNMOCL_00909	AAKDAEMN_01283	PNGEKHEC_00943	HJEPNPLE_00456
pgbA		Plasminogen-binding protein PgbA	1090	1090	1	1	14803				182	725	723	BALFPAFJ_01856	CGDBNBCA_00251	NLENHOCB_01183	LHCOLKOE_00542	IJHHNLMA_00234	FMGIHIBL_00566	FJHOEMJB_00235	FCLLLPCE_00104	MBBHBLCA_00103	EGPLHIMJ_01170	PMCAGNOE_01266	EENEJHJG_01243	PJLDKHMB_01658	DHEACBCP_01123	IOEJFPNL_01197	BOJJNDIM_01469	BJJBANJO_01172	IKPJCLKJ_01235	HMOGKMJD_01228	OINPLJLJ_01250	PGBIGBIK_00901	EEMLNNEB_00535	NHEEFODN_00411	CAOFFAGB_01025	NLFOBEDH_00877	JFOEJGPD_01413	GPKNGAMM_01238	EJAGEKHE_00747	AACIBGPP_00455	OGLBCHLL_00495	LJIJAMJL_01721	NDPOHLNK_01483	AGHNMOCL_01402	AAKDAEMN_00166	PNGEKHEC_00207	HJEPNPLE_00715
rplW		50S ribosomal protein L23	1090	1090	1	1	4507				119	281	280	BALFPAFJ_00920	CGDBNBCA_01212	NLENHOCB_01649	LHCOLKOE_00056	IJHHNLMA_00710	FMGIHIBL_00056	FJHOEMJB_00709	FCLLLPCE_00951	MBBHBLCA_01334	EGPLHIMJ_01700	PMCAGNOE_01827	EENEJHJG_01792	PJLDKHMB_00482	DHEACBCP_00152	IOEJFPNL_01658	BOJJNDIM_00304	BJJBANJO_01687	IKPJCLKJ_01756	HMOGKMJD_01753	OINPLJLJ_01918	PGBIGBIK_00454	EEMLNNEB_01789	NHEEFODN_01390	CAOFFAGB_01766	NLFOBEDH_01378	JFOEJGPD_01008	GPKNGAMM_00352	EJAGEKHE_01608	AACIBGPP_01564	OGLBCHLL_00181	LJIJAMJL_00345	NDPOHLNK_00374	AGHNMOCL_00481	AAKDAEMN_00750	PNGEKHEC_00377	HJEPNPLE_00056
argR		Broad specificity amino-acid racemase	1090	1090	1	1	2659				332	992	984	BALFPAFJ_01106	CGDBNBCA_00685	NLENHOCB_00877	LHCOLKOE_01611	IJHHNLMA_01529	FMGIHIBL_00882	FJHOEMJB_01455	FCLLLPCE_00420	MBBHBLCA_00692	EGPLHIMJ_00865	PMCAGNOE_00870	EENEJHJG_00940	PJLDKHMB_00266	DHEACBCP_01612	IOEJFPNL_00893	BOJJNDIM_01270	BJJBANJO_00873	IKPJCLKJ_00930	HMOGKMJD_00926	OINPLJLJ_00941	PGBIGBIK_01011	EEMLNNEB_00907	NHEEFODN_00183	CAOFFAGB_01497	NLFOBEDH_01684	JFOEJGPD_00306	GPKNGAMM_01375	EJAGEKHE_01770	AACIBGPP_00620	OGLBCHLL_00603	LJIJAMJL_00417	NDPOHLNK_01606	AGHNMOCL_01615	AAKDAEMN_01120	PNGEKHEC_00046	HJEPNPLE_01249
ttcA		tRNA-cytidine(32) 2-sulfurtransferase	1090	1090	1	1	9520				641	764	755	BALFPAFJ_00129	CGDBNBCA_00274	NLENHOCB_00112	LHCOLKOE_01044	IJHHNLMA_00858	FMGIHIBL_01118	FJHOEMJB_01057	FCLLLPCE_01311	MBBHBLCA_00447	EGPLHIMJ_00122	PMCAGNOE_00114	EENEJHJG_00117	PJLDKHMB_01369	DHEACBCP_01483	IOEJFPNL_00829	BOJJNDIM_00078	BJJBANJO_00113	IKPJCLKJ_00113	HMOGKMJD_00112	OINPLJLJ_00168	PGBIGBIK_00044	EEMLNNEB_00343	NHEEFODN_00912	CAOFFAGB_01403	NLFOBEDH_01142	JFOEJGPD_00581	GPKNGAMM_01119	EJAGEKHE_01057	AACIBGPP_00149	OGLBCHLL_01321	LJIJAMJL_00084	NDPOHLNK_00090	AGHNMOCL_00661	AAKDAEMN_01165	PNGEKHEC_01241	HJEPNPLE_01120
yfkJ		Low molecular weight protein-tyrosine-phosphatase YfkJ	1090	1090	1	1	14722				407	461	454	BALFPAFJ_00206	CGDBNBCA_00206	NLENHOCB_01228	LHCOLKOE_00497	IJHHNLMA_00279	FMGIHIBL_00521	FJHOEMJB_00280	FCLLLPCE_00060	MBBHBLCA_00059	EGPLHIMJ_01215	PMCAGNOE_01310	EENEJHJG_01288	PJLDKHMB_01702	DHEACBCP_01079	IOEJFPNL_01240	BOJJNDIM_01425	BJJBANJO_01217	IKPJCLKJ_01280	HMOGKMJD_01273	OINPLJLJ_01295	PGBIGBIK_00946	EEMLNNEB_00580	NHEEFODN_00457	CAOFFAGB_01726	NLFOBEDH_00923	JFOEJGPD_01366	GPKNGAMM_01285	EJAGEKHE_00792	AACIBGPP_00410	OGLBCHLL_00450	LJIJAMJL_01676	NDPOHLNK_01528	AGHNMOCL_01448	AAKDAEMN_00210	PNGEKHEC_00162	HJEPNPLE_00671
ssb		Single-stranded DNA-binding protein	1090	1090	1	1	3095				548	563	550	BALFPAFJ_00556	CGDBNBCA_00053	NLENHOCB_01052	LHCOLKOE_00675	IJHHNLMA_00097	FMGIHIBL_00709	FJHOEMJB_00098	FCLLLPCE_00247	MBBHBLCA_00241	EGPLHIMJ_01033	PMCAGNOE_01127	EENEJHJG_01105	PJLDKHMB_01518	DHEACBCP_00340	IOEJFPNL_01065	BOJJNDIM_01626	BJJBANJO_01037	IKPJCLKJ_01099	HMOGKMJD_01090	OINPLJLJ_01110	PGBIGBIK_00762	EEMLNNEB_01419	NHEEFODN_01604	CAOFFAGB_01237	NLFOBEDH_00414	JFOEJGPD_00797	GPKNGAMM_00770	EJAGEKHE_00505	AACIBGPP_01380	OGLBCHLL_00980	LJIJAMJL_01552	NDPOHLNK_00708	AGHNMOCL_00267	AAKDAEMN_00059	PNGEKHEC_00617	HJEPNPLE_00981
group_8994		hypothetical protein	1090	1090	1	1	4554				221	683	660	BALFPAFJ_00889	CGDBNBCA_01250	NLENHOCB_01618	LHCOLKOE_00087	IJHHNLMA_00676	FMGIHIBL_00087	FJHOEMJB_00675	FCLLLPCE_00920	MBBHBLCA_00932	EGPLHIMJ_01667	PMCAGNOE_01796	EENEJHJG_01757	PJLDKHMB_00451	DHEACBCP_00121	IOEJFPNL_01625	BOJJNDIM_00273	BJJBANJO_01654	IKPJCLKJ_01722	HMOGKMJD_01719	OINPLJLJ_01883	PGBIGBIK_00423	EEMLNNEB_01755	NHEEFODN_01352	CAOFFAGB_01797	NLFOBEDH_01344	JFOEJGPD_01044	GPKNGAMM_00316	EJAGEKHE_01571	AACIBGPP_01526	OGLBCHLL_00219	LJIJAMJL_00308	NDPOHLNK_00412	AGHNMOCL_00519	AAKDAEMN_00719	PNGEKHEC_00415	HJEPNPLE_00087
folD		Bifunctional protein FolD protein	1090	1090	1	1	2541				440	848	846	BALFPAFJ_01151	CGDBNBCA_00433	NLENHOCB_00829	LHCOLKOE_01657	IJHHNLMA_01487	FMGIHIBL_00929	FJHOEMJB_01497	FCLLLPCE_00467	MBBHBLCA_00737	EGPLHIMJ_00823	PMCAGNOE_00825	EENEJHJG_00895	PJLDKHMB_00312	DHEACBCP_01567	IOEJFPNL_00498	BOJJNDIM_01316	BJJBANJO_00828	IKPJCLKJ_00885	HMOGKMJD_00881	OINPLJLJ_00896	PGBIGBIK_01323	EEMLNNEB_00417	NHEEFODN_00141	CAOFFAGB_01295	NLFOBEDH_01728	JFOEJGPD_00540	GPKNGAMM_00009	EJAGEKHE_00182	AACIBGPP_01488	OGLBCHLL_00375	LJIJAMJL_00634	NDPOHLNK_00157	AGHNMOCL_01657	AAKDAEMN_00536	PNGEKHEC_01281	HJEPNPLE_00854
ndk		Nucleoside diphosphate kinase	1090	1090	1	1	10033				311	413	412	BALFPAFJ_01337	CGDBNBCA_00760	NLENHOCB_00312	LHCOLKOE_00845	IJHHNLMA_01057	FMGIHIBL_01321	FJHOEMJB_00859	FCLLLPCE_01109	MBBHBLCA_00555	EGPLHIMJ_00320	PMCAGNOE_00314	EENEJHJG_00377	PJLDKHMB_00161	DHEACBCP_01253	IOEJFPNL_00681	BOJJNDIM_00981	BJJBANJO_00317	IKPJCLKJ_00372	HMOGKMJD_00371	OINPLJLJ_00376	PGBIGBIK_00169	EEMLNNEB_00225	NHEEFODN_00621	CAOFFAGB_00639	NLFOBEDH_00594	JFOEJGPD_01602	GPKNGAMM_01046	EJAGEKHE_00092	AACIBGPP_00817	OGLBCHLL_01165	LJIJAMJL_01241	NDPOHLNK_00570	AGHNMOCL_00800	AAKDAEMN_00280	PNGEKHEC_00312	HJEPNPLE_01345
atpD_2		ATP synthase subunit beta	1090	1090	1	1	9504				713	1454	1395	BALFPAFJ_00118	CGDBNBCA_00285	NLENHOCB_00101	LHCOLKOE_01055	IJHHNLMA_00847	FMGIHIBL_01107	FJHOEMJB_01068	FCLLLPCE_01322	MBBHBLCA_00436	EGPLHIMJ_00111	PMCAGNOE_00103	EENEJHJG_00106	PJLDKHMB_01358	DHEACBCP_01472	IOEJFPNL_00818	BOJJNDIM_00089	BJJBANJO_00102	IKPJCLKJ_00102	HMOGKMJD_00101	OINPLJLJ_00157	PGBIGBIK_00033	EEMLNNEB_00332	NHEEFODN_00901	CAOFFAGB_01414	NLFOBEDH_01131	JFOEJGPD_00592	GPKNGAMM_01130	EJAGEKHE_01068	AACIBGPP_00160	OGLBCHLL_01332	LJIJAMJL_00095	NDPOHLNK_00079	AGHNMOCL_00672	AAKDAEMN_01154	PNGEKHEC_01230	HJEPNPLE_01131
bamA		Outer membrane protein assembly factor BamA	1090	1090	1	1	9543				215	2219	2215	BALFPAFJ_00140	CGDBNBCA_00263	NLENHOCB_00123	LHCOLKOE_01033	IJHHNLMA_00869	FMGIHIBL_01129	FJHOEMJB_01046	FCLLLPCE_01300	MBBHBLCA_00458	EGPLHIMJ_00133	PMCAGNOE_00125	EENEJHJG_00128	PJLDKHMB_01381	DHEACBCP_01495	IOEJFPNL_00840	BOJJNDIM_00066	BJJBANJO_00124	IKPJCLKJ_00124	HMOGKMJD_00123	OINPLJLJ_00179	PGBIGBIK_00056	EEMLNNEB_00354	NHEEFODN_00923	CAOFFAGB_00691	NLFOBEDH_01154	JFOEJGPD_01198	GPKNGAMM_00498	EJAGEKHE_01429	AACIBGPP_01619	OGLBCHLL_00008	LJIJAMJL_00768	NDPOHLNK_01126	AGHNMOCL_01542	AAKDAEMN_01176	PNGEKHEC_00330	HJEPNPLE_01107
ftsW		putative peptidoglycan glycosyltransferase FtsW	1090	1090	1	1	2977				824	1715	1162	BALFPAFJ_00523	CGDBNBCA_01543	NLENHOCB_01018	LHCOLKOE_00708	IJHHNLMA_00065	FMGIHIBL_00744	FJHOEMJB_00066	FCLLLPCE_00282	MBBHBLCA_00277	EGPLHIMJ_01001	PMCAGNOE_01093	EENEJHJG_01071	PJLDKHMB_01481	DHEACBCP_00372	IOEJFPNL_01033	BOJJNDIM_01593	BJJBANJO_01002	IKPJCLKJ_01065	HMOGKMJD_01056	OINPLJLJ_01076	PGBIGBIK_00729	EEMLNNEB_00782	NHEEFODN_01571	CAOFFAGB_00782	NLFOBEDH_00377	JFOEJGPD_00761	GPKNGAMM_00735	EJAGEKHE_00470	AACIBGPP_01343	OGLBCHLL_00943	LJIJAMJL_01588	NDPOHLNK_00745	AGHNMOCL_00358	AAKDAEMN_00027	PNGEKHEC_00580	HJEPNPLE_01016
ydfG		NADP-dependent 3-hydroxy acid dehydrogenase YdfG	1090	1090	1	1	2494				188	749	748	BALFPAFJ_01173	CGDBNBCA_00393	NLENHOCB_00806	LHCOLKOE_01679	IJHHNLMA_01465	FMGIHIBL_00951	FJHOEMJB_01519	FCLLLPCE_00489	MBBHBLCA_00759	EGPLHIMJ_00801	PMCAGNOE_00803	EENEJHJG_00873	PJLDKHMB_00916	DHEACBCP_01545	IOEJFPNL_00520	BOJJNDIM_01338	BJJBANJO_00806	IKPJCLKJ_00863	HMOGKMJD_00859	OINPLJLJ_00874	PGBIGBIK_01301	EEMLNNEB_00439	NHEEFODN_00119	CAOFFAGB_01196	NLFOBEDH_01750	JFOEJGPD_00562	GPKNGAMM_00031	EJAGEKHE_00204	AACIBGPP_01466	OGLBCHLL_00353	LJIJAMJL_00656	NDPOHLNK_00179	AGHNMOCL_01679	AAKDAEMN_00514	PNGEKHEC_01259	HJEPNPLE_00876
rpmF		50S ribosomal protein L32	1090	1090	1	1	10031				146	146	146	BALFPAFJ_01339	CGDBNBCA_00762	NLENHOCB_00310	LHCOLKOE_00847	IJHHNLMA_01055	FMGIHIBL_01319	FJHOEMJB_00861	FCLLLPCE_01111	MBBHBLCA_00553	EGPLHIMJ_00318	PMCAGNOE_00312	EENEJHJG_00375	PJLDKHMB_00163	DHEACBCP_01251	IOEJFPNL_00683	BOJJNDIM_00983	BJJBANJO_00315	IKPJCLKJ_00370	HMOGKMJD_00369	OINPLJLJ_00374	PGBIGBIK_00171	EEMLNNEB_00227	NHEEFODN_00623	CAOFFAGB_00641	NLFOBEDH_00596	JFOEJGPD_01600	GPKNGAMM_01048	EJAGEKHE_00090	AACIBGPP_00815	OGLBCHLL_01163	LJIJAMJL_01239	NDPOHLNK_00572	AGHNMOCL_00802	AAKDAEMN_00282	PNGEKHEC_00310	HJEPNPLE_01343
plsX		Phosphate acyltransferase	1090	1090	1	1	10030				284	986	985	BALFPAFJ_01340	CGDBNBCA_00763	NLENHOCB_00309	LHCOLKOE_00848	IJHHNLMA_01054	FMGIHIBL_01318	FJHOEMJB_00862	FCLLLPCE_01112	MBBHBLCA_00552	EGPLHIMJ_00317	PMCAGNOE_00311	EENEJHJG_00374	PJLDKHMB_00164	DHEACBCP_01250	IOEJFPNL_00684	BOJJNDIM_00984	BJJBANJO_00314	IKPJCLKJ_00369	HMOGKMJD_00368	OINPLJLJ_00373	PGBIGBIK_00172	EEMLNNEB_00228	NHEEFODN_00624	CAOFFAGB_00642	NLFOBEDH_00597	JFOEJGPD_01599	GPKNGAMM_01049	EJAGEKHE_00089	AACIBGPP_00814	OGLBCHLL_01162	LJIJAMJL_01238	NDPOHLNK_00573	AGHNMOCL_00803	AAKDAEMN_00283	PNGEKHEC_00309	HJEPNPLE_01342
hemC		Porphobilinogen deaminase	1090	1090	1	1	13261				260	923	921	BALFPAFJ_01657	CGDBNBCA_01038	NLENHOCB_00531	LHCOLKOE_01336	IJHHNLMA_01346	FMGIHIBL_01624	FJHOEMJB_01188	FCLLLPCE_01596	MBBHBLCA_01475	EGPLHIMJ_00523	PMCAGNOE_00521	EENEJHJG_00592	PJLDKHMB_00648	DHEACBCP_00706	IOEJFPNL_00366	BOJJNDIM_00843	BJJBANJO_00529	IKPJCLKJ_00588	HMOGKMJD_00584	OINPLJLJ_00591	PGBIGBIK_00548	EEMLNNEB_01131	NHEEFODN_01042	CAOFFAGB_00247	NLFOBEDH_00158	JFOEJGPD_01258	GPKNGAMM_01455	EJAGEKHE_01279	AACIBGPP_01056	OGLBCHLL_01082	LJIJAMJL_01417	NDPOHLNK_00917	AGHNMOCL_00886	AAKDAEMN_01308	PNGEKHEC_00966	HJEPNPLE_00431
dcd		dCTP deaminase	1090	1090	1	1	14672				509	578	559	BALFPAFJ_01739	CGDBNBCA_00171	NLENHOCB_01264	LHCOLKOE_00462	IJHHNLMA_00314	FMGIHIBL_00486	FJHOEMJB_00315	FCLLLPCE_00025	MBBHBLCA_00024	EGPLHIMJ_01250	PMCAGNOE_01398	EENEJHJG_01377	PJLDKHMB_01737	DHEACBCP_01044	IOEJFPNL_01275	BOJJNDIM_01390	BJJBANJO_01306	IKPJCLKJ_01369	HMOGKMJD_01362	OINPLJLJ_01450	PGBIGBIK_00981	EEMLNNEB_00615	NHEEFODN_00492	CAOFFAGB_00006	NLFOBEDH_00958	JFOEJGPD_01331	GPKNGAMM_01320	EJAGEKHE_00827	AACIBGPP_00375	OGLBCHLL_00415	LJIJAMJL_01641	NDPOHLNK_01563	AGHNMOCL_01483	AAKDAEMN_00245	PNGEKHEC_00127	HJEPNPLE_00635
nqo8		NADH-quinone oxidoreductase subunit 8	1089	1089	1	1	4889				383	1007	997	BALFPAFJ_00786	CGDBNBCA_00590	NLENHOCB_01511	LHCOLKOE_00193	IJHHNLMA_00568	FMGIHIBL_00212	FJHOEMJB_00567	FCLLLPCE_00795	MBBHBLCA_01039	EGPLHIMJ_01558	PMCAGNOE_01673	EENEJHJG_01653	PJLDKHMB_00331	DHEACBCP_00008	IOEJFPNL_01513	BOJJNDIM_00168	BJJBANJO_01550	IKPJCLKJ_01617	HMOGKMJD_01615	OINPLJLJ_01779	PGBIGBIK_00320	EEMLNNEB_01650	NHEEFODN_01243	CAOFFAGB_01558	NLFOBEDH_00987	JFOEJGPD_00400	GPKNGAMM_00208	EJAGEKHE_01451	AACIBGPP_00698	OGLBCHLL_00689	LJIJAMJL_00543	NDPOHLNK_00856	AGHNMOCL_00626	AAKDAEMN_01570	PNGEKHEC_01432	HJEPNPLE_00196
group_10207		hypothetical protein	1089	1089	1	1	14740				362	452	451	BALFPAFJ_00200	CGDBNBCA_00213	NLENHOCB_01222	LHCOLKOE_00503	IJHHNLMA_00272	FMGIHIBL_00527	FJHOEMJB_00273	FCLLLPCE_00066	MBBHBLCA_00065	EGPLHIMJ_01208	PMCAGNOE_01304	EENEJHJG_01281	PJLDKHMB_01696	DHEACBCP_01085	IOEJFPNL_01234	BOJJNDIM_01431	BJJBANJO_01210	IKPJCLKJ_01273	HMOGKMJD_01266	OINPLJLJ_01288	PGBIGBIK_00940	EEMLNNEB_00573	NHEEFODN_00450	CAOFFAGB_01719	NLFOBEDH_00916	JFOEJGPD_01374	GPKNGAMM_01277	EJAGEKHE_00785	AACIBGPP_00417	OGLBCHLL_00457	LJIJAMJL_01683	NDPOHLNK_01521	AGHNMOCL_01441	AAKDAEMN_00204	PNGEKHEC_00169	HJEPNPLE_00677
tyrS		Tyrosine--tRNA ligase	1089	1089	1	1	14696				1025	1205	1204	BALFPAFJ_00219	CGDBNBCA_00193	NLENHOCB_01242	LHCOLKOE_00484	IJHHNLMA_00292	FMGIHIBL_00508	FJHOEMJB_00293	FCLLLPCE_00047	MBBHBLCA_00046	EGPLHIMJ_01228	PMCAGNOE_01323	EENEJHJG_01301	PJLDKHMB_01715	DHEACBCP_01066	IOEJFPNL_01253	BOJJNDIM_01412	BJJBANJO_01230	IKPJCLKJ_01293	HMOGKMJD_01286	OINPLJLJ_01308	PGBIGBIK_00959	EEMLNNEB_00593	NHEEFODN_00470	CAOFFAGB_00028	NLFOBEDH_00936	JFOEJGPD_01353	GPKNGAMM_01298	EJAGEKHE_00805	AACIBGPP_00397	OGLBCHLL_00437	LJIJAMJL_01663	NDPOHLNK_01541	AGHNMOCL_01461	AAKDAEMN_00223	PNGEKHEC_00149	HJEPNPLE_00658
resA_2		Thiol-disulfide oxidoreductase ResA	1089	1089	1	1	4567				488	488	488	BALFPAFJ_00879	CGDBNBCA_01260	NLENHOCB_01608	LHCOLKOE_00097	IJHHNLMA_00666	FMGIHIBL_00113	FJHOEMJB_00665	FCLLLPCE_00894	MBBHBLCA_00942	EGPLHIMJ_01657	PMCAGNOE_01770	EENEJHJG_01747	PJLDKHMB_00425	DHEACBCP_00111	IOEJFPNL_01615	BOJJNDIM_00263	BJJBANJO_01644	IKPJCLKJ_01712	HMOGKMJD_01709	OINPLJLJ_01873	PGBIGBIK_00413	EEMLNNEB_01745	NHEEFODN_01342	CAOFFAGB_01808	NLFOBEDH_01333	JFOEJGPD_01054	GPKNGAMM_00306	EJAGEKHE_01548	AACIBGPP_01516	OGLBCHLL_00229	LJIJAMJL_00285	NDPOHLNK_00422	AGHNMOCL_00529	AAKDAEMN_00709	PNGEKHEC_00425	HJEPNPLE_00097
yohD_2		Inner membrane protein YohD	1089	1089	1	1	2689				278	602	595	BALFPAFJ_01084	CGDBNBCA_01136	NLENHOCB_00899	LHCOLKOE_01589	IJHHNLMA_01551	FMGIHIBL_00860	FJHOEMJB_01433	FCLLLPCE_00398	MBBHBLCA_00670	EGPLHIMJ_00887	PMCAGNOE_00891	EENEJHJG_00962	PJLDKHMB_00244	DHEACBCP_01634	IOEJFPNL_00915	BOJJNDIM_01249	BJJBANJO_00895	IKPJCLKJ_00952	HMOGKMJD_00949	OINPLJLJ_00963	PGBIGBIK_01032	EEMLNNEB_00885	NHEEFODN_00205	CAOFFAGB_01676	NLFOBEDH_01661	JFOEJGPD_00284	GPKNGAMM_01353	EJAGEKHE_01792	AACIBGPP_00642	OGLBCHLL_00590	LJIJAMJL_00439	NDPOHLNK_01400	AGHNMOCL_01593	AAKDAEMN_01033	PNGEKHEC_00068	HJEPNPLE_01271
group_10277		hypothetical protein	1089	1089	1	1	2633				461	488	487	BALFPAFJ_01119	CGDBNBCA_00672	NLENHOCB_00864	LHCOLKOE_01624	IJHHNLMA_01516	FMGIHIBL_00895	FJHOEMJB_01468	FCLLLPCE_00433	MBBHBLCA_00705	EGPLHIMJ_00852	PMCAGNOE_00857	EENEJHJG_00927	PJLDKHMB_00279	DHEACBCP_01599	IOEJFPNL_00880	BOJJNDIM_01283	BJJBANJO_00860	IKPJCLKJ_00917	HMOGKMJD_00913	OINPLJLJ_00928	PGBIGBIK_00998	EEMLNNEB_00920	NHEEFODN_00170	CAOFFAGB_01510	NLFOBEDH_01697	JFOEJGPD_00319	GPKNGAMM_01388	EJAGEKHE_01757	AACIBGPP_00607	OGLBCHLL_00616	LJIJAMJL_00404	NDPOHLNK_01593	AGHNMOCL_01628	AAKDAEMN_01107	PNGEKHEC_00033	HJEPNPLE_01236
glmM		Phosphoglucosamine mutase	1089	1089	1	1	10113				911	1337	1336	BALFPAFJ_01305	CGDBNBCA_01107	NLENHOCB_00340	LHCOLKOE_00816	IJHHNLMA_01083	FMGIHIBL_01349	FJHOEMJB_00833	FCLLLPCE_01081	MBBHBLCA_00584	EGPLHIMJ_00346	PMCAGNOE_00341	EENEJHJG_00403	PJLDKHMB_00131	DHEACBCP_01280	IOEJFPNL_00655	BOJJNDIM_00954	BJJBANJO_00343	IKPJCLKJ_00398	HMOGKMJD_00397	OINPLJLJ_00402	PGBIGBIK_00143	EEMLNNEB_01082	NHEEFODN_00595	CAOFFAGB_00397	NLFOBEDH_00566	JFOEJGPD_00197	GPKNGAMM_00423	EJAGEKHE_00851	AACIBGPP_00843	OGLBCHLL_00843	LJIJAMJL_00178	NDPOHLNK_00544	AGHNMOCL_00774	AAKDAEMN_01462	PNGEKHEC_00517	HJEPNPLE_01375
ftsZ		Cell division protein FtsZ	1089	1089	1	1	12767				1028	1112	1111	BALFPAFJ_01515	CGDBNBCA_00738	NLENHOCB_00677	LHCOLKOE_01181	IJHHNLMA_01201	FMGIHIBL_01471	FJHOEMJB_01333	FCLLLPCE_01446	MBBHBLCA_00840	EGPLHIMJ_00667	PMCAGNOE_00673	EENEJHJG_00742	PJLDKHMB_01286	DHEACBCP_00211	IOEJFPNL_00212	BOJJNDIM_00693	BJJBANJO_00679	IKPJCLKJ_00736	HMOGKMJD_00733	OINPLJLJ_00744	PGBIGBIK_01525	EEMLNNEB_01635	NHEEFODN_01197	CAOFFAGB_01753	NLFOBEDH_00311	JFOEJGPD_00927	GPKNGAMM_01599	EJAGEKHE_01418	AACIBGPP_00590	OGLBCHLL_01422	LJIJAMJL_01374	NDPOHLNK_00266	AGHNMOCL_01159	AAKDAEMN_01444	PNGEKHEC_00446	HJEPNPLE_01155
group_10321		hypothetical protein	1089	1089	1	1	12988				209	281	280	BALFPAFJ_01580	CGDBNBCA_01617	NLENHOCB_00609	LHCOLKOE_01256	IJHHNLMA_01265	FMGIHIBL_01542	FJHOEMJB_01269	FCLLLPCE_01516	MBBHBLCA_01395	EGPLHIMJ_00604	PMCAGNOE_00604	EENEJHJG_00674	PJLDKHMB_00570	DHEACBCP_00624	IOEJFPNL_00283	BOJJNDIM_00763	BJJBANJO_00610	IKPJCLKJ_00669	HMOGKMJD_00666	OINPLJLJ_00673	PGBIGBIK_01161	EEMLNNEB_00704	NHEEFODN_01121	CAOFFAGB_01474	NLFOBEDH_00239	JFOEJGPD_01499	GPKNGAMM_01536	EJAGEKHE_01356	AACIBGPP_00057	OGLBCHLL_00063	LJIJAMJL_01311	NDPOHLNK_00997	AGHNMOCL_00115	AAKDAEMN_01648	PNGEKHEC_01046	HJEPNPLE_00350
mepM		Murein DD-endopeptidase MepM	1089	1089	1	1	14800				614	1160	1158	BALFPAFJ_01857	CGDBNBCA_00250	NLENHOCB_01184	LHCOLKOE_00541	IJHHNLMA_00235	FMGIHIBL_00565	FJHOEMJB_00236	FCLLLPCE_00103	MBBHBLCA_00102	EGPLHIMJ_01171	PMCAGNOE_01267	EENEJHJG_01244	PJLDKHMB_01659	DHEACBCP_01122	IOEJFPNL_01198	BOJJNDIM_01468	BJJBANJO_01173	IKPJCLKJ_01236	HMOGKMJD_01229	OINPLJLJ_01251	PGBIGBIK_00902	EEMLNNEB_00536	NHEEFODN_00412	CAOFFAGB_01024	NLFOBEDH_00878	JFOEJGPD_01412	GPKNGAMM_01239	EJAGEKHE_00748	AACIBGPP_00454	OGLBCHLL_00494	LJIJAMJL_01720	NDPOHLNK_01484	AGHNMOCL_01403	AAKDAEMN_00167	PNGEKHEC_00206	HJEPNPLE_00714
prfA		Peptide chain release factor RF1	1089	1089	1	1	4748				587	1085	1066	BALFPAFJ_00824	CGDBNBCA_00506	NLENHOCB_01551	LHCOLKOE_00153	IJHHNLMA_00612	FMGIHIBL_00170	FJHOEMJB_00611	FCLLLPCE_00837	MBBHBLCA_00999	EGPLHIMJ_01603	PMCAGNOE_01712	EENEJHJG_01692	PJLDKHMB_00371	DHEACBCP_00056	IOEJFPNL_01559	BOJJNDIM_00208	BJJBANJO_01589	IKPJCLKJ_01657	HMOGKMJD_01654	OINPLJLJ_01818	PGBIGBIK_00359	EEMLNNEB_01689	NHEEFODN_01285	CAOFFAGB_00829	NLFOBEDH_01278	JFOEJGPD_00442	GPKNGAMM_00250	EJAGEKHE_01491	AACIBGPP_00740	OGLBCHLL_00714	LJIJAMJL_00503	NDPOHLNK_00814	AGHNMOCL_00585	AAKDAEMN_01618	PNGEKHEC_01474	HJEPNPLE_00153
pfs		Aminodeoxyfutalosine nucleosidase	1089	1089	1	1	9519				479	686	685	BALFPAFJ_00128	CGDBNBCA_00275	NLENHOCB_00111	LHCOLKOE_01045	IJHHNLMA_00857	FMGIHIBL_01117	FJHOEMJB_01058	FCLLLPCE_01312	MBBHBLCA_00446	EGPLHIMJ_00121	PMCAGNOE_00113	EENEJHJG_00116	PJLDKHMB_01368	DHEACBCP_01482	IOEJFPNL_00828	BOJJNDIM_00079	BJJBANJO_00112	IKPJCLKJ_00112	HMOGKMJD_00111	OINPLJLJ_00167	PGBIGBIK_00043	EEMLNNEB_00342	NHEEFODN_00911	CAOFFAGB_01404	NLFOBEDH_01141	JFOEJGPD_00582	GPKNGAMM_01120	EJAGEKHE_01058	AACIBGPP_00150	OGLBCHLL_01322	LJIJAMJL_00085	NDPOHLNK_00089	AGHNMOCL_00662	AAKDAEMN_01164	PNGEKHEC_01240	HJEPNPLE_01121
rpsI		30S ribosomal protein S9	1089	1089	1	1	5233				125	389	388	BALFPAFJ_00442	CGDBNBCA_00086	NLENHOCB_01436	LHCOLKOE_00284	IJHHNLMA_00482	FMGIHIBL_00298	FJHOEMJB_00482	FCLLLPCE_00709	MBBHBLCA_01631	EGPLHIMJ_01474	PMCAGNOE_01584	EENEJHJG_01567	PJLDKHMB_01049	DHEACBCP_01698	IOEJFPNL_01430	BOJJNDIM_00396	BJJBANJO_01465	IKPJCLKJ_01532	HMOGKMJD_01530	OINPLJLJ_01695	PGBIGBIK_01405	EEMLNNEB_01273	NHEEFODN_00296	CAOFFAGB_01135	NLFOBEDH_00825	JFOEJGPD_01154	GPKNGAMM_00083	EJAGEKHE_01217	AACIBGPP_01163	OGLBCHLL_01377	LJIJAMJL_00694	NDPOHLNK_01243	AGHNMOCL_01020	AAKDAEMN_00460	PNGEKHEC_01383	HJEPNPLE_01562
ftsH_1		ATP-dependent zinc metalloprotease FtsH	1089	1089	1	1	3168				143	1937	1933	BALFPAFJ_00601	CGDBNBCA_01485	NLENHOCB_01097	LHCOLKOE_00630	IJHHNLMA_00142	FMGIHIBL_00664	FJHOEMJB_00143	FCLLLPCE_00202	MBBHBLCA_00196	EGPLHIMJ_01078	PMCAGNOE_01173	EENEJHJG_01150	PJLDKHMB_01563	DHEACBCP_00295	IOEJFPNL_01110	BOJJNDIM_01671	BJJBANJO_01083	IKPJCLKJ_01144	HMOGKMJD_01135	OINPLJLJ_01155	PGBIGBIK_00808	EEMLNNEB_01464	NHEEFODN_01649	CAOFFAGB_01525	NLFOBEDH_00459	JFOEJGPD_00842	GPKNGAMM_00815	EJAGEKHE_00606	AACIBGPP_01426	OGLBCHLL_00775	LJIJAMJL_01505	NDPOHLNK_00662	AGHNMOCL_01275	AAKDAEMN_00104	PNGEKHEC_00663	HJEPNPLE_00936
group_10783		hypothetical protein	1089	1089	1	1	13272				431	557	556	BALFPAFJ_01664	CGDBNBCA_01031	NLENHOCB_00524	LHCOLKOE_01343	IJHHNLMA_01353	FMGIHIBL_01631	FJHOEMJB_01181	FCLLLPCE_01603	MBBHBLCA_01482	EGPLHIMJ_00516	PMCAGNOE_00514	EENEJHJG_00585	PJLDKHMB_00655	DHEACBCP_00713	IOEJFPNL_00373	BOJJNDIM_00850	BJJBANJO_00522	IKPJCLKJ_00581	HMOGKMJD_00577	OINPLJLJ_00584	PGBIGBIK_00555	EEMLNNEB_01138	NHEEFODN_01035	CAOFFAGB_00254	NLFOBEDH_00151	JFOEJGPD_01251	GPKNGAMM_01448	EJAGEKHE_01272	AACIBGPP_01049	OGLBCHLL_01075	LJIJAMJL_01410	NDPOHLNK_00910	AGHNMOCL_00893	AAKDAEMN_01301	PNGEKHEC_00959	HJEPNPLE_00438
gatB		Aspartyl/glutamyl-tRNA(Asn/Gln) amidotransferase subunit B	1089	1089	1	1	14826				230	1418	1416		CGDBNBCA_00898	NLENHOCB_01167	LHCOLKOE_00557	IJHHNLMA_00219	FMGIHIBL_00581	FJHOEMJB_00220	FCLLLPCE_00119	MBBHBLCA_00118	EGPLHIMJ_01155	PMCAGNOE_01251	EENEJHJG_01228	PJLDKHMB_01643	DHEACBCP_01138	IOEJFPNL_01182	BOJJNDIM_01484	BJJBANJO_01157	IKPJCLKJ_01220	HMOGKMJD_01213	OINPLJLJ_01235	PGBIGBIK_00885	EEMLNNEB_00520	NHEEFODN_00396	CAOFFAGB_01040	NLFOBEDH_00862	JFOEJGPD_01428	GPKNGAMM_01223	EJAGEKHE_00732	AACIBGPP_00470	OGLBCHLL_00510	LJIJAMJL_01736	NDPOHLNK_01468	AGHNMOCL_01387	AAKDAEMN_00151	PNGEKHEC_00222	HJEPNPLE_00730
thrB		Homoserine kinase	1089	1089	1	1	9551				596	878	876	BALFPAFJ_00145	CGDBNBCA_00258	NLENHOCB_00128	LHCOLKOE_01028	IJHHNLMA_00874	FMGIHIBL_01134	FJHOEMJB_01041	FCLLLPCE_01295	MBBHBLCA_00463	EGPLHIMJ_00138	PMCAGNOE_00130	EENEJHJG_00133	PJLDKHMB_01386	DHEACBCP_01500	IOEJFPNL_00845	BOJJNDIM_00061	BJJBANJO_00129	IKPJCLKJ_00129	HMOGKMJD_00128	OINPLJLJ_00184	PGBIGBIK_00061	EEMLNNEB_00359	NHEEFODN_00928	CAOFFAGB_00686	NLFOBEDH_01159	JFOEJGPD_01203	GPKNGAMM_00503	EJAGEKHE_01434	AACIBGPP_01624	OGLBCHLL_00013	LJIJAMJL_00773	NDPOHLNK_01131	AGHNMOCL_01547	AAKDAEMN_01181	PNGEKHEC_00335	HJEPNPLE_01102
fdhB1		Formate dehydrogenase iron-sulfur subunit	1089	1089	1	1	5185				248	641	640	BALFPAFJ_00411	CGDBNBCA_00009	NLENHOCB_01467	LHCOLKOE_00253	IJHHNLMA_00513	FMGIHIBL_00266	FJHOEMJB_00513	FCLLLPCE_00741	MBBHBLCA_01662	EGPLHIMJ_01506	PMCAGNOE_01615	EENEJHJG_01599	PJLDKHMB_01080	DHEACBCP_01667	IOEJFPNL_01461	BOJJNDIM_00427	BJJBANJO_01497	IKPJCLKJ_01564	HMOGKMJD_01562	OINPLJLJ_01726	PGBIGBIK_01374	EEMLNNEB_01304	NHEEFODN_00327	CAOFFAGB_01463	NLFOBEDH_00791	JFOEJGPD_01123	GPKNGAMM_00114	EJAGEKHE_01186	AACIBGPP_01193	OGLBCHLL_01115	LJIJAMJL_00725	NDPOHLNK_01273	AGHNMOCL_01050	AAKDAEMN_00429	PNGEKHEC_01353	HJEPNPLE_01593
ccoN1		Cbb3-type cytochrome c oxidase subunit CcoN1	1089	1089	1	1	5218				356	1466	1464	BALFPAFJ_00431	CGDBNBCA_00097	NLENHOCB_01447	LHCOLKOE_00273	IJHHNLMA_00493	FMGIHIBL_00287	FJHOEMJB_00493	FCLLLPCE_00720	MBBHBLCA_01642	EGPLHIMJ_01485	PMCAGNOE_01595	EENEJHJG_01578	PJLDKHMB_01060	DHEACBCP_01687	IOEJFPNL_01441	BOJJNDIM_00407	BJJBANJO_01476	IKPJCLKJ_01543	HMOGKMJD_01541	OINPLJLJ_01706	PGBIGBIK_01394	EEMLNNEB_01284	NHEEFODN_00307	CAOFFAGB_01146	NLFOBEDH_00814	JFOEJGPD_01143	GPKNGAMM_00094	EJAGEKHE_01206	AACIBGPP_01174	OGLBCHLL_01366	LJIJAMJL_00705	NDPOHLNK_01254	AGHNMOCL_01031	AAKDAEMN_00449	PNGEKHEC_01372	HJEPNPLE_01573
group_11158		hypothetical protein	1089	1089	1	1	5255				434	434	434	BALFPAFJ_00455	CGDBNBCA_00073	NLENHOCB_01423	LHCOLKOE_00297	IJHHNLMA_00469	FMGIHIBL_00313	FJHOEMJB_00469	FCLLLPCE_00696	MBBHBLCA_01618	EGPLHIMJ_01461	PMCAGNOE_01571	EENEJHJG_01554	PJLDKHMB_01036	DHEACBCP_01711	IOEJFPNL_01416	BOJJNDIM_00383	BJJBANJO_01452	IKPJCLKJ_01519	HMOGKMJD_01517	OINPLJLJ_01682	PGBIGBIK_01419	EEMLNNEB_01260	NHEEFODN_00283	CAOFFAGB_01122	NLFOBEDH_00838	JFOEJGPD_01168	GPKNGAMM_00069	EJAGEKHE_01230	AACIBGPP_01150	OGLBCHLL_01390	LJIJAMJL_00681	NDPOHLNK_01230	AGHNMOCL_01007	AAKDAEMN_00473	PNGEKHEC_01396	HJEPNPLE_01549
rpsR		30S ribosomal protein S18	1089	1089	1	1	3096				242	281	260	BALFPAFJ_00557	CGDBNBCA_00052	NLENHOCB_01053	LHCOLKOE_00674	IJHHNLMA_00098	FMGIHIBL_00708	FJHOEMJB_00099	FCLLLPCE_00246	MBBHBLCA_00240	EGPLHIMJ_01034	PMCAGNOE_01128	EENEJHJG_01106	PJLDKHMB_01519	DHEACBCP_00339	IOEJFPNL_01066	BOJJNDIM_01627	BJJBANJO_01038	IKPJCLKJ_01100	HMOGKMJD_01091	OINPLJLJ_01111	PGBIGBIK_00763	EEMLNNEB_01420	NHEEFODN_01605	CAOFFAGB_01236	NLFOBEDH_00415	JFOEJGPD_00798	GPKNGAMM_00771	EJAGEKHE_00506	AACIBGPP_01381	OGLBCHLL_00981	LJIJAMJL_01551	NDPOHLNK_00707	AGHNMOCL_00268	AAKDAEMN_00060	PNGEKHEC_00618	HJEPNPLE_00980
nqo6		NADH-quinone oxidoreductase subunit 6	1089	1089	1	1	4881				371	503	502	BALFPAFJ_00792	CGDBNBCA_00596	NLENHOCB_01517	LHCOLKOE_00187	IJHHNLMA_00574	FMGIHIBL_00206	FJHOEMJB_00573	FCLLLPCE_00801	MBBHBLCA_01033	EGPLHIMJ_01564	PMCAGNOE_01679	EENEJHJG_01659	PJLDKHMB_00337	DHEACBCP_00014	IOEJFPNL_01519	BOJJNDIM_00174	BJJBANJO_01556	IKPJCLKJ_01623	HMOGKMJD_01621	OINPLJLJ_01785	PGBIGBIK_00326	EEMLNNEB_01656	NHEEFODN_01249	CAOFFAGB_01564	NLFOBEDH_00993	JFOEJGPD_00406	GPKNGAMM_00214	EJAGEKHE_01457	AACIBGPP_00704	OGLBCHLL_00683	LJIJAMJL_00537	NDPOHLNK_00850	AGHNMOCL_00620	AAKDAEMN_01576	PNGEKHEC_01438	HJEPNPLE_00190
group_11206		hypothetical protein	1089	1089	1	1	12741			Hypothetical protein with no hits to refseq/uniprot/clusters/cdd/tigrfams/pfam overlapping another protein with hits	242	242	242	BALFPAFJ_01500	CGDBNBCA_00868	NLENHOCB_00692	LHCOLKOE_01166	IJHHNLMA_01186	FMGIHIBL_01456	FJHOEMJB_01348	FCLLLPCE_01431	MBBHBLCA_00855	EGPLHIMJ_00682	PMCAGNOE_00688	EENEJHJG_00757	PJLDKHMB_01271	DHEACBCP_00932	IOEJFPNL_00197	BOJJNDIM_00678	BJJBANJO_00694	IKPJCLKJ_00751	HMOGKMJD_00748	OINPLJLJ_00759	PGBIGBIK_01540	EEMLNNEB_00478	NHEEFODN_01212		NLFOBEDH_01015	JFOEJGPD_00892	GPKNGAMM_00547	EJAGEKHE_00663	AACIBGPP_01593	OGLBCHLL_00923	LJIJAMJL_01778	NDPOHLNK_00111	AGHNMOCL_00018	AAKDAEMN_01059	PNGEKHEC_00907	HJEPNPLE_00801
flgG_1		Flagellar basal-body rod protein FlgG	1089	1089	1	1	12765				779	812	811	BALFPAFJ_01514	CGDBNBCA_00737	NLENHOCB_00678	LHCOLKOE_01180	IJHHNLMA_01200	FMGIHIBL_01470	FJHOEMJB_01334	FCLLLPCE_01445	MBBHBLCA_00841	EGPLHIMJ_00668	PMCAGNOE_00674	EENEJHJG_00743	PJLDKHMB_01285	DHEACBCP_00210	IOEJFPNL_00211	BOJJNDIM_00692	BJJBANJO_00680	IKPJCLKJ_00737	HMOGKMJD_00734	OINPLJLJ_00745	PGBIGBIK_01526	EEMLNNEB_01636	NHEEFODN_01198	CAOFFAGB_01754	NLFOBEDH_00312	JFOEJGPD_00926	GPKNGAMM_01600	EJAGEKHE_01419	AACIBGPP_00591	OGLBCHLL_01421	LJIJAMJL_01375	NDPOHLNK_00267	AGHNMOCL_01160	AAKDAEMN_01445	PNGEKHEC_00447	HJEPNPLE_01154
rpsD		30S ribosomal protein S4	1089	1089	1	1	4777				626	635	626	BALFPAFJ_00807	CGDBNBCA_00488	NLENHOCB_01533	LHCOLKOE_00171	IJHHNLMA_00594	FMGIHIBL_00190	FJHOEMJB_00593	FCLLLPCE_00817	MBBHBLCA_01017	EGPLHIMJ_01585	PMCAGNOE_01694	EENEJHJG_01674	PJLDKHMB_00353	DHEACBCP_00038	IOEJFPNL_01541	BOJJNDIM_00190	BJJBANJO_01571	IKPJCLKJ_01639	HMOGKMJD_01636	OINPLJLJ_01800	PGBIGBIK_00341	EEMLNNEB_01671	NHEEFODN_01268	CAOFFAGB_00811	NLFOBEDH_01258	JFOEJGPD_00424	GPKNGAMM_00232	EJAGEKHE_01471	AACIBGPP_00723	OGLBCHLL_01551	LJIJAMJL_00523	NDPOHLNK_00831	AGHNMOCL_00602	AAKDAEMN_01598	PNGEKHEC_01457	HJEPNPLE_00171
ylxH		Flagellum site-determining protein YlxH	1089	1089	1	1	9421				866	866	866	BALFPAFJ_00077	CGDBNBCA_01410	NLENHOCB_00060	LHCOLKOE_01097	IJHHNLMA_00806	FMGIHIBL_01064	FJHOEMJB_01109	FCLLLPCE_01365	MBBHBLCA_01077	EGPLHIMJ_00070	PMCAGNOE_00062	EENEJHJG_00065	PJLDKHMB_00880	DHEACBCP_01427	IOEJFPNL_00771	BOJJNDIM_00130	BJJBANJO_00061	IKPJCLKJ_00061	HMOGKMJD_00060	OINPLJLJ_00116	PGBIGBIK_00687	EEMLNNEB_01574	NHEEFODN_00815	CAOFFAGB_00581	NLFOBEDH_01086	JFOEJGPD_01653	GPKNGAMM_00644	EJAGEKHE_00010	AACIBGPP_01101	OGLBCHLL_01515	LJIJAMJL_01074	NDPOHLNK_01181	AGHNMOCL_01525	AAKDAEMN_00909	PNGEKHEC_01188	HJEPNPLE_01698
soj		Sporulation initiation inhibitor protein Soj	1089	1089	1	1	9494				701	785	784	BALFPAFJ_00111	CGDBNBCA_00292	NLENHOCB_00094	LHCOLKOE_01062	IJHHNLMA_00840	FMGIHIBL_01100	FJHOEMJB_01075	FCLLLPCE_01329	MBBHBLCA_00429	EGPLHIMJ_00104	PMCAGNOE_00096	EENEJHJG_00099	PJLDKHMB_01351	DHEACBCP_01465	IOEJFPNL_00811	BOJJNDIM_00096	BJJBANJO_00095	IKPJCLKJ_00095	HMOGKMJD_00094	OINPLJLJ_00150	PGBIGBIK_00026	EEMLNNEB_00325	NHEEFODN_00894	CAOFFAGB_01421	NLFOBEDH_01124	JFOEJGPD_00599	GPKNGAMM_01137	EJAGEKHE_01075	AACIBGPP_00167	OGLBCHLL_01339	LJIJAMJL_00102	NDPOHLNK_00072	AGHNMOCL_00679	AAKDAEMN_01147	PNGEKHEC_01223	HJEPNPLE_01138
purA		Adenylosuccinate synthetase	1089	1089	1	1	5206				1202	1250	1249	BALFPAFJ_00423	CGDBNBCA_01113	NLENHOCB_01455	LHCOLKOE_00265	IJHHNLMA_00501	FMGIHIBL_00278	FJHOEMJB_00501	FCLLLPCE_00729	MBBHBLCA_01650	EGPLHIMJ_01494	PMCAGNOE_01603	EENEJHJG_01587	PJLDKHMB_01068	DHEACBCP_01679	IOEJFPNL_01449	BOJJNDIM_00415	BJJBANJO_01485	IKPJCLKJ_01552	HMOGKMJD_01550	OINPLJLJ_01714	PGBIGBIK_01386	EEMLNNEB_01292	NHEEFODN_00315	CAOFFAGB_01154	NLFOBEDH_00806	JFOEJGPD_01135	GPKNGAMM_00102	EJAGEKHE_01198	AACIBGPP_01182	OGLBCHLL_01358	LJIJAMJL_00713	NDPOHLNK_01262	AGHNMOCL_01039	AAKDAEMN_00441	PNGEKHEC_01364	HJEPNPLE_01581
rpsF		30S ribosomal protein S6	1089	1089	1	1	3094				374	377	376	BALFPAFJ_00555	CGDBNBCA_00054	NLENHOCB_01051	LHCOLKOE_00676	IJHHNLMA_00096		FJHOEMJB_00097	FCLLLPCE_00248	MBBHBLCA_00242	EGPLHIMJ_01032	PMCAGNOE_01126	EENEJHJG_01104	PJLDKHMB_01517	DHEACBCP_00341	IOEJFPNL_01064	BOJJNDIM_01625	BJJBANJO_01036	IKPJCLKJ_01098	HMOGKMJD_01089	OINPLJLJ_01109	PGBIGBIK_00761	EEMLNNEB_01418	NHEEFODN_01603	CAOFFAGB_01238	NLFOBEDH_00413	JFOEJGPD_00796	GPKNGAMM_00769	EJAGEKHE_00504	AACIBGPP_01379	OGLBCHLL_00979	LJIJAMJL_01553	NDPOHLNK_00709	AGHNMOCL_00266	AAKDAEMN_00058	PNGEKHEC_00616	HJEPNPLE_00982
atpB		ATP synthase subunit a	1089	1089	1	1	14819				680	680	680		CGDBNBCA_00892	NLENHOCB_01174	LHCOLKOE_00551	IJHHNLMA_00225	FMGIHIBL_00575	FJHOEMJB_00226	FCLLLPCE_00113	MBBHBLCA_00112	EGPLHIMJ_01161	PMCAGNOE_01257	EENEJHJG_01234	PJLDKHMB_01649	DHEACBCP_01132	IOEJFPNL_01188	BOJJNDIM_01478	BJJBANJO_01163	IKPJCLKJ_01226	HMOGKMJD_01219	OINPLJLJ_01241	PGBIGBIK_00891	EEMLNNEB_00526	NHEEFODN_00402	CAOFFAGB_01034	NLFOBEDH_00868	JFOEJGPD_01422	GPKNGAMM_01229	EJAGEKHE_00738	AACIBGPP_00464	OGLBCHLL_00504	LJIJAMJL_01730	NDPOHLNK_01474	AGHNMOCL_01393	AAKDAEMN_00157	PNGEKHEC_00216	HJEPNPLE_00724
infA		Translation initiation factor IF-1	1089	1089	1	1	4780				218	218	218	BALFPAFJ_00804	CGDBNBCA_00485	NLENHOCB_01530	LHCOLKOE_00174	IJHHNLMA_00591	FMGIHIBL_00193	FJHOEMJB_00590	FCLLLPCE_00814	MBBHBLCA_01020	EGPLHIMJ_01582	PMCAGNOE_01691	EENEJHJG_01671	PJLDKHMB_00350	DHEACBCP_00035	IOEJFPNL_01538	BOJJNDIM_00187	BJJBANJO_01568	IKPJCLKJ_01635	HMOGKMJD_01633	OINPLJLJ_01797	PGBIGBIK_00338	EEMLNNEB_01668	NHEEFODN_01265	CAOFFAGB_00808	NLFOBEDH_01255	JFOEJGPD_00421	GPKNGAMM_00229	EJAGEKHE_01468	AACIBGPP_00720	OGLBCHLL_01554	LJIJAMJL_00526	NDPOHLNK_00834	AGHNMOCL_00605	AAKDAEMN_01595	PNGEKHEC_01454	HJEPNPLE_00174
rplQ		50S ribosomal protein L17	1089	1089	1	1	4775				353	353	353	BALFPAFJ_00809	CGDBNBCA_00490	NLENHOCB_01535	LHCOLKOE_00169	IJHHNLMA_00596	FMGIHIBL_00188	FJHOEMJB_00595	FCLLLPCE_00819	MBBHBLCA_01015	EGPLHIMJ_01587	PMCAGNOE_01696	EENEJHJG_01676	PJLDKHMB_00355	DHEACBCP_00040	IOEJFPNL_01543	BOJJNDIM_00192	BJJBANJO_01573	IKPJCLKJ_01641	HMOGKMJD_01638	OINPLJLJ_01802	PGBIGBIK_00343	EEMLNNEB_01673	NHEEFODN_01270	CAOFFAGB_00813	NLFOBEDH_01260	JFOEJGPD_00426	GPKNGAMM_00234	EJAGEKHE_01473	AACIBGPP_00725	OGLBCHLL_01549	LJIJAMJL_00521	NDPOHLNK_00829	AGHNMOCL_00600	AAKDAEMN_01600	PNGEKHEC_01459	HJEPNPLE_00169
atpH		ATP synthase subunit c	1089	1089	1	1	2704				338	338	338	BALFPAFJ_01076	CGDBNBCA_00557	NLENHOCB_00907	LHCOLKOE_01581	IJHHNLMA_01559	FMGIHIBL_00852	FJHOEMJB_01425	FCLLLPCE_00390	MBBHBLCA_00662	EGPLHIMJ_00895	PMCAGNOE_00899	EENEJHJG_00970	PJLDKHMB_00236	DHEACBCP_01642	IOEJFPNL_00923	BOJJNDIM_01241	BJJBANJO_00903	IKPJCLKJ_00960	HMOGKMJD_00957	OINPLJLJ_00971	PGBIGBIK_01040	EEMLNNEB_00877	NHEEFODN_00213	CAOFFAGB_01684	NLFOBEDH_01653	JFOEJGPD_00276	GPKNGAMM_01345	EJAGEKHE_01800	AACIBGPP_00650	OGLBCHLL_00582	LJIJAMJL_00447	NDPOHLNK_01392	AGHNMOCL_01585	AAKDAEMN_01041	PNGEKHEC_00076	HJEPNPLE_01279
fliN		Flagellar motor switch protein FliN	1089	1089	1	1	10101				308	308	308	BALFPAFJ_01313	CGDBNBCA_00469	NLENHOCB_00332	LHCOLKOE_00824	IJHHNLMA_01075	FMGIHIBL_01341	FJHOEMJB_00841	FCLLLPCE_01089	MBBHBLCA_00576	EGPLHIMJ_00338	PMCAGNOE_00333	EENEJHJG_00395	PJLDKHMB_00139	DHEACBCP_01272	IOEJFPNL_00663	BOJJNDIM_00962	BJJBANJO_00335	IKPJCLKJ_00390	HMOGKMJD_00389	OINPLJLJ_00394	PGBIGBIK_00151	EEMLNNEB_01090	NHEEFODN_00603	CAOFFAGB_00603	NLFOBEDH_00574	JFOEJGPD_00189	GPKNGAMM_00415	EJAGEKHE_00843	AACIBGPP_00835	OGLBCHLL_00928	LJIJAMJL_00170	NDPOHLNK_00552	AGHNMOCL_00782	AAKDAEMN_01454	PNGEKHEC_00525	HJEPNPLE_01367
yccA		Modulator of FtsH protease YccA	1089	1092	1.01	1	8814				695	695	695	BALFPAFJ_01049	CGDBNBCA_01320	NLENHOCB_00222	LHCOLKOE_00933	IJHHNLMA_00963	FMGIHIBL_01229	FJHOEMJB_00952	FCLLLPCE_01199	MBBHBLCA_01261	EGPLHIMJ_00227	PMCAGNOE_00225	EENEJHJG_00168	PJLDKHMB_00802	DHEACBCP_00596	IOEJFPNL_00025	BOJJNDIM_00605	BJJBANJO_00224	IKPJCLKJ_00222	HMOGKMJD_00278	OINPLJLJ_00219	PGBIGBIK_01125	EEMLNNEB_00052	NHEEFODN_00782	CAOFFAGB_00127	NLFOBEDH_00718	JFOEJGPD_00684	GPKNGAMM_00163	EJAGEKHE_01005	AACIBGPP_00217	OGLBCHLL_01216	LJIJAMJL_01150	NDPOHLNK_00295	AGHNMOCL_01121	AAKDAEMN_01237	PNGEKHEC_00864	HJEPNPLE_00258
mdtL		hypothetical protein	1089	1089	1	1	9366				188	1619	702	BALFPAFJ_00051	CGDBNBCA_01019	NLENHOCB_00036	LHCOLKOE_01124	IJHHNLMA_00780	FMGIHIBL_01037	FJHOEMJB_01135	FCLLLPCE_01392	MBBHBLCA_01053	EGPLHIMJ_00044	PMCAGNOE_00037	EENEJHJG_00037	PJLDKHMB_00905	DHEACBCP_01030	IOEJFPNL_00750	BOJJNDIM_00157	BJJBANJO_00033	IKPJCLKJ_00033	HMOGKMJD_00032	OINPLJLJ_00087	PGBIGBIK_00659	EEMLNNEB_00847	NHEEFODN_01456	CAOFFAGB_01337	NLFOBEDH_01057	JFOEJGPD_00495	GPKNGAMM_00672	EJAGEKHE_00250	AACIBGPP_01498	OGLBCHLL_00128	LJIJAMJL_00068	NDPOHLNK_00033	AGHNMOCL_01697	AAKDAEMN_00262	PNGEKHEC_00002	HJEPNPLE_00479
coaBC		Coenzyme A biosynthesis bifunctional protein CoaBC	1089	1089	1	1	2474				140	1160	1150	BALFPAFJ_01184	CGDBNBCA_00404	NLENHOCB_00795	LHCOLKOE_01690	IJHHNLMA_01454	FMGIHIBL_00962	FJHOEMJB_01530	FCLLLPCE_00500	MBBHBLCA_00770	EGPLHIMJ_00790	PMCAGNOE_00792	EENEJHJG_00862	PJLDKHMB_00927	DHEACBCP_01534	IOEJFPNL_00531	BOJJNDIM_01350	BJJBANJO_00795	IKPJCLKJ_00852	HMOGKMJD_00848	OINPLJLJ_00863	PGBIGBIK_01290	EEMLNNEB_00450	NHEEFODN_00108	CAOFFAGB_01207	NLFOBEDH_01761	JFOEJGPD_00573	GPKNGAMM_00042	EJAGEKHE_00215	AACIBGPP_01455	OGLBCHLL_00342	LJIJAMJL_00667	NDPOHLNK_00190	AGHNMOCL_01690	AAKDAEMN_00503	PNGEKHEC_01248	HJEPNPLE_00887
group_5279	btuD_3	Vitamin B12 import ATP-binding protein BtuD	1089	1089	1	1	9590				314	857	851	BALFPAFJ_00153	CGDBNBCA_00692	NLENHOCB_00137	LHCOLKOE_01019	IJHHNLMA_00882	FMGIHIBL_01142	FJHOEMJB_01033	FCLLLPCE_01287	MBBHBLCA_00471	EGPLHIMJ_00146	PMCAGNOE_00138	EENEJHJG_00141	PJLDKHMB_01394	DHEACBCP_01508	IOEJFPNL_00854	BOJJNDIM_00052	BJJBANJO_00137	IKPJCLKJ_00137	HMOGKMJD_00192	OINPLJLJ_00192	PGBIGBIK_00071	EEMLNNEB_00717	NHEEFODN_00937	CAOFFAGB_00676	NLFOBEDH_01167	JFOEJGPD_01213	GPKNGAMM_00513	EJAGEKHE_01442	AACIBGPP_01633	OGLBCHLL_00022	LJIJAMJL_00781	NDPOHLNK_01140	AGHNMOCL_01556	AAKDAEMN_01639	PNGEKHEC_00344	HJEPNPLE_01092
group_5346		hypothetical protein	1089	1089	1	1	9478				200	395	369	BALFPAFJ_00101	CGDBNBCA_00302	NLENHOCB_00084	LHCOLKOE_01072	IJHHNLMA_00830	FMGIHIBL_01090	FJHOEMJB_01085	FCLLLPCE_01339	MBBHBLCA_00419	EGPLHIMJ_00094	PMCAGNOE_00086	EENEJHJG_00089	PJLDKHMB_01341	DHEACBCP_01455	IOEJFPNL_00801	BOJJNDIM_00106	BJJBANJO_00085	IKPJCLKJ_00085	HMOGKMJD_00084	OINPLJLJ_00140	PGBIGBIK_00016	EEMLNNEB_00315	NHEEFODN_00884	CAOFFAGB_01431	NLFOBEDH_01112	JFOEJGPD_00609	GPKNGAMM_01147	EJAGEKHE_01085	AACIBGPP_00177	OGLBCHLL_01099	LJIJAMJL_00112	NDPOHLNK_00062	AGHNMOCL_00689	AAKDAEMN_01137	PNGEKHEC_01213	HJEPNPLE_01148
aguA		Agmatine deiminase	1089	1089	1	1	2744				287	977	972	BALFPAFJ_01464	CGDBNBCA_01433	NLENHOCB_00929	LHCOLKOE_01564	IJHHNLMA_01583	FMGIHIBL_00834	FJHOEMJB_01401	FCLLLPCE_00372	MBBHBLCA_00366	EGPLHIMJ_00918	PMCAGNOE_00917	EENEJHJG_00987	PJLDKHMB_01201	DHEACBCP_00416	IOEJFPNL_00948	BOJJNDIM_00010	BJJBANJO_00918	IKPJCLKJ_00981	HMOGKMJD_00971	OINPLJLJ_00992	PGBIGBIK_00299	EEMLNNEB_00375	NHEEFODN_00230	CAOFFAGB_00871	NLFOBEDH_01457	JFOEJGPD_01082	GPKNGAMM_00393	EJAGEKHE_01817	AACIBGPP_00674	OGLBCHLL_00558	LJIJAMJL_00464	NDPOHLNK_00133	AGHNMOCL_00041	AAKDAEMN_00846	PNGEKHEC_00100	HJEPNPLE_01632
group_5759		putative protein	1089	1089	1	1	12897				236	284	279	BALFPAFJ_01542	CGDBNBCA_00412	NLENHOCB_00646	LHCOLKOE_01215	IJHHNLMA_01226	FMGIHIBL_01503	FJHOEMJB_01308	FCLLLPCE_01477	MBBHBLCA_00810	EGPLHIMJ_00643	PMCAGNOE_00644	EENEJHJG_00714	PJLDKHMB_01317	DHEACBCP_00239	IOEJFPNL_00246	BOJJNDIM_00722	BJJBANJO_00648	IKPJCLKJ_00708	HMOGKMJD_00704	OINPLJLJ_00712	PGBIGBIK_01496	EEMLNNEB_01606	NHEEFODN_01159	CAOFFAGB_01572	NLFOBEDH_00278	JFOEJGPD_00952	GPKNGAMM_01575	EJAGEKHE_01394	AACIBGPP_00008	OGLBCHLL_01348	LJIJAMJL_01350	NDPOHLNK_01035	AGHNMOCL_00077	AAKDAEMN_01412	PNGEKHEC_00731	HJEPNPLE_01182
dusB		tRNA-dihydrouridine synthase B	1089	1089	1	1	9536				683	926	923	BALFPAFJ_00134	CGDBNBCA_00269	NLENHOCB_00117	LHCOLKOE_01039	IJHHNLMA_00863	FMGIHIBL_01123	FJHOEMJB_01052	FCLLLPCE_01306	MBBHBLCA_00452	EGPLHIMJ_00127	PMCAGNOE_00119	EENEJHJG_00122	PJLDKHMB_01375	DHEACBCP_01489	IOEJFPNL_00834	BOJJNDIM_00072	BJJBANJO_00118	IKPJCLKJ_00118	HMOGKMJD_00117	OINPLJLJ_00173	PGBIGBIK_00050	EEMLNNEB_00348	NHEEFODN_00917	CAOFFAGB_00697	NLFOBEDH_01148	JFOEJGPD_01192	GPKNGAMM_00492	EJAGEKHE_01423	AACIBGPP_01613	OGLBCHLL_00002	LJIJAMJL_00762	NDPOHLNK_01120	AGHNMOCL_01536	AAKDAEMN_01170	PNGEKHEC_00324	HJEPNPLE_01113
pdxJ		Pyridoxine 5'-phosphate synthase	1089	1089	1	1	14766				773	788	774	BALFPAFJ_00186	CGDBNBCA_00226	NLENHOCB_01209	LHCOLKOE_00517	IJHHNLMA_00259	FMGIHIBL_00540	FJHOEMJB_00260	FCLLLPCE_00079	MBBHBLCA_00078	EGPLHIMJ_01195	PMCAGNOE_01291	EENEJHJG_01268	PJLDKHMB_01683	DHEACBCP_01098	IOEJFPNL_01221	BOJJNDIM_01444	BJJBANJO_01197	IKPJCLKJ_01260	HMOGKMJD_01253	OINPLJLJ_01275	PGBIGBIK_00926	EEMLNNEB_00560	NHEEFODN_00436	CAOFFAGB_01706	NLFOBEDH_00902	JFOEJGPD_01388	GPKNGAMM_01263	EJAGEKHE_00772	AACIBGPP_00430	OGLBCHLL_00470	LJIJAMJL_01696	NDPOHLNK_01508	AGHNMOCL_01427	AAKDAEMN_00191	PNGEKHEC_00182	HJEPNPLE_00690
group_5908		hypothetical protein	1089	1089	1	1	5257				332	341	340	BALFPAFJ_00457	CGDBNBCA_00071	NLENHOCB_01421	LHCOLKOE_00299	IJHHNLMA_00467	FMGIHIBL_00315	FJHOEMJB_00467	FCLLLPCE_00694	MBBHBLCA_01616	EGPLHIMJ_01459	PMCAGNOE_01569	EENEJHJG_01552	PJLDKHMB_01034	DHEACBCP_01713	IOEJFPNL_01414	BOJJNDIM_00381	BJJBANJO_01450	IKPJCLKJ_01517	HMOGKMJD_01515	OINPLJLJ_01680	PGBIGBIK_01421	EEMLNNEB_01258	NHEEFODN_00281	CAOFFAGB_01120	NLFOBEDH_00840	JFOEJGPD_01170	GPKNGAMM_00067	EJAGEKHE_01232	AACIBGPP_01148	OGLBCHLL_01392	LJIJAMJL_00679	NDPOHLNK_01228	AGHNMOCL_01005	AAKDAEMN_00475	PNGEKHEC_01398	HJEPNPLE_01547
group_6176		hypothetical protein	1089	1089	1	1	4886				206	692	690	BALFPAFJ_00788	CGDBNBCA_00592	NLENHOCB_01513	LHCOLKOE_00191	IJHHNLMA_00570	FMGIHIBL_00210	FJHOEMJB_00569	FCLLLPCE_00797	MBBHBLCA_01037	EGPLHIMJ_01560	PMCAGNOE_01675	EENEJHJG_01655	PJLDKHMB_00333	DHEACBCP_00010	IOEJFPNL_01515	BOJJNDIM_00170	BJJBANJO_01552	IKPJCLKJ_01619	HMOGKMJD_01617	OINPLJLJ_01781	PGBIGBIK_00322	EEMLNNEB_01652	NHEEFODN_01245	CAOFFAGB_01560	NLFOBEDH_00989	JFOEJGPD_00402	GPKNGAMM_00210	EJAGEKHE_01453	AACIBGPP_00700	OGLBCHLL_00687	LJIJAMJL_00541	NDPOHLNK_00854	AGHNMOCL_00624	AAKDAEMN_01572	PNGEKHEC_01434	HJEPNPLE_00194
moaC1		Cyclic pyranopterin monophosphate synthase 1	1089	1089	1	1	8896				371	473	472	BALFPAFJ_01064	CGDBNBCA_01151	NLENHOCB_00237	LHCOLKOE_00918	IJHHNLMA_00978	FMGIHIBL_01244	FJHOEMJB_00937	FCLLLPCE_01184	MBBHBLCA_01276	EGPLHIMJ_00242	PMCAGNOE_00240	EENEJHJG_00153	PJLDKHMB_00817	DHEACBCP_00611	IOEJFPNL_00010	BOJJNDIM_00590	BJJBANJO_00239	IKPJCLKJ_00237	HMOGKMJD_00293	OINPLJLJ_00204	PGBIGBIK_01140	EEMLNNEB_00067	NHEEFODN_00797	CAOFFAGB_00721	NLFOBEDH_00735	JFOEJGPD_01458	GPKNGAMM_01024	EJAGEKHE_01020	AACIBGPP_00202	OGLBCHLL_00736	LJIJAMJL_01165	NDPOHLNK_00280	AGHNMOCL_01106	AAKDAEMN_00589	PNGEKHEC_00879	HJEPNPLE_00244
mco		Multicopper oxidase mco	1089	1089	1	1	5176				392	1541	1537	BALFPAFJ_00405	CGDBNBCA_00015	NLENHOCB_01473	LHCOLKOE_00247	IJHHNLMA_00519	FMGIHIBL_00260	FJHOEMJB_00519	FCLLLPCE_00747	MBBHBLCA_01668	EGPLHIMJ_01512	PMCAGNOE_01621	EENEJHJG_01605	PJLDKHMB_01086	DHEACBCP_01661	IOEJFPNL_01467	BOJJNDIM_00433	BJJBANJO_01503	IKPJCLKJ_01570	HMOGKMJD_01568	OINPLJLJ_01732	PGBIGBIK_01368	EEMLNNEB_01310	NHEEFODN_00333	CAOFFAGB_01457	NLFOBEDH_00785	JFOEJGPD_01117	GPKNGAMM_00120	EJAGEKHE_01180	AACIBGPP_01199	OGLBCHLL_01121	LJIJAMJL_00731	NDPOHLNK_01279	AGHNMOCL_01056	AAKDAEMN_00423	PNGEKHEC_01347	HJEPNPLE_01599
group_6492		hypothetical protein	1089	1089	1	1	14799			Hypothetical protein with no hits to refseq/uniprot/clusters/cdd/tigrfams/pfam overlapping another protein with hits	179	215	202	BALFPAFJ_01858	CGDBNBCA_00249	NLENHOCB_01185	LHCOLKOE_00540	IJHHNLMA_00236	FMGIHIBL_00564	FJHOEMJB_00237	FCLLLPCE_00102	MBBHBLCA_00101	EGPLHIMJ_01172	PMCAGNOE_01268	EENEJHJG_01245	PJLDKHMB_01660	DHEACBCP_01121	IOEJFPNL_01199	BOJJNDIM_01467	BJJBANJO_01174	IKPJCLKJ_01237	HMOGKMJD_01230	OINPLJLJ_01252	PGBIGBIK_00903	EEMLNNEB_00537	NHEEFODN_00413	CAOFFAGB_01023	NLFOBEDH_00879	JFOEJGPD_01411	GPKNGAMM_01240	EJAGEKHE_00749	AACIBGPP_00453	OGLBCHLL_00493	LJIJAMJL_01719	NDPOHLNK_01485	AGHNMOCL_01404	AAKDAEMN_00168	PNGEKHEC_00205	HJEPNPLE_00713
lysS		Lysine--tRNA ligase	1089	1089	1	1	10204				293	1511	1495	BALFPAFJ_01264	CGDBNBCA_01067	NLENHOCB_00381	LHCOLKOE_00775	IJHHNLMA_01123	FMGIHIBL_01391	FJHOEMJB_00793	FCLLLPCE_01039	MBBHBLCA_00625	EGPLHIMJ_00386	PMCAGNOE_00382	EENEJHJG_00444	PJLDKHMB_00090	DHEACBCP_01321	IOEJFPNL_00614	BOJJNDIM_00551	BJJBANJO_00384	IKPJCLKJ_00439	HMOGKMJD_00438	OINPLJLJ_00443	PGBIGBIK_00102	EEMLNNEB_01041	NHEEFODN_00555	CAOFFAGB_00437	NLFOBEDH_00525	JFOEJGPD_00238	GPKNGAMM_00464	EJAGEKHE_00891	AACIBGPP_00883	OGLBCHLL_00803	LJIJAMJL_00218	NDPOHLNK_00504	AGHNMOCL_00734	AAKDAEMN_01503	PNGEKHEC_00477	HJEPNPLE_01416
pglC		Undecaprenyl phosphate N,N'-diacetylbacillosamine 1-phosphate transferase	1089	1089	1	1	15144				221	602	601	BALFPAFJ_00608	CGDBNBCA_01492	NLENHOCB_01104	LHCOLKOE_00623	IJHHNLMA_00150	FMGIHIBL_00657	FJHOEMJB_00151	FCLLLPCE_00195	MBBHBLCA_00189	EGPLHIMJ_01086	PMCAGNOE_01180	EENEJHJG_01158	PJLDKHMB_01570	DHEACBCP_00288	IOEJFPNL_01117	BOJJNDIM_01678	BJJBANJO_01091	IKPJCLKJ_01152	HMOGKMJD_01143	OINPLJLJ_01163	PGBIGBIK_00815	EEMLNNEB_01472	NHEEFODN_01656	CAOFFAGB_01532	NLFOBEDH_00466	JFOEJGPD_00849	GPKNGAMM_00822	EJAGEKHE_00613	AACIBGPP_01433	OGLBCHLL_00768	LJIJAMJL_01498	NDPOHLNK_00655	AGHNMOCL_01268	AAKDAEMN_00111	PNGEKHEC_00670	HJEPNPLE_00929
group_7197		hypothetical protein	1089	1089	1	1	13337			Hypothetical protein with no hits to refseq/uniprot/clusters/cdd/tigrfams/pfam overlapping another protein with hits	242	407	373	BALFPAFJ_01702	CGDBNBCA_00607	NLENHOCB_00484	LHCOLKOE_01382	IJHHNLMA_01603	FMGIHIBL_01669	FJHOEMJB_01602	FCLLLPCE_01641	MBBHBLCA_01520	EGPLHIMJ_00473	PMCAGNOE_00475	EENEJHJG_00545	PJLDKHMB_00693	DHEACBCP_00752	IOEJFPNL_00411	BOJJNDIM_00890	BJJBANJO_00482	IKPJCLKJ_00541	HMOGKMJD_00537	OINPLJLJ_00544	PGBIGBIK_00595	EEMLNNEB_01176	NHEEFODN_00996	CAOFFAGB_01629	NLFOBEDH_00112	JFOEJGPD_00057	GPKNGAMM_00927	EJAGEKHE_00915	AACIBGPP_00969	OGLBCHLL_00311	LJIJAMJL_00555	NDPOHLNK_00250	AGHNMOCL_01356	AAKDAEMN_00599	PNGEKHEC_01133	HJEPNPLE_00591
group_7406		hypothetical protein	1089	1089	1	1	5207				281	428	427	BALFPAFJ_00424	CGDBNBCA_01112	NLENHOCB_01454	LHCOLKOE_00266	IJHHNLMA_00500	FMGIHIBL_00279	FJHOEMJB_00500	FCLLLPCE_00728	MBBHBLCA_01649	EGPLHIMJ_01493	PMCAGNOE_01602	EENEJHJG_01586	PJLDKHMB_01067	DHEACBCP_01680	IOEJFPNL_01448	BOJJNDIM_00414	BJJBANJO_01484	IKPJCLKJ_01551	HMOGKMJD_01549	OINPLJLJ_01713	PGBIGBIK_01387	EEMLNNEB_01291	NHEEFODN_00314	CAOFFAGB_01153	NLFOBEDH_00807	JFOEJGPD_01136	GPKNGAMM_00101	EJAGEKHE_01199	AACIBGPP_01181	OGLBCHLL_01359	LJIJAMJL_00712	NDPOHLNK_01261	AGHNMOCL_01038	AAKDAEMN_00442	PNGEKHEC_01365	HJEPNPLE_01580
ileS		Isoleucine--tRNA ligase	1089	1089	1	1	3068				245	2753	2747	BALFPAFJ_00547	CGDBNBCA_00062	NLENHOCB_01043	LHCOLKOE_00684	IJHHNLMA_00088	FMGIHIBL_00718	FJHOEMJB_00089	FCLLLPCE_00256	MBBHBLCA_00250	EGPLHIMJ_01024	PMCAGNOE_01117	EENEJHJG_01094	PJLDKHMB_01504	DHEACBCP_00349	IOEJFPNL_01056	BOJJNDIM_01617	BJJBANJO_01026	IKPJCLKJ_01088	HMOGKMJD_01079	OINPLJLJ_01099	PGBIGBIK_00753	EEMLNNEB_01410	NHEEFODN_01594	CAOFFAGB_01248	NLFOBEDH_00402	JFOEJGPD_00787	GPKNGAMM_00760	EJAGEKHE_00494	AACIBGPP_01370	OGLBCHLL_00970	LJIJAMJL_01563	NDPOHLNK_00718	AGHNMOCL_00257	AAKDAEMN_00050	PNGEKHEC_00607	HJEPNPLE_00990
thiE_2		Thiamine-phosphate synthase	1089	1089	1	1	3106				632	632	632	BALFPAFJ_00566	CGDBNBCA_00044	NLENHOCB_01062	LHCOLKOE_00665	IJHHNLMA_00107	FMGIHIBL_00699	FJHOEMJB_00108	FCLLLPCE_00237	MBBHBLCA_00231	EGPLHIMJ_01043	PMCAGNOE_01137	EENEJHJG_01115	PJLDKHMB_01528	DHEACBCP_00330	IOEJFPNL_01075	BOJJNDIM_01636	BJJBANJO_01047	IKPJCLKJ_01109	HMOGKMJD_01100	OINPLJLJ_01120	PGBIGBIK_00772	EEMLNNEB_01429	NHEEFODN_01614	CAOFFAGB_01056	NLFOBEDH_00424	JFOEJGPD_00807	GPKNGAMM_00780	EJAGEKHE_00515	AACIBGPP_01390	OGLBCHLL_00146	LJIJAMJL_01542	NDPOHLNK_00698	AGHNMOCL_00277	AAKDAEMN_00069	PNGEKHEC_00627	HJEPNPLE_00971
hemB		Delta-aminolevulinic acid dehydratase	1089	1089	1	1	2896				458	983	982	BALFPAFJ_01424	CGDBNBCA_00711	NLENHOCB_00974	LHCOLKOE_01517	IJHHNLMA_00021	FMGIHIBL_00788	FJHOEMJB_00022	FCLLLPCE_00326	MBBHBLCA_00321	EGPLHIMJ_00957	PMCAGNOE_00964	EENEJHJG_01027	PJLDKHMB_01155	DHEACBCP_01368	IOEJFPNL_00989	BOJJNDIM_01522	BJJBANJO_00958	IKPJCLKJ_01021	HMOGKMJD_01012	OINPLJLJ_01032	PGBIGBIK_00252	EEMLNNEB_00196	NHEEFODN_00850	CAOFFAGB_00842	NLFOBEDH_01561	JFOEJGPD_00091	GPKNGAMM_00691	EJAGEKHE_00426	AACIBGPP_01299	OGLBCHLL_00641	LJIJAMJL_01632	NDPOHLNK_00789	AGHNMOCL_00402	AAKDAEMN_01129	PNGEKHEC_00456	HJEPNPLE_01678
yqgF		Putative pre-16S rRNA nuclease	1089	1089	1	1	12968				182	383	382	BALFPAFJ_01570	CGDBNBCA_01608	NLENHOCB_00618	LHCOLKOE_01245	IJHHNLMA_01255	FMGIHIBL_01533	FJHOEMJB_01279	FCLLLPCE_01507	MBBHBLCA_00780	EGPLHIMJ_00614	PMCAGNOE_00614	EENEJHJG_00685	PJLDKHMB_00559	DHEACBCP_00270	IOEJFPNL_00274	BOJJNDIM_00752	BJJBANJO_00619	IKPJCLKJ_00679	HMOGKMJD_00675	OINPLJLJ_00683	PGBIGBIK_01172	EEMLNNEB_00184	NHEEFODN_01131	CAOFFAGB_01484	NLFOBEDH_00250	JFOEJGPD_01489	GPKNGAMM_01546	EJAGEKHE_01366	AACIBGPP_00047	OGLBCHLL_00053	LJIJAMJL_01321	NDPOHLNK_01007	AGHNMOCL_00105	AAKDAEMN_01385	PNGEKHEC_01056	HJEPNPLE_00341
iolG		Inositol 2-dehydrogenase/D-chiro-inositol 3-dehydrogenase	1089	1089	1	1	13317				392	878	836	BALFPAFJ_01695	CGDBNBCA_00102	NLENHOCB_00492	LHCOLKOE_01374	IJHHNLMA_01384	FMGIHIBL_01662	FJHOEMJB_01150	FCLLLPCE_01634	MBBHBLCA_01513	EGPLHIMJ_00485	PMCAGNOE_00482	EENEJHJG_00552	PJLDKHMB_00686	DHEACBCP_00744	IOEJFPNL_00404	BOJJNDIM_00883	BJJBANJO_00489	IKPJCLKJ_00548	HMOGKMJD_00544	OINPLJLJ_00551	PGBIGBIK_00588	EEMLNNEB_01169	NHEEFODN_01003	CAOFFAGB_00477	NLFOBEDH_00120	JFOEJGPD_01220	GPKNGAMM_01417	EJAGEKHE_01241	AACIBGPP_01018	OGLBCHLL_01044	LJIJAMJL_01379	NDPOHLNK_00879	AGHNMOCL_00924	AAKDAEMN_01268	PNGEKHEC_00928	HJEPNPLE_00471
pyrC_1		Dihydroorotase	1089	1089	1	1	14829				419	1196	1176		CGDBNBCA_00900	NLENHOCB_01165	LHCOLKOE_00559	IJHHNLMA_00217	FMGIHIBL_00583	FJHOEMJB_00218	FCLLLPCE_00121	MBBHBLCA_00120	EGPLHIMJ_01153	PMCAGNOE_01249	EENEJHJG_01226	PJLDKHMB_01641	DHEACBCP_01140	IOEJFPNL_01180	BOJJNDIM_01486	BJJBANJO_01155	IKPJCLKJ_01218	HMOGKMJD_01211	OINPLJLJ_01233	PGBIGBIK_00883	EEMLNNEB_00518	NHEEFODN_00394	CAOFFAGB_01042	NLFOBEDH_00860	JFOEJGPD_01430	GPKNGAMM_01221	EJAGEKHE_00730	AACIBGPP_00472	OGLBCHLL_00512	LJIJAMJL_01738	NDPOHLNK_01466	AGHNMOCL_01385	AAKDAEMN_00149	PNGEKHEC_00224	HJEPNPLE_00732
cinA		Putative competence-damage inducible protein	1089	1089	1	1	3074				131	1088	1084	BALFPAFJ_00548	CGDBNBCA_00061	NLENHOCB_01044	LHCOLKOE_00683	IJHHNLMA_00089	FMGIHIBL_00717	FJHOEMJB_00090	FCLLLPCE_00255	MBBHBLCA_00249	EGPLHIMJ_01025	PMCAGNOE_01118	EENEJHJG_01095	PJLDKHMB_01505	DHEACBCP_00348	IOEJFPNL_01057	BOJJNDIM_01618	BJJBANJO_01027	IKPJCLKJ_01089	HMOGKMJD_01080	OINPLJLJ_01100	PGBIGBIK_00754	EEMLNNEB_01411	NHEEFODN_01595	CAOFFAGB_01247	NLFOBEDH_00403	JFOEJGPD_00788	GPKNGAMM_00761	EJAGEKHE_00495	AACIBGPP_01371	OGLBCHLL_00971	LJIJAMJL_01562	NDPOHLNK_00717	AGHNMOCL_00258	AAKDAEMN_00051	PNGEKHEC_00608	HJEPNPLE_00989
group_8179		hypothetical protein	1089	1089	1	1	4885				227	236	227	BALFPAFJ_00789	CGDBNBCA_00593	NLENHOCB_01514	LHCOLKOE_00190	IJHHNLMA_00571	FMGIHIBL_00209	FJHOEMJB_00570	FCLLLPCE_00798	MBBHBLCA_01036	EGPLHIMJ_01561	PMCAGNOE_01676	EENEJHJG_01656	PJLDKHMB_00334	DHEACBCP_00011	IOEJFPNL_01516	BOJJNDIM_00171	BJJBANJO_01553	IKPJCLKJ_01620	HMOGKMJD_01618	OINPLJLJ_01782	PGBIGBIK_00323	EEMLNNEB_01653	NHEEFODN_01246	CAOFFAGB_01561	NLFOBEDH_00990	JFOEJGPD_00403	GPKNGAMM_00211	EJAGEKHE_01454	AACIBGPP_00701	OGLBCHLL_00686	LJIJAMJL_00540	NDPOHLNK_00853	AGHNMOCL_00623	AAKDAEMN_01573	PNGEKHEC_01435	HJEPNPLE_00193
group_8245		hypothetical protein	1089	1089	1	1	10100				191	437	420	BALFPAFJ_01314	CGDBNBCA_00470	NLENHOCB_00331	LHCOLKOE_00825	IJHHNLMA_01074	FMGIHIBL_01340	FJHOEMJB_00842	FCLLLPCE_01090	MBBHBLCA_00575	EGPLHIMJ_00337	PMCAGNOE_00332	EENEJHJG_00394	PJLDKHMB_00140	DHEACBCP_01271	IOEJFPNL_00664	BOJJNDIM_00963	BJJBANJO_00334	IKPJCLKJ_00389	HMOGKMJD_00388	OINPLJLJ_00393	PGBIGBIK_00152	EEMLNNEB_01091	NHEEFODN_00604	CAOFFAGB_00602	NLFOBEDH_00575	JFOEJGPD_00188	GPKNGAMM_00414	EJAGEKHE_00842	AACIBGPP_00834	OGLBCHLL_00927	LJIJAMJL_00169	NDPOHLNK_00553	AGHNMOCL_00783	AAKDAEMN_01453	PNGEKHEC_00526	HJEPNPLE_01366
glnM_2		hypothetical protein	1089	1089	1	1	2733				431	785	781	BALFPAFJ_01473	CGDBNBCA_01424	NLENHOCB_00919	LHCOLKOE_01573	IJHHNLMA_01574	FMGIHIBL_00843	FJHOEMJB_01410	FCLLLPCE_00381	MBBHBLCA_00376	EGPLHIMJ_00909	PMCAGNOE_00908	EENEJHJG_00978	PJLDKHMB_01210	DHEACBCP_00407	IOEJFPNL_00939	BOJJNDIM_00001	BJJBANJO_00909	IKPJCLKJ_00972	HMOGKMJD_00962	OINPLJLJ_00983	PGBIGBIK_00308	EEMLNNEB_00366	NHEEFODN_00221	CAOFFAGB_00862	NLFOBEDH_01448	JFOEJGPD_01091	GPKNGAMM_00630	EJAGEKHE_01808	AACIBGPP_00665	OGLBCHLL_00567	LJIJAMJL_00455	NDPOHLNK_00124	AGHNMOCL_00032	AAKDAEMN_00855	PNGEKHEC_00091	HJEPNPLE_01623
dnaJ		Chaperone protein DnaJ	1089	1089	1	1	14715				164	1124	1120	BALFPAFJ_00208	CGDBNBCA_00204	NLENHOCB_01231	LHCOLKOE_00495	IJHHNLMA_00281	FMGIHIBL_00519	FJHOEMJB_00282	FCLLLPCE_00058	MBBHBLCA_00057	EGPLHIMJ_01217	PMCAGNOE_01312	EENEJHJG_01290	PJLDKHMB_01704	DHEACBCP_01077	IOEJFPNL_01242	BOJJNDIM_01423	BJJBANJO_01219	IKPJCLKJ_01282	HMOGKMJD_01275	OINPLJLJ_01297	PGBIGBIK_00948	EEMLNNEB_00582	NHEEFODN_00459	CAOFFAGB_01728	NLFOBEDH_00925	JFOEJGPD_01364	GPKNGAMM_01287	EJAGEKHE_00794	AACIBGPP_00408	OGLBCHLL_00448	LJIJAMJL_01674	NDPOHLNK_01530	AGHNMOCL_01450	AAKDAEMN_00212	PNGEKHEC_00160	HJEPNPLE_00669
recR		Recombination protein RecR	1089	1089	1	1	14706				170	572	571	BALFPAFJ_00211	CGDBNBCA_00201	NLENHOCB_01234	LHCOLKOE_00492	IJHHNLMA_00284	FMGIHIBL_00516	FJHOEMJB_00285	FCLLLPCE_00055	MBBHBLCA_00054	EGPLHIMJ_01220	PMCAGNOE_01315	EENEJHJG_01293	PJLDKHMB_01707	DHEACBCP_01074	IOEJFPNL_01245	BOJJNDIM_01420	BJJBANJO_01222	IKPJCLKJ_01285	HMOGKMJD_01278	OINPLJLJ_01300	PGBIGBIK_00951	EEMLNNEB_00585	NHEEFODN_00462	CAOFFAGB_00036	NLFOBEDH_00928	JFOEJGPD_01361	GPKNGAMM_01290	EJAGEKHE_00797	AACIBGPP_00405	OGLBCHLL_00445	LJIJAMJL_01671	NDPOHLNK_01533	AGHNMOCL_01453	AAKDAEMN_00215	PNGEKHEC_00157	HJEPNPLE_00666
group_8570		hypothetical protein	1089	1089	1	1	5224				221	221	221	BALFPAFJ_00435	CGDBNBCA_00093	NLENHOCB_01443	LHCOLKOE_00277	IJHHNLMA_00489	FMGIHIBL_00291	FJHOEMJB_00489	FCLLLPCE_00716	MBBHBLCA_01638	EGPLHIMJ_01481	PMCAGNOE_01591	EENEJHJG_01574	PJLDKHMB_01056	DHEACBCP_01691	IOEJFPNL_01437	BOJJNDIM_00403	BJJBANJO_01472	IKPJCLKJ_01539	HMOGKMJD_01537	OINPLJLJ_01702	PGBIGBIK_01398	EEMLNNEB_01280	NHEEFODN_00303	CAOFFAGB_01142	NLFOBEDH_00818	JFOEJGPD_01147	GPKNGAMM_00090	EJAGEKHE_01210	AACIBGPP_01170	OGLBCHLL_01370	LJIJAMJL_00701	NDPOHLNK_01250	AGHNMOCL_01027	AAKDAEMN_00453	PNGEKHEC_01376	HJEPNPLE_01569
sat		Sulfate adenylyltransferase	1089	1089	1	1	4752				284	1160	1155	BALFPAFJ_00821	CGDBNBCA_00503	NLENHOCB_01548	LHCOLKOE_00156	IJHHNLMA_00609	FMGIHIBL_00173	FJHOEMJB_00608	FCLLLPCE_00834	MBBHBLCA_01002	EGPLHIMJ_01600	PMCAGNOE_01709	EENEJHJG_01689	PJLDKHMB_00368	DHEACBCP_00053	IOEJFPNL_01556	BOJJNDIM_00205	BJJBANJO_01586	IKPJCLKJ_01654	HMOGKMJD_01651	OINPLJLJ_01815	PGBIGBIK_00356	EEMLNNEB_01686	NHEEFODN_01282	CAOFFAGB_00826	NLFOBEDH_01275	JFOEJGPD_00439	GPKNGAMM_00247	EJAGEKHE_01488	AACIBGPP_00737	OGLBCHLL_00711	LJIJAMJL_00506	NDPOHLNK_00817	AGHNMOCL_00588	AAKDAEMN_01615	PNGEKHEC_01471	HJEPNPLE_00156
pncB2		Nicotinate phosphoribosyltransferase pncB2	1089	1092	1.01	1	8789				1076	1379	1369	BALFPAFJ_01043	CGDBNBCA_01314	NLENHOCB_00216	LHCOLKOE_00939	IJHHNLMA_00957	FMGIHIBL_01223	FJHOEMJB_00958	FCLLLPCE_01205	MBBHBLCA_01255	EGPLHIMJ_00221	PMCAGNOE_00219	EENEJHJG_00174	PJLDKHMB_00796	DHEACBCP_00590	IOEJFPNL_00031	BOJJNDIM_00611	BJJBANJO_00218	IKPJCLKJ_00216	HMOGKMJD_00272	OINPLJLJ_00225	PGBIGBIK_01119	EEMLNNEB_00046	NHEEFODN_00776	CAOFFAGB_00121	NLFOBEDH_00712	JFOEJGPD_00690	GPKNGAMM_00169	EJAGEKHE_00999	AACIBGPP_00223	OGLBCHLL_01210	LJIJAMJL_01144	NDPOHLNK_00301	AGHNMOCL_01127	AAKDAEMN_01231	PNGEKHEC_00858	HJEPNPLE_00264
pglF		UDP-N-acetyl-alpha-D-glucosamine C6 dehydratase	1089	1089	1	1	15147				518	1778	1769	BALFPAFJ_00605	CGDBNBCA_01489	NLENHOCB_01101	LHCOLKOE_00626	IJHHNLMA_00146	FMGIHIBL_00660	FJHOEMJB_00147	FCLLLPCE_00198	MBBHBLCA_00192	EGPLHIMJ_01082	PMCAGNOE_01177	EENEJHJG_01154	PJLDKHMB_01567	DHEACBCP_00291	IOEJFPNL_01114	BOJJNDIM_01675	BJJBANJO_01087	IKPJCLKJ_01148	HMOGKMJD_01139	OINPLJLJ_01159	PGBIGBIK_00812	EEMLNNEB_01468	NHEEFODN_01653	CAOFFAGB_01529	NLFOBEDH_00463	JFOEJGPD_00846	GPKNGAMM_00819	EJAGEKHE_00610	AACIBGPP_01430	OGLBCHLL_00771	LJIJAMJL_01501	NDPOHLNK_00658	AGHNMOCL_01271	AAKDAEMN_00108	PNGEKHEC_00667	HJEPNPLE_00932
group_8948		hypothetical protein	1089	1089	1	1	10369				164	518	517	BALFPAFJ_00338	CGDBNBCA_00643	NLENHOCB_00438	LHCOLKOE_01429	IJHHNLMA_01640	FMGIHIBL_01716	FJHOEMJB_01639	FCLLLPCE_01688	MBBHBLCA_01566	EGPLHIMJ_00436	PMCAGNOE_00439	EENEJHJG_00500	PJLDKHMB_00729	DHEACBCP_00850	IOEJFPNL_00446	BOJJNDIM_00926	BJJBANJO_00436	IKPJCLKJ_00495	HMOGKMJD_00491	OINPLJLJ_00499	PGBIGBIK_00631	EEMLNNEB_01223	NHEEFODN_00960	CAOFFAGB_00381	NLFOBEDH_01836	JFOEJGPD_00021	GPKNGAMM_00891	EJAGEKHE_01680	AACIBGPP_00933	OGLBCHLL_00275	LJIJAMJL_01002	NDPOHLNK_00214	AGHNMOCL_01320	AAKDAEMN_00634	PNGEKHEC_01097	HJEPNPLE_00505
group_8958		hypothetical protein	1089	1089	1	1	5254				365	1826	1823	BALFPAFJ_00454	CGDBNBCA_00074	NLENHOCB_01424	LHCOLKOE_00296	IJHHNLMA_00470	FMGIHIBL_00312	FJHOEMJB_00470	FCLLLPCE_00697	MBBHBLCA_01619	EGPLHIMJ_01462	PMCAGNOE_01572	EENEJHJG_01555	PJLDKHMB_01037	DHEACBCP_01710	IOEJFPNL_01417	BOJJNDIM_00384	BJJBANJO_01453	IKPJCLKJ_01520	HMOGKMJD_01518	OINPLJLJ_01683	PGBIGBIK_01418	EEMLNNEB_01261	NHEEFODN_00284	CAOFFAGB_01123	NLFOBEDH_00837	JFOEJGPD_01167	GPKNGAMM_00070	EJAGEKHE_01229	AACIBGPP_01151	OGLBCHLL_01389	LJIJAMJL_00682	NDPOHLNK_01231	AGHNMOCL_01008	AAKDAEMN_00472	PNGEKHEC_01395	HJEPNPLE_01550
group_9022		hypothetical protein	1089	1089	1	1	2478				509	1025	1022	BALFPAFJ_01180	CGDBNBCA_00400	NLENHOCB_00799	LHCOLKOE_01686	IJHHNLMA_01458	FMGIHIBL_00958	FJHOEMJB_01526	FCLLLPCE_00496	MBBHBLCA_00766	EGPLHIMJ_00794	PMCAGNOE_00796	EENEJHJG_00866	PJLDKHMB_00923	DHEACBCP_01538	IOEJFPNL_00527	BOJJNDIM_01345	BJJBANJO_00799	IKPJCLKJ_00856	HMOGKMJD_00852	OINPLJLJ_00867	PGBIGBIK_01294	EEMLNNEB_00446	NHEEFODN_00112	CAOFFAGB_01203	NLFOBEDH_01757	JFOEJGPD_00569	GPKNGAMM_00038	EJAGEKHE_00211	AACIBGPP_01459	OGLBCHLL_00346	LJIJAMJL_00663	NDPOHLNK_00186	AGHNMOCL_01686	AAKDAEMN_00507	PNGEKHEC_01252	HJEPNPLE_00883
birA		Bifunctional ligase/repressor BirA	1089	1089	1	1	9493				416	653	652	BALFPAFJ_00110	CGDBNBCA_00293	NLENHOCB_00093	LHCOLKOE_01063	IJHHNLMA_00839	FMGIHIBL_01099	FJHOEMJB_01076	FCLLLPCE_01330	MBBHBLCA_00428	EGPLHIMJ_00103	PMCAGNOE_00095	EENEJHJG_00098	PJLDKHMB_01350	DHEACBCP_01464	IOEJFPNL_00810	BOJJNDIM_00097	BJJBANJO_00094	IKPJCLKJ_00094	HMOGKMJD_00093	OINPLJLJ_00149	PGBIGBIK_00025	EEMLNNEB_00324	NHEEFODN_00893	CAOFFAGB_01422	NLFOBEDH_01123	JFOEJGPD_00600	GPKNGAMM_01138	EJAGEKHE_01076	AACIBGPP_00168	OGLBCHLL_01340	LJIJAMJL_00103	NDPOHLNK_00071	AGHNMOCL_00680	AAKDAEMN_01146	PNGEKHEC_01222	HJEPNPLE_01139
nusB		Transcription antitermination protein NusB	1089	1089	1	1	10150				116	398	397	BALFPAFJ_01283	CGDBNBCA_01086	NLENHOCB_00362	LHCOLKOE_00794	IJHHNLMA_01104	FMGIHIBL_01372	FJHOEMJB_00812	FCLLLPCE_01058	MBBHBLCA_00606	EGPLHIMJ_00367	PMCAGNOE_00363	EENEJHJG_00425	PJLDKHMB_00109	DHEACBCP_01302	IOEJFPNL_00633	BOJJNDIM_00532	BJJBANJO_00365	IKPJCLKJ_00420	HMOGKMJD_00419	OINPLJLJ_00424	PGBIGBIK_00121	EEMLNNEB_01060	NHEEFODN_00574	CAOFFAGB_00418	NLFOBEDH_00544	JFOEJGPD_00219	GPKNGAMM_00445	EJAGEKHE_00872	AACIBGPP_00864	OGLBCHLL_00822	LJIJAMJL_00199	NDPOHLNK_00523	AGHNMOCL_00753	AAKDAEMN_01484	PNGEKHEC_00496	HJEPNPLE_01397
flgI		Flagellar P-ring protein	1089	1089	1	1	5259				368	1046	1044	BALFPAFJ_00458	CGDBNBCA_00070	NLENHOCB_01420	LHCOLKOE_00300	IJHHNLMA_00466	FMGIHIBL_00316	FJHOEMJB_00466	FCLLLPCE_00693	MBBHBLCA_01615	EGPLHIMJ_01458	PMCAGNOE_01568	EENEJHJG_01551	PJLDKHMB_01033	DHEACBCP_01714	IOEJFPNL_01413	BOJJNDIM_00380	BJJBANJO_01449	IKPJCLKJ_01516	HMOGKMJD_01514	OINPLJLJ_01679	PGBIGBIK_01422	EEMLNNEB_01257	NHEEFODN_00280	CAOFFAGB_01119	NLFOBEDH_00841	JFOEJGPD_01171	GPKNGAMM_00066	EJAGEKHE_01233	AACIBGPP_01147	OGLBCHLL_01393	LJIJAMJL_00678	NDPOHLNK_01227	AGHNMOCL_01004	AAKDAEMN_00476	PNGEKHEC_01399	HJEPNPLE_01546
queF		NADPH-dependent 7-cyano-7-deazaguanine reductase	1089	1089	1	1	4440				218	473	382	BALFPAFJ_00944	CGDBNBCA_00531	NLENHOCB_01670	LHCOLKOE_00034	IJHHNLMA_00738	FMGIHIBL_00034	FJHOEMJB_00737	FCLLLPCE_00973	MBBHBLCA_01356	EGPLHIMJ_01727	PMCAGNOE_01848	EENEJHJG_01814	PJLDKHMB_00503	DHEACBCP_00174	IOEJFPNL_01680	BOJJNDIM_00325	BJJBANJO_01709	IKPJCLKJ_01778	HMOGKMJD_01775	OINPLJLJ_01940	PGBIGBIK_00475	EEMLNNEB_01811	NHEEFODN_01413	CAOFFAGB_01008	NLFOBEDH_01400	JFOEJGPD_01618	GPKNGAMM_00374	EJAGEKHE_01629	AACIBGPP_00985	OGLBCHLL_00246	LJIJAMJL_00366	NDPOHLNK_00351	AGHNMOCL_00457	AAKDAEMN_00773	PNGEKHEC_01167	HJEPNPLE_00033
czcD		Cadmium, cobalt and zinc/H(+)-K(+) antiporter	1089	1089	1	1	14895				812	950	949	BALFPAFJ_01212	CGDBNBCA_01451	NLENHOCB_01130	LHCOLKOE_00591	IJHHNLMA_00185	FMGIHIBL_00615	FJHOEMJB_00186	FCLLLPCE_00153	MBBHBLCA_00153	EGPLHIMJ_01121	PMCAGNOE_01217	EENEJHJG_01194	PJLDKHMB_01609	DHEACBCP_01172	IOEJFPNL_01148	BOJJNDIM_01714	BJJBANJO_01123	IKPJCLKJ_01186	HMOGKMJD_01178	OINPLJLJ_01201	PGBIGBIK_00851	EEMLNNEB_00275	NHEEFODN_00021	CAOFFAGB_00130	NLFOBEDH_01590	JFOEJGPD_01293	GPKNGAMM_00586	EJAGEKHE_01142	AACIBGPP_01262	OGLBCHLL_01623	LJIJAMJL_01462	NDPOHLNK_00613	AGHNMOCL_00194	AAKDAEMN_01548	PNGEKHEC_00772	HJEPNPLE_01208
corA		Magnesium transport protein CorA	1089	1089	1	1	12718				275	983	981	BALFPAFJ_01485	CGDBNBCA_00853	NLENHOCB_00707	LHCOLKOE_01151	IJHHNLMA_01165	FMGIHIBL_01441	FJHOEMJB_01369	FCLLLPCE_01416	MBBHBLCA_00870	EGPLHIMJ_00703	PMCAGNOE_00703	EENEJHJG_00772	PJLDKHMB_01256	DHEACBCP_00947	IOEJFPNL_00127	BOJJNDIM_00663	BJJBANJO_00709	IKPJCLKJ_00766	HMOGKMJD_00763	OINPLJLJ_00774	PGBIGBIK_01555	EEMLNNEB_00493	NHEEFODN_01227	CAOFFAGB_01276	NLFOBEDH_01030	JFOEJGPD_00877	GPKNGAMM_00562	EJAGEKHE_00648	AACIBGPP_01608	OGLBCHLL_01575	LJIJAMJL_01763	NDPOHLNK_00096	AGHNMOCL_00003	AAKDAEMN_01074	PNGEKHEC_00892	HJEPNPLE_00816
czcO		Ferredoxin--NADP reductase	1089	1089	1	1	13221				122	935	931	BALFPAFJ_01643	CGDBNBCA_01052	NLENHOCB_00546	LHCOLKOE_01322	IJHHNLMA_01332	FMGIHIBL_01610	FJHOEMJB_01202	FCLLLPCE_01582	MBBHBLCA_01461	EGPLHIMJ_00537	PMCAGNOE_00535	EENEJHJG_00606	PJLDKHMB_00634	DHEACBCP_00692	IOEJFPNL_00352	BOJJNDIM_00829	BJJBANJO_00543	IKPJCLKJ_00602	HMOGKMJD_00598	OINPLJLJ_00605	PGBIGBIK_00534	EEMLNNEB_00636	NHEEFODN_01056	CAOFFAGB_00233	NLFOBEDH_00173	JFOEJGPD_01272	GPKNGAMM_01469	EJAGEKHE_01293	AACIBGPP_01070	OGLBCHLL_00321	LJIJAMJL_01431	NDPOHLNK_00931	AGHNMOCL_00872	AAKDAEMN_01322	PNGEKHEC_00980	HJEPNPLE_00417
lepB		Signal peptidase I	1088	1088	1	1	2544				734	848	847	BALFPAFJ_01150	CGDBNBCA_00434	NLENHOCB_00830	LHCOLKOE_01656	IJHHNLMA_01488	FMGIHIBL_00928	FJHOEMJB_01496	FCLLLPCE_00466	MBBHBLCA_00736	EGPLHIMJ_00824	PMCAGNOE_00826	EENEJHJG_00896	PJLDKHMB_00311	DHEACBCP_01568	IOEJFPNL_00497	BOJJNDIM_01315	BJJBANJO_00829	IKPJCLKJ_00886	HMOGKMJD_00882	OINPLJLJ_00897	PGBIGBIK_01324	EEMLNNEB_00416	NHEEFODN_00142	CAOFFAGB_01296	NLFOBEDH_01727	JFOEJGPD_00539	GPKNGAMM_00008	EJAGEKHE_00181	AACIBGPP_01489	OGLBCHLL_00376	LJIJAMJL_00633	NDPOHLNK_00156	AGHNMOCL_01656	AAKDAEMN_00537	PNGEKHEC_01282	HJEPNPLE_00853
hypE		Carbamoyl dehydratase HypE	1088	1088	1	1	12986				407	974	973	BALFPAFJ_01578	CGDBNBCA_01615	NLENHOCB_00611	LHCOLKOE_01254	IJHHNLMA_01263	FMGIHIBL_01540	FJHOEMJB_01271	FCLLLPCE_01514	MBBHBLCA_01393	EGPLHIMJ_00606	PMCAGNOE_00606	EENEJHJG_00676	PJLDKHMB_00568	DHEACBCP_00622	IOEJFPNL_00281	BOJJNDIM_00761	BJJBANJO_00612	IKPJCLKJ_00671	HMOGKMJD_00668	OINPLJLJ_00675	PGBIGBIK_01163	EEMLNNEB_00706	NHEEFODN_01123	CAOFFAGB_01476	NLFOBEDH_00241	JFOEJGPD_01497	GPKNGAMM_01538	EJAGEKHE_01358	AACIBGPP_00055	OGLBCHLL_00061	LJIJAMJL_01313	NDPOHLNK_00999	AGHNMOCL_00113	AAKDAEMN_01650	PNGEKHEC_01048	HJEPNPLE_00348
group_10657		hypothetical protein	1088	1088	1	1	9521				521	521	521	BALFPAFJ_00130	CGDBNBCA_00273	NLENHOCB_00113	LHCOLKOE_01043	IJHHNLMA_00859	FMGIHIBL_01119	FJHOEMJB_01056	FCLLLPCE_01310	MBBHBLCA_00448	EGPLHIMJ_00123	PMCAGNOE_00115	EENEJHJG_00118	PJLDKHMB_01370	DHEACBCP_01484	IOEJFPNL_00830	BOJJNDIM_00077	BJJBANJO_00114	IKPJCLKJ_00114	HMOGKMJD_00113	OINPLJLJ_00169	PGBIGBIK_00045	EEMLNNEB_00344	NHEEFODN_00913	CAOFFAGB_01402	NLFOBEDH_01143	JFOEJGPD_00580	GPKNGAMM_01118	EJAGEKHE_01056	AACIBGPP_00148	OGLBCHLL_01320	LJIJAMJL_00083	NDPOHLNK_00091	AGHNMOCL_00660	AAKDAEMN_01166	PNGEKHEC_01242	HJEPNPLE_01119
group_10687		hypothetical protein	1088	1088	1	1	5209				323	551	550	BALFPAFJ_00426	CGDBNBCA_01110	NLENHOCB_01452	LHCOLKOE_00268	IJHHNLMA_00498	FMGIHIBL_00281	FJHOEMJB_00498	FCLLLPCE_00726	MBBHBLCA_01647	EGPLHIMJ_01491	PMCAGNOE_01600	EENEJHJG_01584	PJLDKHMB_01065	DHEACBCP_01682	IOEJFPNL_01446	BOJJNDIM_00412	BJJBANJO_01482	IKPJCLKJ_01549	HMOGKMJD_01547	OINPLJLJ_01711	PGBIGBIK_01389	EEMLNNEB_01289	NHEEFODN_00312	CAOFFAGB_01151	NLFOBEDH_00809	JFOEJGPD_01138	GPKNGAMM_00099	EJAGEKHE_01201	AACIBGPP_01179	OGLBCHLL_01361	LJIJAMJL_00710	NDPOHLNK_01259	AGHNMOCL_01036	AAKDAEMN_00444	PNGEKHEC_01367	HJEPNPLE_01578
asd		Aspartate-semialdehyde dehydrogenase	1088	1088	1	1	2946				272	1031	1029	BALFPAFJ_00508	CGDBNBCA_01558	NLENHOCB_01003	LHCOLKOE_00723	IJHHNLMA_00050	FMGIHIBL_00759	FJHOEMJB_00051	FCLLLPCE_00297	MBBHBLCA_00292	EGPLHIMJ_00986	PMCAGNOE_01078	EENEJHJG_01056	PJLDKHMB_01466	DHEACBCP_00387	IOEJFPNL_01018	BOJJNDIM_01578	BJJBANJO_00987	IKPJCLKJ_01050	HMOGKMJD_01041	OINPLJLJ_01061	PGBIGBIK_00714	EEMLNNEB_00767	NHEEFODN_01556	CAOFFAGB_00797	NLFOBEDH_00362	JFOEJGPD_00746	GPKNGAMM_00720	EJAGEKHE_00455	AACIBGPP_01328	OGLBCHLL_00872	LJIJAMJL_01603	NDPOHLNK_00760	AGHNMOCL_00373	AAKDAEMN_00012	PNGEKHEC_00565	HJEPNPLE_01031
group_10703		hypothetical protein	1088	1088	1	1	2959			Hypothetical protein with no hits to refseq/uniprot/clusters/cdd/tigrfams/pfam overlapping another protein with hits	404	644	643	BALFPAFJ_00514	CGDBNBCA_01552	NLENHOCB_01009	LHCOLKOE_00717	IJHHNLMA_00056	FMGIHIBL_00753	FJHOEMJB_00057	FCLLLPCE_00291	MBBHBLCA_00286	EGPLHIMJ_00992	PMCAGNOE_01084	EENEJHJG_01062	PJLDKHMB_01472	DHEACBCP_00381	IOEJFPNL_01024	BOJJNDIM_01584	BJJBANJO_00993	IKPJCLKJ_01056	HMOGKMJD_01047	OINPLJLJ_01067	PGBIGBIK_00720	EEMLNNEB_00773	NHEEFODN_01562	CAOFFAGB_00791	NLFOBEDH_00368	JFOEJGPD_00752	GPKNGAMM_00726	EJAGEKHE_00461	AACIBGPP_01334	OGLBCHLL_00866	LJIJAMJL_01597	NDPOHLNK_00754	AGHNMOCL_00367	AAKDAEMN_00018	PNGEKHEC_00571	HJEPNPLE_01025
secF		Protein translocase subunit SecF	1088	1088	1	1	3128				617	971	970	BALFPAFJ_00577	CGDBNBCA_00033	NLENHOCB_01073	LHCOLKOE_00654	IJHHNLMA_00118	FMGIHIBL_00688	FJHOEMJB_00119	FCLLLPCE_00226	MBBHBLCA_00220	EGPLHIMJ_01054	PMCAGNOE_01148	EENEJHJG_01126	PJLDKHMB_01539	DHEACBCP_00319	IOEJFPNL_01086	BOJJNDIM_01647	BJJBANJO_01058	IKPJCLKJ_01120	HMOGKMJD_01111	OINPLJLJ_01131	PGBIGBIK_00783	EEMLNNEB_01440	NHEEFODN_01625	CAOFFAGB_01067	NLFOBEDH_00435	JFOEJGPD_00818	GPKNGAMM_00791	EJAGEKHE_00526	AACIBGPP_01401	OGLBCHLL_00135	LJIJAMJL_01531	NDPOHLNK_00687	AGHNMOCL_00288	AAKDAEMN_00080	PNGEKHEC_00638	HJEPNPLE_00960
rpsT		hypothetical protein	1088	1088	1	1	4749				263	263	263	BALFPAFJ_00823	CGDBNBCA_00505	NLENHOCB_01550	LHCOLKOE_00154	IJHHNLMA_00611	FMGIHIBL_00171	FJHOEMJB_00610	FCLLLPCE_00836	MBBHBLCA_01000	EGPLHIMJ_01602	PMCAGNOE_01711	EENEJHJG_01691	PJLDKHMB_00370	DHEACBCP_00055	IOEJFPNL_01558	BOJJNDIM_00207	BJJBANJO_01588	IKPJCLKJ_01656	HMOGKMJD_01653	OINPLJLJ_01817	PGBIGBIK_00358	EEMLNNEB_01688	NHEEFODN_01284	CAOFFAGB_00828	NLFOBEDH_01277	JFOEJGPD_00441	GPKNGAMM_00249	EJAGEKHE_01490	AACIBGPP_00739	OGLBCHLL_00713	LJIJAMJL_00504	NDPOHLNK_00815	AGHNMOCL_00586	AAKDAEMN_01617	PNGEKHEC_01473	HJEPNPLE_00154
cusR		Transcriptional regulatory protein CusR	1088	1088	1	1	10105				401	671	667	BALFPAFJ_01309	CGDBNBCA_00465	NLENHOCB_00336	LHCOLKOE_00820	IJHHNLMA_01079	FMGIHIBL_01345	FJHOEMJB_00837	FCLLLPCE_01085	MBBHBLCA_00580	EGPLHIMJ_00342	PMCAGNOE_00337	EENEJHJG_00399	PJLDKHMB_00135	DHEACBCP_01276	IOEJFPNL_00659	BOJJNDIM_00958	BJJBANJO_00339	IKPJCLKJ_00394	HMOGKMJD_00393	OINPLJLJ_00398	PGBIGBIK_00147	EEMLNNEB_01086	NHEEFODN_00599	CAOFFAGB_00607	NLFOBEDH_00570	JFOEJGPD_00193	GPKNGAMM_00419	EJAGEKHE_00847	AACIBGPP_00839	OGLBCHLL_00932	LJIJAMJL_00174	NDPOHLNK_00548	AGHNMOCL_00778	AAKDAEMN_01458	PNGEKHEC_00521	HJEPNPLE_01371
ppa		Inorganic pyrophosphatase	1088	1088	1	1	12961				287	518	517	BALFPAFJ_01567	CGDBNBCA_01605	NLENHOCB_00621	LHCOLKOE_01242	IJHHNLMA_01252	FMGIHIBL_01530	FJHOEMJB_01282	FCLLLPCE_01504	MBBHBLCA_00783	EGPLHIMJ_00617	PMCAGNOE_00617	EENEJHJG_00688	PJLDKHMB_00556	DHEACBCP_00267	IOEJFPNL_00271	BOJJNDIM_00749	BJJBANJO_00622	IKPJCLKJ_00682	HMOGKMJD_00678	OINPLJLJ_00686	PGBIGBIK_01175	EEMLNNEB_00181	NHEEFODN_01134	CAOFFAGB_01487	NLFOBEDH_00253	JFOEJGPD_01486	GPKNGAMM_01549	EJAGEKHE_01369	AACIBGPP_00044	OGLBCHLL_00050	LJIJAMJL_01324	NDPOHLNK_01010	AGHNMOCL_00102	AAKDAEMN_01388	PNGEKHEC_01059	HJEPNPLE_00338
fliW		Flagellar assembly factor FliW	1088	1088	1	1	3100				176	389	388	BALFPAFJ_00560	CGDBNBCA_00049	NLENHOCB_01056	LHCOLKOE_00671	IJHHNLMA_00101	FMGIHIBL_00705	FJHOEMJB_00102	FCLLLPCE_00243	MBBHBLCA_00237	EGPLHIMJ_01037	PMCAGNOE_01131	EENEJHJG_01109	PJLDKHMB_01522	DHEACBCP_00336	IOEJFPNL_01069	BOJJNDIM_01630	BJJBANJO_01041	IKPJCLKJ_01103	HMOGKMJD_01094	OINPLJLJ_01114	PGBIGBIK_00766	EEMLNNEB_01423	NHEEFODN_01608	CAOFFAGB_01050	NLFOBEDH_00418	JFOEJGPD_00801	GPKNGAMM_00774	EJAGEKHE_00509	AACIBGPP_01384	OGLBCHLL_00152	LJIJAMJL_01548	NDPOHLNK_00704	AGHNMOCL_00271	AAKDAEMN_00063	PNGEKHEC_00621	HJEPNPLE_00977
smpB		SsrA-binding protein	1088	1088	1	1	3151				209	452	451	BALFPAFJ_00590	CGDBNBCA_00725	NLENHOCB_01086	LHCOLKOE_00641	IJHHNLMA_00131	FMGIHIBL_00675	FJHOEMJB_00132	FCLLLPCE_00213	MBBHBLCA_00207	EGPLHIMJ_01067	PMCAGNOE_01162	EENEJHJG_01139	PJLDKHMB_01552	DHEACBCP_00306	IOEJFPNL_01099	BOJJNDIM_01660	BJJBANJO_01072	IKPJCLKJ_01133	HMOGKMJD_01124	OINPLJLJ_01144	PGBIGBIK_00797	EEMLNNEB_01453	NHEEFODN_01638	CAOFFAGB_01080	NLFOBEDH_00448	JFOEJGPD_00831	GPKNGAMM_00804	EJAGEKHE_00539	AACIBGPP_01414	OGLBCHLL_00857	LJIJAMJL_01518	NDPOHLNK_00674	AGHNMOCL_01286	AAKDAEMN_00093	PNGEKHEC_00651	HJEPNPLE_00947
flgG_2		Flagellar basal-body rod protein FlgG	1088	1088	1	1	12764				230	791	789	BALFPAFJ_01513	CGDBNBCA_00736	NLENHOCB_00679	LHCOLKOE_01179	IJHHNLMA_01199	FMGIHIBL_01469	FJHOEMJB_01335	FCLLLPCE_01444	MBBHBLCA_00842	EGPLHIMJ_00669	PMCAGNOE_00675	EENEJHJG_00744	PJLDKHMB_01284	DHEACBCP_00209	IOEJFPNL_00210	BOJJNDIM_00691	BJJBANJO_00681	IKPJCLKJ_00738	HMOGKMJD_00735	OINPLJLJ_00746	PGBIGBIK_01527	EEMLNNEB_01637	NHEEFODN_01199	CAOFFAGB_00293	NLFOBEDH_00313	JFOEJGPD_00925	GPKNGAMM_01601	EJAGEKHE_01420	AACIBGPP_00592	OGLBCHLL_01420	LJIJAMJL_01376	NDPOHLNK_00268	AGHNMOCL_01161	AAKDAEMN_01446	PNGEKHEC_00448	HJEPNPLE_01153
rny		Ribonuclease Y	1088	1088	1	1	14812				254	1565	1538		CGDBNBCA_00888	NLENHOCB_01178	LHCOLKOE_00547	IJHHNLMA_00229	FMGIHIBL_00571	FJHOEMJB_00230	FCLLLPCE_00109	MBBHBLCA_00108	EGPLHIMJ_01165	PMCAGNOE_01261	EENEJHJG_01238	PJLDKHMB_01653	DHEACBCP_01128	IOEJFPNL_01192	BOJJNDIM_01474	BJJBANJO_01167	IKPJCLKJ_01230	HMOGKMJD_01223	OINPLJLJ_01245	PGBIGBIK_00896	EEMLNNEB_00530	NHEEFODN_00406	CAOFFAGB_01030	NLFOBEDH_00872	JFOEJGPD_01418	GPKNGAMM_01233	EJAGEKHE_00742	AACIBGPP_00460	OGLBCHLL_00500	LJIJAMJL_01726	NDPOHLNK_01478	AGHNMOCL_01397	AAKDAEMN_00161	PNGEKHEC_00212	HJEPNPLE_00720
exbD_1		Biopolymer transport protein ExbD	1088	1088	1	1	9509				389	389	389	BALFPAFJ_00121	CGDBNBCA_00282	NLENHOCB_00104	LHCOLKOE_01052	IJHHNLMA_00850	FMGIHIBL_01110	FJHOEMJB_01065	FCLLLPCE_01319	MBBHBLCA_00439	EGPLHIMJ_00114	PMCAGNOE_00106	EENEJHJG_00109	PJLDKHMB_01361	DHEACBCP_01475	IOEJFPNL_00821	BOJJNDIM_00086	BJJBANJO_00105	IKPJCLKJ_00105	HMOGKMJD_00104	OINPLJLJ_00160	PGBIGBIK_00036	EEMLNNEB_00335	NHEEFODN_00904	CAOFFAGB_01411	NLFOBEDH_01134	JFOEJGPD_00589	GPKNGAMM_01127	EJAGEKHE_01065	AACIBGPP_00157	OGLBCHLL_01329	LJIJAMJL_00092	NDPOHLNK_00082	AGHNMOCL_00669	AAKDAEMN_01157	PNGEKHEC_01233	HJEPNPLE_01128
group_11780		hypothetical protein	1088	1088	1	1	5219				425	665	664	BALFPAFJ_00432	CGDBNBCA_00096	NLENHOCB_01446	LHCOLKOE_00274	IJHHNLMA_00492	FMGIHIBL_00288	FJHOEMJB_00492	FCLLLPCE_00719	MBBHBLCA_01641	EGPLHIMJ_01484	PMCAGNOE_01594	EENEJHJG_01577	PJLDKHMB_01059	DHEACBCP_01688	IOEJFPNL_01440	BOJJNDIM_00406	BJJBANJO_01475	IKPJCLKJ_01542	HMOGKMJD_01540	OINPLJLJ_01705	PGBIGBIK_01395	EEMLNNEB_01283	NHEEFODN_00306	CAOFFAGB_01145	NLFOBEDH_00815	JFOEJGPD_01144	GPKNGAMM_00093	EJAGEKHE_01207	AACIBGPP_01173	OGLBCHLL_01367	LJIJAMJL_00704	NDPOHLNK_01253	AGHNMOCL_01030	AAKDAEMN_00450	PNGEKHEC_01373	HJEPNPLE_01572
rplM		50S ribosomal protein L13	1088	1088	1	1	5232				323	425	424	BALFPAFJ_00441	CGDBNBCA_00087	NLENHOCB_01437	LHCOLKOE_00283	IJHHNLMA_00483	FMGIHIBL_00297	FJHOEMJB_00483	FCLLLPCE_00710	MBBHBLCA_01632	EGPLHIMJ_01475	PMCAGNOE_01585	EENEJHJG_01568	PJLDKHMB_01050	DHEACBCP_01697	IOEJFPNL_01431	BOJJNDIM_00397	BJJBANJO_01466	IKPJCLKJ_01533	HMOGKMJD_01531	OINPLJLJ_01696	PGBIGBIK_01404	EEMLNNEB_01274	NHEEFODN_00297	CAOFFAGB_01136	NLFOBEDH_00824	JFOEJGPD_01153	GPKNGAMM_00084	EJAGEKHE_01216	AACIBGPP_01164	OGLBCHLL_01376	LJIJAMJL_00695	NDPOHLNK_01244	AGHNMOCL_01021	AAKDAEMN_00459	PNGEKHEC_01382	HJEPNPLE_01563
xseB		Exodeoxyribonuclease 7 small subunit	1088	1088	1	1	3058				173	173	173	BALFPAFJ_00543	CGDBNBCA_00066	NLENHOCB_01039	LHCOLKOE_00688	IJHHNLMA_00084	FMGIHIBL_00722	FJHOEMJB_00085	FCLLLPCE_00260	MBBHBLCA_00254	EGPLHIMJ_01020	PMCAGNOE_01113	EENEJHJG_01090	PJLDKHMB_01500	DHEACBCP_00353	IOEJFPNL_01052	BOJJNDIM_01613	BJJBANJO_01022	IKPJCLKJ_01084	HMOGKMJD_01075	OINPLJLJ_01095	PGBIGBIK_00749	EEMLNNEB_01406	NHEEFODN_01590	CAOFFAGB_01252	NLFOBEDH_00398	JFOEJGPD_00783	GPKNGAMM_00756	EJAGEKHE_00490	AACIBGPP_01366	OGLBCHLL_00966	LJIJAMJL_01567	NDPOHLNK_00722	AGHNMOCL_00253	AAKDAEMN_00046	PNGEKHEC_00603	HJEPNPLE_00994
eptA		Phosphoethanolamine transferase EptA	1088	1088	1	1	8907				554	1538	1521	BALFPAFJ_01068	CGDBNBCA_01147	NLENHOCB_00242	LHCOLKOE_00914	IJHHNLMA_00982	FMGIHIBL_01248	FJHOEMJB_00933	FCLLLPCE_01180	MBBHBLCA_01280	EGPLHIMJ_00246	PMCAGNOE_00244	EENEJHJG_00149	PJLDKHMB_00821	DHEACBCP_00615	IOEJFPNL_00006	BOJJNDIM_00586	BJJBANJO_00243	IKPJCLKJ_00241	HMOGKMJD_00297	OINPLJLJ_00200	PGBIGBIK_01144	EEMLNNEB_00071	NHEEFODN_00801	CAOFFAGB_00725	NLFOBEDH_00739	JFOEJGPD_01462	GPKNGAMM_01028	EJAGEKHE_01024	AACIBGPP_00198	OGLBCHLL_00740	LJIJAMJL_01169	NDPOHLNK_00276	AGHNMOCL_01102	AAKDAEMN_00593	PNGEKHEC_00883	HJEPNPLE_00240
fdx_1		hypothetical protein	1088	1088	1	1	10034				131	284	283	BALFPAFJ_01336	CGDBNBCA_00759	NLENHOCB_00313	LHCOLKOE_00844	IJHHNLMA_01058	FMGIHIBL_01322	FJHOEMJB_00858	FCLLLPCE_01108	MBBHBLCA_00556	EGPLHIMJ_00321	PMCAGNOE_00315	EENEJHJG_00378	PJLDKHMB_00160	DHEACBCP_01254	IOEJFPNL_00680	BOJJNDIM_00980	BJJBANJO_00318	IKPJCLKJ_00373	HMOGKMJD_00372	OINPLJLJ_00377	PGBIGBIK_00168	EEMLNNEB_00224	NHEEFODN_00620	CAOFFAGB_00638	NLFOBEDH_00593	JFOEJGPD_01603	GPKNGAMM_01045	EJAGEKHE_00093	AACIBGPP_00818	OGLBCHLL_01166	LJIJAMJL_01242	NDPOHLNK_00569	AGHNMOCL_00799	AAKDAEMN_00279	PNGEKHEC_00313	HJEPNPLE_01346
hldD		ADP-L-glycero-D-manno-heptose-6-epimerase	1088	1088	1	1	14913				191	953	952	BALFPAFJ_01223	CGDBNBCA_01274	NLENHOCB_01120	LHCOLKOE_00602	IJHHNLMA_00175	FMGIHIBL_00625	FJHOEMJB_00176	FCLLLPCE_00163	MBBHBLCA_00163	EGPLHIMJ_01111	PMCAGNOE_01206	EENEJHJG_01184	PJLDKHMB_01599	DHEACBCP_01182	IOEJFPNL_01138	BOJJNDIM_01703	BJJBANJO_01113	IKPJCLKJ_01176	HMOGKMJD_01168	OINPLJLJ_01191	PGBIGBIK_00840	EEMLNNEB_01110	NHEEFODN_00011	CAOFFAGB_00156	NLFOBEDH_01580	JFOEJGPD_01303	GPKNGAMM_00596	EJAGEKHE_00367	AACIBGPP_01272	OGLBCHLL_01281	LJIJAMJL_01472	NDPOHLNK_00623	AGHNMOCL_00184	AAKDAEMN_00867	PNGEKHEC_00762	HJEPNPLE_00908
group_5721		hypothetical protein	1088	1088	1	1	2539				185	395	337	BALFPAFJ_01152	CGDBNBCA_00432	NLENHOCB_00828	LHCOLKOE_01658	IJHHNLMA_01486	FMGIHIBL_00930	FJHOEMJB_01498	FCLLLPCE_00468	MBBHBLCA_00738	EGPLHIMJ_00822	PMCAGNOE_00824	EENEJHJG_00894	PJLDKHMB_00313	DHEACBCP_01566	IOEJFPNL_00499	BOJJNDIM_01317	BJJBANJO_00827	IKPJCLKJ_00884	HMOGKMJD_00880	OINPLJLJ_00895	PGBIGBIK_01322	EEMLNNEB_00418	NHEEFODN_00140	CAOFFAGB_01294	NLFOBEDH_01729	JFOEJGPD_00541	GPKNGAMM_00010	EJAGEKHE_00183	AACIBGPP_01487	OGLBCHLL_00374	LJIJAMJL_00635	NDPOHLNK_00158	AGHNMOCL_01658	AAKDAEMN_00535	PNGEKHEC_01280	HJEPNPLE_00855
group_6157		hypothetical protein	1088	1088	1	1	2944				152	191	189	BALFPAFJ_00506	CGDBNBCA_01560	NLENHOCB_01001	LHCOLKOE_00725	IJHHNLMA_00048	FMGIHIBL_00761	FJHOEMJB_00049	FCLLLPCE_00299	MBBHBLCA_00294	EGPLHIMJ_00984	PMCAGNOE_01076	EENEJHJG_01054	PJLDKHMB_01464	DHEACBCP_00389	IOEJFPNL_01016	BOJJNDIM_01576	BJJBANJO_00985	IKPJCLKJ_01048	HMOGKMJD_01039	OINPLJLJ_01059	PGBIGBIK_00712	EEMLNNEB_00765	NHEEFODN_01554	CAOFFAGB_00799	NLFOBEDH_00360	JFOEJGPD_00744	GPKNGAMM_00718	EJAGEKHE_00453	AACIBGPP_01326	OGLBCHLL_00874	LJIJAMJL_01605	NDPOHLNK_00762	AGHNMOCL_00375	AAKDAEMN_00010	PNGEKHEC_00563	HJEPNPLE_01033
purS		Phosphoribosylformylglycinamidine synthase subunit PurS	1088	1088	1	1	13302				185	245	244	BALFPAFJ_01686	CGDBNBCA_00111	NLENHOCB_00501	LHCOLKOE_01365	IJHHNLMA_01375	FMGIHIBL_01653	FJHOEMJB_01159	FCLLLPCE_01625	MBBHBLCA_01504	EGPLHIMJ_00494	PMCAGNOE_00491	EENEJHJG_00561	PJLDKHMB_00677	DHEACBCP_00735	IOEJFPNL_00395	BOJJNDIM_00874	BJJBANJO_00498	IKPJCLKJ_00557	HMOGKMJD_00553	OINPLJLJ_00560	PGBIGBIK_00579	EEMLNNEB_01160	NHEEFODN_01012	CAOFFAGB_01390	NLFOBEDH_00129	JFOEJGPD_01229	GPKNGAMM_01426	EJAGEKHE_01250	AACIBGPP_01027	OGLBCHLL_01053	LJIJAMJL_01388	NDPOHLNK_00888	AGHNMOCL_00915	AAKDAEMN_01277	PNGEKHEC_00937	HJEPNPLE_00462
clpS		ATP-dependent Clp protease adapter protein ClpS	1088	1088	1	1	3156				203	323	289	BALFPAFJ_00592	CGDBNBCA_00723	NLENHOCB_01088	LHCOLKOE_00639	IJHHNLMA_00133	FMGIHIBL_00673	FJHOEMJB_00134	FCLLLPCE_00211	MBBHBLCA_00205	EGPLHIMJ_01069	PMCAGNOE_01164	EENEJHJG_01141	PJLDKHMB_01554	DHEACBCP_00304	IOEJFPNL_01101	BOJJNDIM_01662	BJJBANJO_01074	IKPJCLKJ_01135	HMOGKMJD_01126	OINPLJLJ_01146	PGBIGBIK_00799	EEMLNNEB_01455	NHEEFODN_01640	CAOFFAGB_01082	NLFOBEDH_00450	JFOEJGPD_00833	GPKNGAMM_00806	EJAGEKHE_00541	AACIBGPP_01416	OGLBCHLL_00859	LJIJAMJL_01516	NDPOHLNK_00672	AGHNMOCL_01284	AAKDAEMN_00095	PNGEKHEC_00653	HJEPNPLE_00945
nuoK		NADH-quinone oxidoreductase subunit K	1088	1088	1	1	4893				215	296	295	BALFPAFJ_00783	CGDBNBCA_00587	NLENHOCB_01508	LHCOLKOE_00196	IJHHNLMA_00565	FMGIHIBL_00215	FJHOEMJB_00564	FCLLLPCE_00792	MBBHBLCA_01042	EGPLHIMJ_01555	PMCAGNOE_01670	EENEJHJG_01650	PJLDKHMB_00328	DHEACBCP_00005	IOEJFPNL_01510	BOJJNDIM_00165	BJJBANJO_01547	IKPJCLKJ_01614	HMOGKMJD_01612	OINPLJLJ_01776	PGBIGBIK_00317	EEMLNNEB_01647	NHEEFODN_01240	CAOFFAGB_01555	NLFOBEDH_00984	JFOEJGPD_00397	GPKNGAMM_00205	EJAGEKHE_01448	AACIBGPP_00695	OGLBCHLL_00692	LJIJAMJL_00546	NDPOHLNK_00859	AGHNMOCL_00629	AAKDAEMN_01567	PNGEKHEC_01429	HJEPNPLE_00199
nuoJ		NADH-quinone oxidoreductase subunit J	1088	1088	1	1	4892				266	518	517	BALFPAFJ_00784	CGDBNBCA_00588	NLENHOCB_01509	LHCOLKOE_00195	IJHHNLMA_00566	FMGIHIBL_00214	FJHOEMJB_00565	FCLLLPCE_00793	MBBHBLCA_01041	EGPLHIMJ_01556	PMCAGNOE_01671	EENEJHJG_01651	PJLDKHMB_00329	DHEACBCP_00006	IOEJFPNL_01511	BOJJNDIM_00166	BJJBANJO_01548	IKPJCLKJ_01615	HMOGKMJD_01613	OINPLJLJ_01777	PGBIGBIK_00318	EEMLNNEB_01648	NHEEFODN_01241	CAOFFAGB_01556	NLFOBEDH_00985	JFOEJGPD_00398	GPKNGAMM_00206	EJAGEKHE_01449	AACIBGPP_00696	OGLBCHLL_00691	LJIJAMJL_00545	NDPOHLNK_00858	AGHNMOCL_00628	AAKDAEMN_01568	PNGEKHEC_01430	HJEPNPLE_00198
moaA_1		GTP 3',8-cyclase	1088	1088	1	1	14756				719	902	901	BALFPAFJ_00193	CGDBNBCA_00220	NLENHOCB_01215	LHCOLKOE_00510	IJHHNLMA_00265	FMGIHIBL_00534	FJHOEMJB_00266	FCLLLPCE_00073	MBBHBLCA_00072	EGPLHIMJ_01201	PMCAGNOE_01297	EENEJHJG_01274	PJLDKHMB_01689	DHEACBCP_01092	IOEJFPNL_01227	BOJJNDIM_01438	BJJBANJO_01203	IKPJCLKJ_01266	HMOGKMJD_01259	OINPLJLJ_01281	PGBIGBIK_00933	EEMLNNEB_00566	NHEEFODN_00443	CAOFFAGB_01712	NLFOBEDH_00909	JFOEJGPD_01381	GPKNGAMM_01270	EJAGEKHE_00778	AACIBGPP_00424	OGLBCHLL_00464	LJIJAMJL_01690	NDPOHLNK_01514	AGHNMOCL_01434	AAKDAEMN_00197	PNGEKHEC_00176	HJEPNPLE_00684
mdtI		Spermidine export protein MdtI	1088	1088	1	1	14878				149	308	307	BALFPAFJ_01201	CGDBNBCA_01462	NLENHOCB_01144	LHCOLKOE_00580	IJHHNLMA_00196	FMGIHIBL_00604	FJHOEMJB_00197	FCLLLPCE_00142	MBBHBLCA_00142	EGPLHIMJ_01132	PMCAGNOE_01228	EENEJHJG_01205	PJLDKHMB_01620	DHEACBCP_01161	IOEJFPNL_01159	BOJJNDIM_01725	BJJBANJO_01134	IKPJCLKJ_01197	HMOGKMJD_01189	OINPLJLJ_01212	PGBIGBIK_00862	EEMLNNEB_00286	NHEEFODN_00032	CAOFFAGB_00141	NLFOBEDH_01601	JFOEJGPD_01282	GPKNGAMM_00575	EJAGEKHE_01131	AACIBGPP_01251	OGLBCHLL_01612	LJIJAMJL_01451	NDPOHLNK_00602	AGHNMOCL_00205	AAKDAEMN_01537	PNGEKHEC_00783	HJEPNPLE_01219
hisH_2		Imidazole glycerol phosphate synthase subunit HisH	1088	1088	1	1	4769				209	590	586	BALFPAFJ_00813	CGDBNBCA_00494	NLENHOCB_01539	LHCOLKOE_00165	IJHHNLMA_00600	FMGIHIBL_00182	FJHOEMJB_00599	FCLLLPCE_00825	MBBHBLCA_01011	EGPLHIMJ_01591	PMCAGNOE_01700	EENEJHJG_01680	PJLDKHMB_00359	DHEACBCP_00044	IOEJFPNL_01547	BOJJNDIM_00196	BJJBANJO_01577	IKPJCLKJ_01645	HMOGKMJD_01642	OINPLJLJ_01806	PGBIGBIK_00347	EEMLNNEB_01677	NHEEFODN_01274	CAOFFAGB_00817	NLFOBEDH_01266	JFOEJGPD_00430	GPKNGAMM_00238	EJAGEKHE_01479	AACIBGPP_00729	OGLBCHLL_00703	LJIJAMJL_00515	NDPOHLNK_00825	AGHNMOCL_00596	AAKDAEMN_01606	PNGEKHEC_01463	HJEPNPLE_00165
group_7407		hypothetical protein	1088	1088	1	1	5256				170	197	196	BALFPAFJ_00456	CGDBNBCA_00072	NLENHOCB_01422	LHCOLKOE_00298	IJHHNLMA_00468	FMGIHIBL_00314	FJHOEMJB_00468	FCLLLPCE_00695	MBBHBLCA_01617	EGPLHIMJ_01460	PMCAGNOE_01570	EENEJHJG_01553	PJLDKHMB_01035	DHEACBCP_01712	IOEJFPNL_01415	BOJJNDIM_00382	BJJBANJO_01451	IKPJCLKJ_01518	HMOGKMJD_01516	OINPLJLJ_01681	PGBIGBIK_01420	EEMLNNEB_01259	NHEEFODN_00282	CAOFFAGB_01121	NLFOBEDH_00839	JFOEJGPD_01169	GPKNGAMM_00068	EJAGEKHE_01231	AACIBGPP_01149	OGLBCHLL_01391	LJIJAMJL_00680	NDPOHLNK_01229	AGHNMOCL_01006	AAKDAEMN_00474	PNGEKHEC_01397	HJEPNPLE_01548
hypB		Hydrogenase maturation factor HypB	1088	1088	1	1	12989				533	770	742	BALFPAFJ_01581	CGDBNBCA_01618	NLENHOCB_00608	LHCOLKOE_01257	IJHHNLMA_01266	FMGIHIBL_01543	FJHOEMJB_01268	FCLLLPCE_01517	MBBHBLCA_01396	EGPLHIMJ_00603	PMCAGNOE_00603	EENEJHJG_00673	PJLDKHMB_00571	DHEACBCP_00625	IOEJFPNL_00284	BOJJNDIM_00764	BJJBANJO_00609	IKPJCLKJ_00668	HMOGKMJD_00665	OINPLJLJ_00672	PGBIGBIK_01160	EEMLNNEB_00703	NHEEFODN_01120	CAOFFAGB_01473	NLFOBEDH_00238	JFOEJGPD_01500	GPKNGAMM_01535	EJAGEKHE_01355	AACIBGPP_00058	OGLBCHLL_00064	LJIJAMJL_01310	NDPOHLNK_00996	AGHNMOCL_00116	AAKDAEMN_01647	PNGEKHEC_01045	HJEPNPLE_00351
ybeY		Endoribonuclease YbeY	1088	1088	1	1	9531				281	410	406	BALFPAFJ_00132	CGDBNBCA_00271	NLENHOCB_00115	LHCOLKOE_01041	IJHHNLMA_00861	FMGIHIBL_01121	FJHOEMJB_01054	FCLLLPCE_01308	MBBHBLCA_00450	EGPLHIMJ_00125	PMCAGNOE_00117	EENEJHJG_00120	PJLDKHMB_01372	DHEACBCP_01486	IOEJFPNL_00832	BOJJNDIM_00075	BJJBANJO_00116	IKPJCLKJ_00116	HMOGKMJD_00115	OINPLJLJ_00171	PGBIGBIK_00047	EEMLNNEB_00346	NHEEFODN_00915	CAOFFAGB_01400	NLFOBEDH_01145	JFOEJGPD_00578	GPKNGAMM_01116	EJAGEKHE_01054	AACIBGPP_00146	OGLBCHLL_01318	LJIJAMJL_00081	NDPOHLNK_00093	AGHNMOCL_00658	AAKDAEMN_01168	PNGEKHEC_01244	HJEPNPLE_01117
mnmA_1		tRNA-specific 2-thiouridylase MnmA	1088	1088	1	1	4701			Hypothetical protein with no hits to refseq/uniprot/clusters/cdd/tigrfams/pfam overlapping another protein with hits	398	989	981	BALFPAFJ_00848	CGDBNBCA_00839	NLENHOCB_01578	LHCOLKOE_00127	IJHHNLMA_00636	FMGIHIBL_00143	FJHOEMJB_00635	FCLLLPCE_00864	MBBHBLCA_00972	EGPLHIMJ_01627	PMCAGNOE_01739	EENEJHJG_01717	PJLDKHMB_00395	DHEACBCP_00081	IOEJFPNL_01584	BOJJNDIM_00232	BJJBANJO_01614	IKPJCLKJ_01682	HMOGKMJD_01679	OINPLJLJ_01843	PGBIGBIK_00382	EEMLNNEB_01715	NHEEFODN_01311	CAOFFAGB_00568	NLFOBEDH_01303	JFOEJGPD_00467	GPKNGAMM_00275	EJAGEKHE_01517	AACIBGPP_00504	OGLBCHLL_01134	LJIJAMJL_00254	NDPOHLNK_00453	AGHNMOCL_00560	AAKDAEMN_01558	PNGEKHEC_01499	HJEPNPLE_00127
hisD		Histidinol dehydrogenase	1088	1088	1	1	4772				224	1286	1284	BALFPAFJ_00811	CGDBNBCA_00492	NLENHOCB_01537	LHCOLKOE_00167	IJHHNLMA_00598	FMGIHIBL_00186	FJHOEMJB_00597	FCLLLPCE_00821	MBBHBLCA_01013	EGPLHIMJ_01589	PMCAGNOE_01698	EENEJHJG_01678	PJLDKHMB_00357	DHEACBCP_00042	IOEJFPNL_01545	BOJJNDIM_00194	BJJBANJO_01575	IKPJCLKJ_01643	HMOGKMJD_01640	OINPLJLJ_01804	PGBIGBIK_00345	EEMLNNEB_01675	NHEEFODN_01272	CAOFFAGB_00815	NLFOBEDH_01262	JFOEJGPD_00428	GPKNGAMM_00236	EJAGEKHE_01475	AACIBGPP_00727	OGLBCHLL_00701	LJIJAMJL_00519	NDPOHLNK_00827	AGHNMOCL_00598	AAKDAEMN_01602	PNGEKHEC_01461	HJEPNPLE_00167
folE		GTP cyclohydrolase 1	1088	1091	1.01	1	7597				191	572	569	BALFPAFJ_01017	CGDBNBCA_00932	NLENHOCB_00189	LHCOLKOE_00968	IJHHNLMA_00929	FMGIHIBL_01195	FJHOEMJB_00986	FCLLLPCE_01233	MBBHBLCA_01227	EGPLHIMJ_00193	PMCAGNOE_00190	EENEJHJG_00203	PJLDKHMB_00769	DHEACBCP_00563	IOEJFPNL_00059	BOJJNDIM_00637	BJJBANJO_00189	IKPJCLKJ_00187	HMOGKMJD_00243	OINPLJLJ_00257	PGBIGBIK_01093	EEMLNNEB_00018	NHEEFODN_00741	CAOFFAGB_01308	NLFOBEDH_00687	JFOEJGPD_00979	GPKNGAMM_00995	EJAGEKHE_00971	AACIBGPP_00248	OGLBCHLL_01185	LJIJAMJL_00864	NDPOHLNK_01110	AGHNMOCL_00933	AAKDAEMN_01205	PNGEKHEC_00833	HJEPNPLE_00292
group_7870		hypothetical protein	1088	1088	1	1	10032				350	353	352	BALFPAFJ_01338	CGDBNBCA_00761	NLENHOCB_00311	LHCOLKOE_00846	IJHHNLMA_01056	FMGIHIBL_01320	FJHOEMJB_00860	FCLLLPCE_01110	MBBHBLCA_00554	EGPLHIMJ_00319	PMCAGNOE_00313	EENEJHJG_00376	PJLDKHMB_00162	DHEACBCP_01252	IOEJFPNL_00682	BOJJNDIM_00982	BJJBANJO_00316	IKPJCLKJ_00371	HMOGKMJD_00370	OINPLJLJ_00375	PGBIGBIK_00170	EEMLNNEB_00226	NHEEFODN_00622	CAOFFAGB_00640	NLFOBEDH_00595	JFOEJGPD_01601	GPKNGAMM_01047	EJAGEKHE_00091	AACIBGPP_00816	OGLBCHLL_01164	LJIJAMJL_01240	NDPOHLNK_00571	AGHNMOCL_00801	AAKDAEMN_00281	PNGEKHEC_00311	HJEPNPLE_01344
rluD		Ribosomal large subunit pseudouridine synthase D	1088	1088	1	1	14685				752	968	967	BALFPAFJ_00228	CGDBNBCA_00184	NLENHOCB_01251	LHCOLKOE_00475	IJHHNLMA_00301	FMGIHIBL_00499	FJHOEMJB_00302	FCLLLPCE_00038	MBBHBLCA_00037	EGPLHIMJ_01237	PMCAGNOE_01332	EENEJHJG_01310	PJLDKHMB_01724	DHEACBCP_01057	IOEJFPNL_01262	BOJJNDIM_01403	BJJBANJO_01239	IKPJCLKJ_01302	HMOGKMJD_01295	OINPLJLJ_01317	PGBIGBIK_00968	EEMLNNEB_00602	NHEEFODN_00479	CAOFFAGB_00019	NLFOBEDH_00945	JFOEJGPD_01344	GPKNGAMM_01307	EJAGEKHE_00814	AACIBGPP_00388	OGLBCHLL_00428	LJIJAMJL_01654	NDPOHLNK_01550	AGHNMOCL_01470	AAKDAEMN_00232	PNGEKHEC_00140	HJEPNPLE_00649
ndhI		NAD(P)H-quinone oxidoreductase subunit I, chloroplastic	1088	1088	1	1	4890				626	665	642	BALFPAFJ_00785	CGDBNBCA_00589	NLENHOCB_01510	LHCOLKOE_00194	IJHHNLMA_00567	FMGIHIBL_00213	FJHOEMJB_00566	FCLLLPCE_00794	MBBHBLCA_01040	EGPLHIMJ_01557	PMCAGNOE_01672	EENEJHJG_01652	PJLDKHMB_00330	DHEACBCP_00007	IOEJFPNL_01512	BOJJNDIM_00167	BJJBANJO_01549	IKPJCLKJ_01616	HMOGKMJD_01614	OINPLJLJ_01778	PGBIGBIK_00319	EEMLNNEB_01649	NHEEFODN_01242	CAOFFAGB_01557	NLFOBEDH_00986	JFOEJGPD_00399	GPKNGAMM_00207	EJAGEKHE_01450	AACIBGPP_00697	OGLBCHLL_00690	LJIJAMJL_00544	NDPOHLNK_00857	AGHNMOCL_00627	AAKDAEMN_01569	PNGEKHEC_01431	HJEPNPLE_00197
thiD		Hydroxymethylpyrimidine/phosphomethylpyrimidine kinase	1088	1088	1	1	3107				695	842	834	BALFPAFJ_00567	CGDBNBCA_00043	NLENHOCB_01063	LHCOLKOE_00664	IJHHNLMA_00108	FMGIHIBL_00698	FJHOEMJB_00109	FCLLLPCE_00236	MBBHBLCA_00230	EGPLHIMJ_01044	PMCAGNOE_01138	EENEJHJG_01116	PJLDKHMB_01529	DHEACBCP_00329	IOEJFPNL_01076	BOJJNDIM_01637	BJJBANJO_01048	IKPJCLKJ_01110	HMOGKMJD_01101	OINPLJLJ_01121	PGBIGBIK_00773	EEMLNNEB_01430	NHEEFODN_01615	CAOFFAGB_01057	NLFOBEDH_00425	JFOEJGPD_00808	GPKNGAMM_00781	EJAGEKHE_00516	AACIBGPP_01391	OGLBCHLL_00145	LJIJAMJL_01541	NDPOHLNK_00697	AGHNMOCL_00278	AAKDAEMN_00070	PNGEKHEC_00628	HJEPNPLE_00970
obg		GTPase Obg	1088	1088	1	1	9488			Hypothetical protein with no hits to refseq/uniprot/clusters/cdd/tigrfams/pfam overlapping another protein with hits	185	1112	1044	BALFPAFJ_00107	CGDBNBCA_00296	NLENHOCB_00090	LHCOLKOE_01066	IJHHNLMA_00836	FMGIHIBL_01096	FJHOEMJB_01079	FCLLLPCE_01333	MBBHBLCA_00425	EGPLHIMJ_00100	PMCAGNOE_00092	EENEJHJG_00095	PJLDKHMB_01347	DHEACBCP_01461	IOEJFPNL_00807	BOJJNDIM_00100	BJJBANJO_00091	IKPJCLKJ_00091	HMOGKMJD_00090	OINPLJLJ_00146	PGBIGBIK_00022	EEMLNNEB_00321	NHEEFODN_00890	CAOFFAGB_01425	NLFOBEDH_01118	JFOEJGPD_00603	GPKNGAMM_01141	EJAGEKHE_01079	AACIBGPP_00171	OGLBCHLL_01105	LJIJAMJL_00106	NDPOHLNK_00068	AGHNMOCL_00683	AAKDAEMN_01143	PNGEKHEC_01219	HJEPNPLE_01142
purE		N5-carboxyaminoimidazole ribonucleotide mutase	1088	1088	1	1	12759				236	503	493	BALFPAFJ_01509	CGDBNBCA_00877	NLENHOCB_00683	LHCOLKOE_01175	IJHHNLMA_01195	FMGIHIBL_01465	FJHOEMJB_01339	FCLLLPCE_01440	MBBHBLCA_00846	EGPLHIMJ_00673	PMCAGNOE_00679	EENEJHJG_00748	PJLDKHMB_01280	DHEACBCP_00923	IOEJFPNL_00206	BOJJNDIM_00687	BJJBANJO_00685	IKPJCLKJ_00742	HMOGKMJD_00739	OINPLJLJ_00750	PGBIGBIK_01531	EEMLNNEB_00469	NHEEFODN_01203	CAOFFAGB_01188	NLFOBEDH_01006	JFOEJGPD_00901	GPKNGAMM_00538	EJAGEKHE_00672	AACIBGPP_01584	OGLBCHLL_00914	LJIJAMJL_01787	NDPOHLNK_00120	AGHNMOCL_00027	AAKDAEMN_01050	PNGEKHEC_00916	HJEPNPLE_00792
group_8602		hypothetical protein	1088	1088	1	1	12464				275	422	418	BALFPAFJ_00710	CGDBNBCA_01161	NLENHOCB_01387	LHCOLKOE_00338	IJHHNLMA_00415	FMGIHIBL_00373	FJHOEMJB_00416	FCLLLPCE_00638	MBBHBLCA_01727	EGPLHIMJ_01406	PMCAGNOE_01516	EENEJHJG_01497	PJLDKHMB_01001	DHEACBCP_01765	IOEJFPNL_01369	BOJJNDIM_01121	BJJBANJO_01401	IKPJCLKJ_01469	HMOGKMJD_01462	OINPLJLJ_01624	PGBIGBIK_01274	EEMLNNEB_01552	NHEEFODN_01525	CAOFFAGB_00975	NLFOBEDH_01250	JFOEJGPD_00510	GPKNGAMM_00959	EJAGEKHE_00272	AACIBGPP_00365	OGLBCHLL_01035	LJIJAMJL_00944	NDPOHLNK_01442	AGHNMOCL_01230	AAKDAEMN_00994	PNGEKHEC_01614	HJEPNPLE_01508
nagD		Ribonucleotide monophosphatase NagD	1088	1110	1.03	1	9970				329	767	766	BALFPAFJ_01354	CGDBNBCA_00312	NLENHOCB_00295	LHCOLKOE_00862	IJHHNLMA_01040	FMGIHIBL_01304	FJHOEMJB_00876	FCLLLPCE_01126	MBBHBLCA_00538	EGPLHIMJ_00303	PMCAGNOE_00297	EENEJHJG_00360	PJLDKHMB_00178	DHEACBCP_01236	IOEJFPNL_00699	BOJJNDIM_00998	BJJBANJO_00300	IKPJCLKJ_00355	HMOGKMJD_00354	OINPLJLJ_00359	PGBIGBIK_00187	EEMLNNEB_00242	NHEEFODN_00638	CAOFFAGB_00618	NLFOBEDH_00611	JFOEJGPD_01585	GPKNGAMM_01063	EJAGEKHE_00075	AACIBGPP_00800	OGLBCHLL_00654	LJIJAMJL_01224	NDPOHLNK_00587	AGHNMOCL_00817	AAKDAEMN_00297	PNGEKHEC_00295	HJEPNPLE_01328
group_8957		hypothetical protein	1088	1088	1	1	5225				101	101	101	BALFPAFJ_00436	CGDBNBCA_00092	NLENHOCB_01442	LHCOLKOE_00278	IJHHNLMA_00488	FMGIHIBL_00292	FJHOEMJB_00488	FCLLLPCE_00715	MBBHBLCA_01637	EGPLHIMJ_01480	PMCAGNOE_01590	EENEJHJG_01573	PJLDKHMB_01055	DHEACBCP_01692	IOEJFPNL_01436	BOJJNDIM_00402	BJJBANJO_01471	IKPJCLKJ_01538	HMOGKMJD_01536	OINPLJLJ_01701	PGBIGBIK_01399	EEMLNNEB_01279	NHEEFODN_00302	CAOFFAGB_01141	NLFOBEDH_00819	JFOEJGPD_01148	GPKNGAMM_00089	EJAGEKHE_01211	AACIBGPP_01169	OGLBCHLL_01371	LJIJAMJL_00700	NDPOHLNK_01249	AGHNMOCL_01026	AAKDAEMN_00454	PNGEKHEC_01377	HJEPNPLE_01568
ruvC		Crossover junction endodeoxyribonuclease RuvC	1088	1088	1	1	4429				320	554	538	BALFPAFJ_00946	CGDBNBCA_00529	NLENHOCB_01676	LHCOLKOE_00029	IJHHNLMA_00740	FMGIHIBL_00029	FJHOEMJB_00739	FCLLLPCE_00978	MBBHBLCA_01361	EGPLHIMJ_01729	PMCAGNOE_01853	EENEJHJG_01819	PJLDKHMB_00508	DHEACBCP_00179	IOEJFPNL_01685	BOJJNDIM_00330	BJJBANJO_01714	IKPJCLKJ_01783	HMOGKMJD_01780	OINPLJLJ_01945	PGBIGBIK_00480	EEMLNNEB_01813	NHEEFODN_01415	CAOFFAGB_01010	NLFOBEDH_01402	JFOEJGPD_01623	GPKNGAMM_00379	EJAGEKHE_01631	AACIBGPP_00987	OGLBCHLL_00248	LJIJAMJL_00368	NDPOHLNK_00349	AGHNMOCL_00455	AAKDAEMN_00775	PNGEKHEC_01165	HJEPNPLE_00031
ppiB		Peptidyl-prolyl cis-trans isomerase B	1088	1088	1	1	14881				473	482	481	BALFPAFJ_01204	CGDBNBCA_01459	NLENHOCB_01141	LHCOLKOE_00583	IJHHNLMA_00193	FMGIHIBL_00607	FJHOEMJB_00194	FCLLLPCE_00145	MBBHBLCA_00145	EGPLHIMJ_01129	PMCAGNOE_01225	EENEJHJG_01202	PJLDKHMB_01617	DHEACBCP_01164	IOEJFPNL_01156	BOJJNDIM_01722	BJJBANJO_01131	IKPJCLKJ_01194	HMOGKMJD_01186	OINPLJLJ_01209	PGBIGBIK_00859	EEMLNNEB_00283	NHEEFODN_00029	CAOFFAGB_00138	NLFOBEDH_01598	JFOEJGPD_01285	GPKNGAMM_00578	EJAGEKHE_01134	AACIBGPP_01254	OGLBCHLL_01615	LJIJAMJL_01454	NDPOHLNK_00605	AGHNMOCL_00202	AAKDAEMN_01540	PNGEKHEC_00780	HJEPNPLE_01216
gltX1		Glutamate--tRNA ligase 1	1088	1088	1	1	14677				335	1442	1389	BALFPAFJ_01735	CGDBNBCA_00175	NLENHOCB_01260	LHCOLKOE_00466	IJHHNLMA_00310	FMGIHIBL_00490	FJHOEMJB_00311	FCLLLPCE_00029	MBBHBLCA_00028	EGPLHIMJ_01246	PMCAGNOE_01394	EENEJHJG_01373	PJLDKHMB_01733	DHEACBCP_01048	IOEJFPNL_01271	BOJJNDIM_01394	BJJBANJO_01302	IKPJCLKJ_01365	HMOGKMJD_01358	OINPLJLJ_01446	PGBIGBIK_00977	EEMLNNEB_00611	NHEEFODN_00488	CAOFFAGB_00010	NLFOBEDH_00954	JFOEJGPD_01335	GPKNGAMM_01316	EJAGEKHE_00823	AACIBGPP_00379	OGLBCHLL_00419	LJIJAMJL_01645	NDPOHLNK_01559	AGHNMOCL_01479	AAKDAEMN_00241	PNGEKHEC_00131	HJEPNPLE_00639
purC		Phosphoribosylaminoimidazole-succinocarboxamide synthase	1088	1088	1	1	13303				473	713	709	BALFPAFJ_01687	CGDBNBCA_00110	NLENHOCB_00500	LHCOLKOE_01366	IJHHNLMA_01376	FMGIHIBL_01654	FJHOEMJB_01158	FCLLLPCE_01626	MBBHBLCA_01505	EGPLHIMJ_00493	PMCAGNOE_00490	EENEJHJG_00560	PJLDKHMB_00678	DHEACBCP_00736	IOEJFPNL_00396	BOJJNDIM_00875	BJJBANJO_00497	IKPJCLKJ_00556	HMOGKMJD_00552	OINPLJLJ_00559	PGBIGBIK_00580	EEMLNNEB_01161	NHEEFODN_01011	CAOFFAGB_01391	NLFOBEDH_00128	JFOEJGPD_01228	GPKNGAMM_01425	EJAGEKHE_01249	AACIBGPP_01026	OGLBCHLL_01052	LJIJAMJL_01387	NDPOHLNK_00887	AGHNMOCL_00916	AAKDAEMN_01276	PNGEKHEC_00936	HJEPNPLE_00463
pcrA		ATP-dependent DNA helicase PcrA	1088	1088	1	1	3147				425	2075	2061	BALFPAFJ_00586	CGDBNBCA_00729	NLENHOCB_01082	LHCOLKOE_00645	IJHHNLMA_00127	FMGIHIBL_00679	FJHOEMJB_00128	FCLLLPCE_00217	MBBHBLCA_00211	EGPLHIMJ_01063	PMCAGNOE_01157	EENEJHJG_01135	PJLDKHMB_01548	DHEACBCP_00310	IOEJFPNL_01095	BOJJNDIM_01656	BJJBANJO_01068	IKPJCLKJ_01129	HMOGKMJD_01120	OINPLJLJ_01140	PGBIGBIK_00793	EEMLNNEB_01449	NHEEFODN_01634	CAOFFAGB_01076	NLFOBEDH_00444	JFOEJGPD_00827	GPKNGAMM_00800	EJAGEKHE_00535	AACIBGPP_01410	OGLBCHLL_00853	LJIJAMJL_01522	NDPOHLNK_00678	AGHNMOCL_01290	AAKDAEMN_00089	PNGEKHEC_00647	HJEPNPLE_00951
group_9391		hypothetical protein	1088	1088	1	1	12383			Hypothetical protein with no hits to refseq/uniprot/clusters/cdd/tigrfams/pfam overlapping another protein with hits	494	569	568	BALFPAFJ_00746	CGDBNBCA_01194	NLENHOCB_01353	LHCOLKOE_00375	IJHHNLMA_00381	FMGIHIBL_00406	FJHOEMJB_00382	FCLLLPCE_00605	MBBHBLCA_01761	EGPLHIMJ_01316	PMCAGNOE_01479	EENEJHJG_01458	PJLDKHMB_00966	DHEACBCP_01801	IOEJFPNL_01335	BOJJNDIM_01158	BJJBANJO_01362	IKPJCLKJ_01430	HMOGKMJD_01423	OINPLJLJ_01530	PGBIGBIK_01237	EEMLNNEB_01514	NHEEFODN_01492	CAOFFAGB_00914	NLFOBEDH_01210	JFOEJGPD_01673	GPKNGAMM_01636	EJAGEKHE_00305	AACIBGPP_00332	OGLBCHLL_01471	LJIJAMJL_00911	NDPOHLNK_01409	AGHNMOCL_01197	AAKDAEMN_00961	PNGEKHEC_01581	HJEPNPLE_01475
group_9395		hypothetical protein	1088	1088	1	1	12356				590	1043	1039	BALFPAFJ_00754	CGDBNBCA_01380	NLENHOCB_01343	LHCOLKOE_00384	IJHHNLMA_00372	FMGIHIBL_00415	FJHOEMJB_00373	FCLLLPCE_00596	MBBHBLCA_01770	EGPLHIMJ_01307	PMCAGNOE_01470	EENEJHJG_01449	PJLDKHMB_00957	DHEACBCP_01810	IOEJFPNL_01326	BOJJNDIM_01167	BJJBANJO_01353	IKPJCLKJ_01421	HMOGKMJD_01414	OINPLJLJ_01521	PGBIGBIK_01228	EEMLNNEB_01505	NHEEFODN_01484	CAOFFAGB_00922	NLFOBEDH_01200	JFOEJGPD_01683	GPKNGAMM_01626	EJAGEKHE_00314	AACIBGPP_00324	OGLBCHLL_01479	LJIJAMJL_00902	NDPOHLNK_00047	AGHNMOCL_01189	AAKDAEMN_00953	PNGEKHEC_01573	HJEPNPLE_01467
dapB		4-hydroxy-tetrahydrodipicolinate reductase	1088	1090	1.01	1	7601				587	743	727	BALFPAFJ_01020	CGDBNBCA_00929	NLENHOCB_00192	LHCOLKOE_00965	IJHHNLMA_00932	FMGIHIBL_01198	FJHOEMJB_00983	FCLLLPCE_01230	MBBHBLCA_01230	EGPLHIMJ_00196	PMCAGNOE_00193	EENEJHJG_00200	PJLDKHMB_00772	DHEACBCP_00566	IOEJFPNL_00056	BOJJNDIM_00634	BJJBANJO_00192	IKPJCLKJ_00190	HMOGKMJD_00246	OINPLJLJ_00254	PGBIGBIK_01096	EEMLNNEB_00021	NHEEFODN_00744	CAOFFAGB_01311	NLFOBEDH_00690	JFOEJGPD_00976	GPKNGAMM_00998	EJAGEKHE_00974	AACIBGPP_00245	OGLBCHLL_01188	LJIJAMJL_00867	NDPOHLNK_01113	AGHNMOCL_00930	AAKDAEMN_01209	PNGEKHEC_00836	HJEPNPLE_00289
tatB		Sec-independent protein translocase protein TatB	1088	1088	1	1	13075				362	416	410	BALFPAFJ_01623	CGDBNBCA_00785	NLENHOCB_00563	LHCOLKOE_01301	IJHHNLMA_01309	FMGIHIBL_01589	FJHOEMJB_01225	FCLLLPCE_01561	MBBHBLCA_01439	EGPLHIMJ_00560	PMCAGNOE_00559	EENEJHJG_00628	PJLDKHMB_00614	DHEACBCP_00669	IOEJFPNL_00328	BOJJNDIM_00807	BJJBANJO_00565	IKPJCLKJ_00624	HMOGKMJD_00620	OINPLJLJ_00628	PGBIGBIK_00511	EEMLNNEB_00659	NHEEFODN_01077	CAOFFAGB_00211	NLFOBEDH_00194	JFOEJGPD_00144	GPKNGAMM_01492	EJAGEKHE_01313	AACIBGPP_00100	OGLBCHLL_00106	LJIJAMJL_01268	NDPOHLNK_00954	AGHNMOCL_00159	AAKDAEMN_01344	PNGEKHEC_01003	HJEPNPLE_00395
hisF_2		Imidazole glycerol phosphate synthase subunit HisF	1088	1088	1	1	4758				134	767	766	BALFPAFJ_00815	CGDBNBCA_00497	NLENHOCB_01542	LHCOLKOE_00162	IJHHNLMA_00603	FMGIHIBL_00179	FJHOEMJB_00602	FCLLLPCE_00828	MBBHBLCA_01008	EGPLHIMJ_01594	PMCAGNOE_01703	EENEJHJG_01683	PJLDKHMB_00362	DHEACBCP_00047	IOEJFPNL_01550	BOJJNDIM_00199	BJJBANJO_01580	IKPJCLKJ_01648	HMOGKMJD_01645	OINPLJLJ_01809	PGBIGBIK_00350	EEMLNNEB_01680	NHEEFODN_01276	CAOFFAGB_00820	NLFOBEDH_01269	JFOEJGPD_00433	GPKNGAMM_00241	EJAGEKHE_01482	AACIBGPP_00731	OGLBCHLL_00705	LJIJAMJL_00512	NDPOHLNK_00823	AGHNMOCL_00594	AAKDAEMN_01609	PNGEKHEC_01465	HJEPNPLE_00162
mqo		Malate:quinone oxidoreductase	1088	1088	1	1	10172				440	1346	1342	BALFPAFJ_01272	CGDBNBCA_01075	NLENHOCB_00373	LHCOLKOE_00783	IJHHNLMA_01115	FMGIHIBL_01383	FJHOEMJB_00801	FCLLLPCE_01047	MBBHBLCA_00617	EGPLHIMJ_00378	PMCAGNOE_00374	EENEJHJG_00436	PJLDKHMB_00098	DHEACBCP_01313	IOEJFPNL_00622	BOJJNDIM_00543	BJJBANJO_00376	IKPJCLKJ_00431	HMOGKMJD_00430	OINPLJLJ_00435	PGBIGBIK_00110	EEMLNNEB_01049	NHEEFODN_00563	CAOFFAGB_00429	NLFOBEDH_00533	JFOEJGPD_00230	GPKNGAMM_00456	EJAGEKHE_00883	AACIBGPP_00875	OGLBCHLL_00811	LJIJAMJL_00210	NDPOHLNK_00512	AGHNMOCL_00742	AAKDAEMN_01495	PNGEKHEC_00485	HJEPNPLE_01408
murI		Glutamate racemase	1088	1088	1	1	4671				302	764	744	BALFPAFJ_00867	CGDBNBCA_00820	NLENHOCB_01597	LHCOLKOE_00108	IJHHNLMA_00655	FMGIHIBL_00124	FJHOEMJB_00654	FCLLLPCE_00883	MBBHBLCA_00953	EGPLHIMJ_01646	PMCAGNOE_01758	EENEJHJG_01736	PJLDKHMB_00414	DHEACBCP_00100	IOEJFPNL_01603	BOJJNDIM_00251	BJJBANJO_01633	IKPJCLKJ_01701	HMOGKMJD_01698	OINPLJLJ_01862	PGBIGBIK_00401	EEMLNNEB_01734	NHEEFODN_01330	CAOFFAGB_00468	NLFOBEDH_01322	JFOEJGPD_00486	GPKNGAMM_00294	EJAGEKHE_01536	AACIBGPP_00523	OGLBCHLL_00784	LJIJAMJL_00273	NDPOHLNK_00434	AGHNMOCL_00541	AAKDAEMN_00698	PNGEKHEC_01518	HJEPNPLE_00108
hisB		Histidine biosynthesis bifunctional protein HisB	1087	1087	1	1	4771				833	1061	1057	BALFPAFJ_00812	CGDBNBCA_00493	NLENHOCB_01538	LHCOLKOE_00166	IJHHNLMA_00599	FMGIHIBL_00185	FJHOEMJB_00598	FCLLLPCE_00822	MBBHBLCA_01012	EGPLHIMJ_01590	PMCAGNOE_01699	EENEJHJG_01679	PJLDKHMB_00358	DHEACBCP_00043	IOEJFPNL_01546	BOJJNDIM_00195	BJJBANJO_01576	IKPJCLKJ_01644	HMOGKMJD_01641	OINPLJLJ_01805	PGBIGBIK_00346	EEMLNNEB_01676	NHEEFODN_01273	CAOFFAGB_00816	NLFOBEDH_01263	JFOEJGPD_00429	GPKNGAMM_00237	EJAGEKHE_01476	AACIBGPP_00728	OGLBCHLL_00702	LJIJAMJL_00518	NDPOHLNK_00826	AGHNMOCL_00597	AAKDAEMN_01603	PNGEKHEC_01462	HJEPNPLE_00166
lptB_2		Lipopolysaccharide export system ATP-binding protein LptB	1087	1087	1	1	12895				275	752	745	BALFPAFJ_01540	CGDBNBCA_00410	NLENHOCB_00648	LHCOLKOE_01213	IJHHNLMA_01224	FMGIHIBL_01501	FJHOEMJB_01310	FCLLLPCE_01475	MBBHBLCA_00812	EGPLHIMJ_00645	PMCAGNOE_00646	EENEJHJG_00716	PJLDKHMB_01315	DHEACBCP_00237	IOEJFPNL_00244	BOJJNDIM_00720	BJJBANJO_00650	IKPJCLKJ_00710	HMOGKMJD_00706	OINPLJLJ_00714	PGBIGBIK_01498	EEMLNNEB_01608	NHEEFODN_01161	CAOFFAGB_01574	NLFOBEDH_00280	JFOEJGPD_00950	GPKNGAMM_01577	EJAGEKHE_01396	AACIBGPP_00010	OGLBCHLL_01346	LJIJAMJL_01352	NDPOHLNK_01037	AGHNMOCL_00075	AAKDAEMN_01414	PNGEKHEC_00733	HJEPNPLE_01180
group_10700		hypothetical protein	1087	1087	1	1	2945			Hypothetical protein with no hits to refseq/uniprot/clusters/cdd/tigrfams/pfam overlapping another protein with hits	182	506	505	BALFPAFJ_00507	CGDBNBCA_01559	NLENHOCB_01002	LHCOLKOE_00724	IJHHNLMA_00049	FMGIHIBL_00760	FJHOEMJB_00050	FCLLLPCE_00298	MBBHBLCA_00293	EGPLHIMJ_00985	PMCAGNOE_01077	EENEJHJG_01055	PJLDKHMB_01465	DHEACBCP_00388	IOEJFPNL_01017	BOJJNDIM_01577	BJJBANJO_00986	IKPJCLKJ_01049	HMOGKMJD_01040	OINPLJLJ_01060	PGBIGBIK_00713	EEMLNNEB_00766	NHEEFODN_01555	CAOFFAGB_00798	NLFOBEDH_00361	JFOEJGPD_00745	GPKNGAMM_00719	EJAGEKHE_00454	AACIBGPP_01327	OGLBCHLL_00873	LJIJAMJL_01604	NDPOHLNK_00761	AGHNMOCL_00374	AAKDAEMN_00011	PNGEKHEC_00564	HJEPNPLE_01032
lpxD		UDP-3-O-acylglucosamine N-acyltransferase	1087	1087	1	1	13080				500	965	964	BALFPAFJ_01626	CGDBNBCA_00782	NLENHOCB_00560	LHCOLKOE_01304	IJHHNLMA_01312	FMGIHIBL_01592	FJHOEMJB_01222	FCLLLPCE_01564	MBBHBLCA_01442	EGPLHIMJ_00557	PMCAGNOE_00556	EENEJHJG_00625	PJLDKHMB_00617	DHEACBCP_00672	IOEJFPNL_00333	BOJJNDIM_00810	BJJBANJO_00562	IKPJCLKJ_00621	HMOGKMJD_00617	OINPLJLJ_00625	PGBIGBIK_00514	EEMLNNEB_00656	NHEEFODN_01074	CAOFFAGB_00214	NLFOBEDH_00191	JFOEJGPD_00147	GPKNGAMM_01489	EJAGEKHE_01310	AACIBGPP_00103	OGLBCHLL_00109	LJIJAMJL_01265	NDPOHLNK_00951	AGHNMOCL_00162	AAKDAEMN_01341	PNGEKHEC_01000	HJEPNPLE_00398
map		Methionine aminopeptidase 1	1087	1087	1	1	4672				632	758	757	BALFPAFJ_00866	CGDBNBCA_00821	NLENHOCB_01596	LHCOLKOE_00109	IJHHNLMA_00654	FMGIHIBL_00125	FJHOEMJB_00653	FCLLLPCE_00882	MBBHBLCA_00954	EGPLHIMJ_01645	PMCAGNOE_01757	EENEJHJG_01735	PJLDKHMB_00413	DHEACBCP_00099	IOEJFPNL_01602	BOJJNDIM_00250	BJJBANJO_01632	IKPJCLKJ_01700	HMOGKMJD_01697	OINPLJLJ_01861	PGBIGBIK_00400	EEMLNNEB_01733	NHEEFODN_01329	CAOFFAGB_00467	NLFOBEDH_01321	JFOEJGPD_00485	GPKNGAMM_00293	EJAGEKHE_01535	AACIBGPP_00522	OGLBCHLL_00785	LJIJAMJL_00272	NDPOHLNK_00435	AGHNMOCL_00542	AAKDAEMN_00697	PNGEKHEC_01517	HJEPNPLE_00109
pyrG		CTP synthase	1087	1087	1	1	4355				1133	1631	1630	BALFPAFJ_00972	CGDBNBCA_01368	NLENHOCB_00026	LHCOLKOE_00003	IJHHNLMA_00766	FMGIHIBL_00003	FJHOEMJB_00765	FCLLLPCE_01004	MBBHBLCA_01388	EGPLHIMJ_00026	PMCAGNOE_00026	EENEJHJG_00027	PJLDKHMB_00534	DHEACBCP_00205	IOEJFPNL_01711	BOJJNDIM_00356	BJJBANJO_00027	IKPJCLKJ_00027	HMOGKMJD_00027	OINPLJLJ_00074	PGBIGBIK_00507	EEMLNNEB_00841	NHEEFODN_01441	CAOFFAGB_00078	NLFOBEDH_01430	JFOEJGPD_00671	GPKNGAMM_00606	EJAGEKHE_01657	AACIBGPP_01014	OGLBCHLL_01308	LJIJAMJL_00394	NDPOHLNK_00323	AGHNMOCL_00429	AAKDAEMN_00801	PNGEKHEC_01139	HJEPNPLE_00005
ahpC		Alkyl hydroperoxide reductase C	1087	1087	1	1	10046				215	596	595	BALFPAFJ_01335	CGDBNBCA_00758	NLENHOCB_00314	LHCOLKOE_00843	IJHHNLMA_01059	FMGIHIBL_01323	FJHOEMJB_00857	FCLLLPCE_01107	MBBHBLCA_00557	EGPLHIMJ_00322	PMCAGNOE_00316	EENEJHJG_00379	PJLDKHMB_00159	DHEACBCP_01255	IOEJFPNL_00679	BOJJNDIM_00979	BJJBANJO_00319	IKPJCLKJ_00374	HMOGKMJD_00373	OINPLJLJ_00378	PGBIGBIK_00167	EEMLNNEB_00223	NHEEFODN_00619	CAOFFAGB_00637	NLFOBEDH_00592	JFOEJGPD_01604	GPKNGAMM_01044	EJAGEKHE_00094	AACIBGPP_00819		LJIJAMJL_01243	NDPOHLNK_00568	AGHNMOCL_00798	AAKDAEMN_00278	PNGEKHEC_00314	HJEPNPLE_01347
rlhA		23S rRNA 5-hydroxycytidine synthase	1087	1087	1	1	12760				185	1253	1251	BALFPAFJ_01510	CGDBNBCA_00878	NLENHOCB_00682	LHCOLKOE_01176	IJHHNLMA_01196	FMGIHIBL_01466	FJHOEMJB_01338	FCLLLPCE_01441	MBBHBLCA_00845	EGPLHIMJ_00672	PMCAGNOE_00678	EENEJHJG_00747	PJLDKHMB_01281	DHEACBCP_00922	IOEJFPNL_00207	BOJJNDIM_00688	BJJBANJO_00684	IKPJCLKJ_00741	HMOGKMJD_00738	OINPLJLJ_00749	PGBIGBIK_01530	EEMLNNEB_00468	NHEEFODN_01202	CAOFFAGB_01187	NLFOBEDH_01005	JFOEJGPD_00902	GPKNGAMM_00537	EJAGEKHE_00673	AACIBGPP_01583	OGLBCHLL_00913	LJIJAMJL_01788	NDPOHLNK_00121	AGHNMOCL_00028	AAKDAEMN_01049	PNGEKHEC_00917	HJEPNPLE_00791
tpd		34 kDa membrane antigen	1087	1087	1	1	4578				476	539	538	BALFPAFJ_00874	CGDBNBCA_01265	NLENHOCB_01603	LHCOLKOE_00102	IJHHNLMA_00661	FMGIHIBL_00118	FJHOEMJB_00660	FCLLLPCE_00889	MBBHBLCA_00947	EGPLHIMJ_01652	PMCAGNOE_01765	EENEJHJG_01742	PJLDKHMB_00420	DHEACBCP_00106	IOEJFPNL_01610	BOJJNDIM_00258	BJJBANJO_01639	IKPJCLKJ_01707	HMOGKMJD_01704	OINPLJLJ_01868	PGBIGBIK_00408	EEMLNNEB_01740	NHEEFODN_01337	CAOFFAGB_01813	NLFOBEDH_01328	JFOEJGPD_01059	GPKNGAMM_00301	EJAGEKHE_01543	AACIBGPP_01511	OGLBCHLL_00234	LJIJAMJL_00280	NDPOHLNK_00427	AGHNMOCL_00534	AAKDAEMN_00704	PNGEKHEC_00430	HJEPNPLE_00102
group_11811		hypothetical protein	1087	1087	1	1	10299				332	425	332	BALFPAFJ_01242	CGDBNBCA_00368	NLENHOCB_00408	LHCOLKOE_00750	IJHHNLMA_01144	FMGIHIBL_01419	FJHOEMJB_00772	FCLLLPCE_01011	MBBHBLCA_00651	EGPLHIMJ_00407	PMCAGNOE_00407	EENEJHJG_00469	PJLDKHMB_00005	DHEACBCP_01348	IOEJFPNL_00589	BOJJNDIM_00576	BJJBANJO_00409	IKPJCLKJ_00464	HMOGKMJD_00464	OINPLJLJ_00468	PGBIGBIK_00077	EEMLNNEB_01015	NHEEFODN_00530	CAOFFAGB_01590	NLFOBEDH_00499	JFOEJGPD_00259	GPKNGAMM_00485	EJAGEKHE_01733	AACIBGPP_00908	OGLBCHLL_01442	LJIJAMJL_01441	NDPOHLNK_00479	AGHNMOCL_00709	AAKDAEMN_01528	PNGEKHEC_01297	HJEPNPLE_01437
petA		Ubiquinol-cytochrome c reductase iron-sulfur subunit	1087	1087	1	1	14855				200	503	502		CGDBNBCA_01474	NLENHOCB_01156	LHCOLKOE_00568	IJHHNLMA_00208	FMGIHIBL_00592	FJHOEMJB_00209	FCLLLPCE_00130	MBBHBLCA_00130	EGPLHIMJ_01144	PMCAGNOE_01240	EENEJHJG_01217	PJLDKHMB_01632	DHEACBCP_01149	IOEJFPNL_01171	BOJJNDIM_01495	BJJBANJO_01146	IKPJCLKJ_01209	HMOGKMJD_01201	OINPLJLJ_01224	PGBIGBIK_00874	EEMLNNEB_00509	NHEEFODN_00385	CAOFFAGB_00301	NLFOBEDH_00851	JFOEJGPD_01440	GPKNGAMM_01212	EJAGEKHE_00721	AACIBGPP_00481	OGLBCHLL_00160	LJIJAMJL_01747	NDPOHLNK_01457	AGHNMOCL_01376	AAKDAEMN_00139	PNGEKHEC_00233	HJEPNPLE_00741
napB		Periplasmic nitrate reductase, electron transfer subunit	1087	1087	1	1	2379				521	521	521	BALFPAFJ_00654	CGDBNBCA_00131	NLENHOCB_00759	LHCOLKOE_01726	IJHHNLMA_01418	FMGIHIBL_00999	FJHOEMJB_01565	FCLLLPCE_00536	MBBHBLCA_00895	EGPLHIMJ_00754	PMCAGNOE_00757	EENEJHJG_00825	PJLDKHMB_00837	DHEACBCP_00524	IOEJFPNL_00546	BOJJNDIM_00486	BJJBANJO_00758	IKPJCLKJ_00815	HMOGKMJD_00811	OINPLJLJ_00826	PGBIGBIK_01633	EEMLNNEB_01001	NHEEFODN_00073	CAOFFAGB_01646	NLFOBEDH_01533	JFOEJGPD_00374	GPKNGAMM_01167	EJAGEKHE_00142	AACIBGPP_00559	OGLBCHLL_00332	LJIJAMJL_00836	NDPOHLNK_01073	AGHNMOCL_00295	AAKDAEMN_00571	PNGEKHEC_00696	HJEPNPLE_00759
group_12768		hypothetical protein	1087	1087	1	1	2687				332	332	332	BALFPAFJ_01086	CGDBNBCA_01134	NLENHOCB_00897	LHCOLKOE_01591	IJHHNLMA_01549	FMGIHIBL_00862	FJHOEMJB_01435	FCLLLPCE_00400	MBBHBLCA_00672	EGPLHIMJ_00885	PMCAGNOE_00889	EENEJHJG_00960	PJLDKHMB_00246	DHEACBCP_01632	IOEJFPNL_00913	BOJJNDIM_01251	BJJBANJO_00893	IKPJCLKJ_00950	HMOGKMJD_00947	OINPLJLJ_00961	PGBIGBIK_01030	EEMLNNEB_00887	NHEEFODN_00203	CAOFFAGB_01579	NLFOBEDH_01663	JFOEJGPD_00286	GPKNGAMM_01355	EJAGEKHE_01790	AACIBGPP_00640	OGLBCHLL_00592	LJIJAMJL_00437		AGHNMOCL_01595	AAKDAEMN_01031	PNGEKHEC_00066	HJEPNPLE_01269
pcm		Protein-L-isoaspartate O-methyltransferase	1087	1090	1.01	1	8786				629	629	629	BALFPAFJ_01041	CGDBNBCA_01312	NLENHOCB_00214	LHCOLKOE_00941	IJHHNLMA_00955	FMGIHIBL_01221	FJHOEMJB_00960	FCLLLPCE_01207	MBBHBLCA_01253	EGPLHIMJ_00219	PMCAGNOE_00217	EENEJHJG_00176	PJLDKHMB_00794	DHEACBCP_00588	IOEJFPNL_00033	BOJJNDIM_00613	BJJBANJO_00216	IKPJCLKJ_00214	HMOGKMJD_00270	OINPLJLJ_00227	PGBIGBIK_01117	EEMLNNEB_00044	NHEEFODN_00774	CAOFFAGB_00119	NLFOBEDH_00710	JFOEJGPD_00692	GPKNGAMM_00171	EJAGEKHE_00997	AACIBGPP_00225	OGLBCHLL_01208	LJIJAMJL_01142	NDPOHLNK_00303	AGHNMOCL_01129	AAKDAEMN_01229	PNGEKHEC_00856	HJEPNPLE_00266
thrZ		Threonine--tRNA ligase 2	1087	1091	1.01	1	8711				1808	1808	1808	BALFPAFJ_01029	CGDBNBCA_00421	NLENHOCB_00201	LHCOLKOE_00955	IJHHNLMA_00942	FMGIHIBL_01207	FJHOEMJB_00973	FCLLLPCE_01221	MBBHBLCA_01239	EGPLHIMJ_00206	PMCAGNOE_00203	EENEJHJG_00191	PJLDKHMB_00781	DHEACBCP_00575	IOEJFPNL_00046	BOJJNDIM_00625	BJJBANJO_00201	IKPJCLKJ_00199	HMOGKMJD_00255	OINPLJLJ_00242	PGBIGBIK_01105	EEMLNNEB_00030	NHEEFODN_00758	CAOFFAGB_00109	NLFOBEDH_00699	JFOEJGPD_00967	GPKNGAMM_01007	EJAGEKHE_00986	AACIBGPP_00236	OGLBCHLL_01197	LJIJAMJL_01131	NDPOHLNK_00314	AGHNMOCL_01140	AAKDAEMN_01216	PNGEKHEC_00845	HJEPNPLE_00280
truD		tRNA pseudouridine synthase D	1087	1087	1	1	5295				158	1124	1114	BALFPAFJ_00463	CGDBNBCA_00348	NLENHOCB_01415	LHCOLKOE_00305	IJHHNLMA_00452	FMGIHIBL_00321	FJHOEMJB_00453	FCLLLPCE_00688	MBBHBLCA_01610	EGPLHIMJ_01444	PMCAGNOE_01563	EENEJHJG_01546	PJLDKHMB_01028	DHEACBCP_01719	IOEJFPNL_01408	BOJJNDIM_00375	BJJBANJO_01444	IKPJCLKJ_01511	HMOGKMJD_01509	OINPLJLJ_01674	PGBIGBIK_01427	EEMLNNEB_01252	NHEEFODN_00275	CAOFFAGB_01114	NLFOBEDH_00053	JFOEJGPD_01176	GPKNGAMM_00061	EJAGEKHE_01238	AACIBGPP_01142	OGLBCHLL_01398	LJIJAMJL_00673	NDPOHLNK_01222	AGHNMOCL_00999	AAKDAEMN_00481	PNGEKHEC_01404	HJEPNPLE_01541
pglD		UDP-N-acetylbacillosamine N-acetyltransferase	1087	1087	1	1	15145				209	608	588	BALFPAFJ_00607	CGDBNBCA_01491	NLENHOCB_01103	LHCOLKOE_00624	IJHHNLMA_00149	FMGIHIBL_00658	FJHOEMJB_00150	FCLLLPCE_00196	MBBHBLCA_00190	EGPLHIMJ_01085	PMCAGNOE_01179	EENEJHJG_01157	PJLDKHMB_01569	DHEACBCP_00289	IOEJFPNL_01116	BOJJNDIM_01677	BJJBANJO_01090	IKPJCLKJ_01151	HMOGKMJD_01142	OINPLJLJ_01162	PGBIGBIK_00814	EEMLNNEB_01471	NHEEFODN_01655	CAOFFAGB_01531	NLFOBEDH_00465	JFOEJGPD_00848	GPKNGAMM_00821	EJAGEKHE_00612	AACIBGPP_01432	OGLBCHLL_00769	LJIJAMJL_01499	NDPOHLNK_00656	AGHNMOCL_01269	AAKDAEMN_00110	PNGEKHEC_00669	HJEPNPLE_00930
group_5150		hypothetical protein	1087	1087	1	1	8897				263	263	263	BALFPAFJ_01065	CGDBNBCA_01150	NLENHOCB_00238	LHCOLKOE_00917	IJHHNLMA_00979	FMGIHIBL_01245	FJHOEMJB_00936	FCLLLPCE_01183	MBBHBLCA_01277	EGPLHIMJ_00243	PMCAGNOE_00241	EENEJHJG_00152	PJLDKHMB_00818	DHEACBCP_00612	IOEJFPNL_00009	BOJJNDIM_00589	BJJBANJO_00240	IKPJCLKJ_00238	HMOGKMJD_00294	OINPLJLJ_00203	PGBIGBIK_01141	EEMLNNEB_00068	NHEEFODN_00798	CAOFFAGB_00722	NLFOBEDH_00736	JFOEJGPD_01459	GPKNGAMM_01025	EJAGEKHE_01021	AACIBGPP_00201	OGLBCHLL_00737	LJIJAMJL_01166	NDPOHLNK_00279	AGHNMOCL_01105	AAKDAEMN_00590	PNGEKHEC_00880	HJEPNPLE_00243
dgkA		Diacylglycerol kinase	1087	1087	1	1	8908				356	356	356	BALFPAFJ_01069	CGDBNBCA_01146	NLENHOCB_00243	LHCOLKOE_00913	IJHHNLMA_00983	FMGIHIBL_01249	FJHOEMJB_00932	FCLLLPCE_01179	MBBHBLCA_01281	EGPLHIMJ_00247	PMCAGNOE_00245	EENEJHJG_00148	PJLDKHMB_00822	DHEACBCP_00616	IOEJFPNL_00005	BOJJNDIM_00585	BJJBANJO_00244	IKPJCLKJ_00242	HMOGKMJD_00298	OINPLJLJ_00199	PGBIGBIK_01145	EEMLNNEB_00072	NHEEFODN_00802	CAOFFAGB_00726	NLFOBEDH_00740	JFOEJGPD_01463	GPKNGAMM_01029	EJAGEKHE_01025	AACIBGPP_00197	OGLBCHLL_00741	LJIJAMJL_01170	NDPOHLNK_00275	AGHNMOCL_01101	AAKDAEMN_00594	PNGEKHEC_00884	HJEPNPLE_00239
group_5815		hypothetical protein	1087	1087	1	1	14838			Hypothetical protein with no hits to refseq/uniprot/clusters/cdd/tigrfams/pfam overlapping another protein with hits	272	815	803		CGDBNBCA_01481	NLENHOCB_01163	LHCOLKOE_00561	IJHHNLMA_00215	FMGIHIBL_00585	FJHOEMJB_00216	FCLLLPCE_00123	MBBHBLCA_00122	EGPLHIMJ_01151	PMCAGNOE_01247	EENEJHJG_01224	PJLDKHMB_01639	DHEACBCP_01142	IOEJFPNL_01178	BOJJNDIM_01488	BJJBANJO_01153	IKPJCLKJ_01216	HMOGKMJD_01209	OINPLJLJ_01231	PGBIGBIK_00881	EEMLNNEB_00516	NHEEFODN_00392	CAOFFAGB_00294	NLFOBEDH_00858	JFOEJGPD_01432	GPKNGAMM_01219	EJAGEKHE_00728	AACIBGPP_00474	OGLBCHLL_00167	LJIJAMJL_01740	NDPOHLNK_01464	AGHNMOCL_01383	AAKDAEMN_00147	PNGEKHEC_00226	HJEPNPLE_00734
moaE		Molybdopterin synthase catalytic subunit	1087	1087	1	1	5174				443	446	445	BALFPAFJ_00403	CGDBNBCA_00017	NLENHOCB_01475	LHCOLKOE_00245	IJHHNLMA_00521	FMGIHIBL_00258	FJHOEMJB_00521	FCLLLPCE_00749	MBBHBLCA_01670	EGPLHIMJ_01514	PMCAGNOE_01623	EENEJHJG_01607	PJLDKHMB_01088	DHEACBCP_01659	IOEJFPNL_01469	BOJJNDIM_00435	BJJBANJO_01505	IKPJCLKJ_01572	HMOGKMJD_01570	OINPLJLJ_01734	PGBIGBIK_01366	EEMLNNEB_01312	NHEEFODN_00335	CAOFFAGB_01455	NLFOBEDH_00783	JFOEJGPD_01115	GPKNGAMM_00122	EJAGEKHE_01178	AACIBGPP_01201	OGLBCHLL_01123	LJIJAMJL_00733	NDPOHLNK_01281	AGHNMOCL_01058	AAKDAEMN_00421	PNGEKHEC_01345	HJEPNPLE_01601
group_6400		hypothetical protein	1087	1087	1	1	4490			Hypothetical protein with no hits to refseq/uniprot/clusters/cdd/tigrfams/pfam overlapping another protein with hits	206	530	528	BALFPAFJ_00937	CGDBNBCA_00538	NLENHOCB_01663	LHCOLKOE_00041	IJHHNLMA_00724	FMGIHIBL_00041	FJHOEMJB_00723	FCLLLPCE_00966	MBBHBLCA_01349	EGPLHIMJ_01714	PMCAGNOE_01841	EENEJHJG_01806	PJLDKHMB_00496	DHEACBCP_00167	IOEJFPNL_01672	BOJJNDIM_00318	BJJBANJO_01701	IKPJCLKJ_01770	HMOGKMJD_01767	OINPLJLJ_01932	PGBIGBIK_00468	EEMLNNEB_01803	NHEEFODN_01406	CAOFFAGB_01001	NLFOBEDH_01393	JFOEJGPD_01611	GPKNGAMM_00367	EJAGEKHE_01622	AACIBGPP_00978	OGLBCHLL_00239	LJIJAMJL_00359	NDPOHLNK_00358	AGHNMOCL_00465	AAKDAEMN_00766	PNGEKHEC_01174	HJEPNPLE_00040
hugZ		Heme oxygenase HugZ	1087	1087	1	1	4747				353	764	751	BALFPAFJ_00825	CGDBNBCA_00507	NLENHOCB_01552	LHCOLKOE_00152	IJHHNLMA_00613	FMGIHIBL_00169	FJHOEMJB_00612	FCLLLPCE_00838	MBBHBLCA_00998	EGPLHIMJ_01604	PMCAGNOE_01713	EENEJHJG_01693	PJLDKHMB_00372	DHEACBCP_00057	IOEJFPNL_01560	BOJJNDIM_00209	BJJBANJO_01590	IKPJCLKJ_01658	HMOGKMJD_01655	OINPLJLJ_01819	PGBIGBIK_00360	EEMLNNEB_01690	NHEEFODN_01286	CAOFFAGB_00830	NLFOBEDH_01279	JFOEJGPD_00443	GPKNGAMM_00251	EJAGEKHE_01492	AACIBGPP_00741	OGLBCHLL_00715	LJIJAMJL_00502	NDPOHLNK_00813	AGHNMOCL_00584	AAKDAEMN_01619	PNGEKHEC_01475	HJEPNPLE_00152
thiH		2-iminoacetate synthase	1087	1087	1	1	3001				161	1145	1143	BALFPAFJ_00530	CGDBNBCA_01537	NLENHOCB_01024	LHCOLKOE_00701	IJHHNLMA_00072	FMGIHIBL_00738	FJHOEMJB_00073	FCLLLPCE_00276	MBBHBLCA_00270	EGPLHIMJ_01008	PMCAGNOE_01099	EENEJHJG_01077	PJLDKHMB_01487	DHEACBCP_00365	IOEJFPNL_01039	BOJJNDIM_01600	BJJBANJO_01008	IKPJCLKJ_01071	HMOGKMJD_01062	OINPLJLJ_01082	PGBIGBIK_00736	EEMLNNEB_00788	NHEEFODN_01577	CAOFFAGB_01266	NLFOBEDH_00384	JFOEJGPD_00769	GPKNGAMM_00743	EJAGEKHE_00477	AACIBGPP_01349	OGLBCHLL_00949	LJIJAMJL_01581	NDPOHLNK_00739	AGHNMOCL_00236	AAKDAEMN_00033	PNGEKHEC_00586	HJEPNPLE_01010
hiuH		5-hydroxyisourate hydrolase	1087	1087	1	1	12737				215	413	412	BALFPAFJ_01496	CGDBNBCA_00864	NLENHOCB_00696	LHCOLKOE_01162	IJHHNLMA_01182	FMGIHIBL_01452	FJHOEMJB_01352	FCLLLPCE_01427	MBBHBLCA_00859	EGPLHIMJ_00686	PMCAGNOE_00692	EENEJHJG_00761	PJLDKHMB_01267	DHEACBCP_00936	IOEJFPNL_00193	BOJJNDIM_00674	BJJBANJO_00698	IKPJCLKJ_00755	HMOGKMJD_00752	OINPLJLJ_00763	PGBIGBIK_01544	EEMLNNEB_00482	NHEEFODN_01216	CAOFFAGB_01088	NLFOBEDH_01019	JFOEJGPD_00888	GPKNGAMM_00551	EJAGEKHE_00659	AACIBGPP_01597	OGLBCHLL_01564	LJIJAMJL_01774	NDPOHLNK_00107	AGHNMOCL_00014	AAKDAEMN_01063	PNGEKHEC_00903	HJEPNPLE_00805
group_7447		hypothetical protein	1087	1087	1	1	12326			Hypothetical protein with no hits to refseq/uniprot/clusters/cdd/tigrfams/pfam overlapping another protein with hits	191	554	553	BALFPAFJ_00763	CGDBNBCA_01372	NLENHOCB_01336	LHCOLKOE_00395	IJHHNLMA_00365	FMGIHIBL_00425	FJHOEMJB_00366	FCLLLPCE_00586	MBBHBLCA_01780	EGPLHIMJ_01300	PMCAGNOE_01460	EENEJHJG_01442	PJLDKHMB_00946	DHEACBCP_01820	IOEJFPNL_01315	BOJJNDIM_01179	BJJBANJO_01346	IKPJCLKJ_01414	HMOGKMJD_01407	OINPLJLJ_01514	PGBIGBIK_01216	EEMLNNEB_01498	NHEEFODN_00841	CAOFFAGB_00930	NLFOBEDH_01189	JFOEJGPD_01690	GPKNGAMM_01619	EJAGEKHE_00323	AACIBGPP_00316	OGLBCHLL_01487	LJIJAMJL_00893	NDPOHLNK_01325	AGHNMOCL_01181	AAKDAEMN_00945	PNGEKHEC_01565	HJEPNPLE_01457
glmU		Bifunctional protein GlmU	1087	1087	1	1	2472				281	1289	1287	BALFPAFJ_01185	CGDBNBCA_00405	NLENHOCB_00794	LHCOLKOE_01691	IJHHNLMA_01453	FMGIHIBL_00963	FJHOEMJB_01531	FCLLLPCE_00501	MBBHBLCA_00771	EGPLHIMJ_00789	PMCAGNOE_00791	EENEJHJG_00861	PJLDKHMB_00928	DHEACBCP_01533	IOEJFPNL_00532	BOJJNDIM_01351	BJJBANJO_00794	IKPJCLKJ_00851	HMOGKMJD_00847	OINPLJLJ_00862	PGBIGBIK_01289	EEMLNNEB_00451	NHEEFODN_00107	CAOFFAGB_00349	NLFOBEDH_01762	JFOEJGPD_00574	GPKNGAMM_00043	EJAGEKHE_00216	AACIBGPP_01454	OGLBCHLL_00341	LJIJAMJL_00668	NDPOHLNK_00191	AGHNMOCL_01691	AAKDAEMN_00502	PNGEKHEC_01247	HJEPNPLE_00888
group_7779		hypothetical protein	1087	1087	1	1	2973			Hypothetical protein with no hits to refseq/uniprot/clusters/cdd/tigrfams/pfam overlapping another protein with hits	212	257	250	BALFPAFJ_00521	CGDBNBCA_01545	NLENHOCB_01016	LHCOLKOE_00710	IJHHNLMA_00063	FMGIHIBL_00746	FJHOEMJB_00064	FCLLLPCE_00284	MBBHBLCA_00279	EGPLHIMJ_00999	PMCAGNOE_01091	EENEJHJG_01069	PJLDKHMB_01479	DHEACBCP_00374	IOEJFPNL_01031	BOJJNDIM_01591	BJJBANJO_01000	IKPJCLKJ_01063	HMOGKMJD_01054	OINPLJLJ_01074	PGBIGBIK_00727	EEMLNNEB_00780	NHEEFODN_01569	CAOFFAGB_00784	NLFOBEDH_00375	JFOEJGPD_00759	GPKNGAMM_00733	EJAGEKHE_00468	AACIBGPP_01341	OGLBCHLL_00941	LJIJAMJL_01590	NDPOHLNK_00747	AGHNMOCL_00360	AAKDAEMN_00025	PNGEKHEC_00578	HJEPNPLE_01018
hisI		Histidine biosynthesis bifunctional protein HisIE	1087	1087	1	1	4757				623	635	623	BALFPAFJ_00816	CGDBNBCA_00498	NLENHOCB_01543	LHCOLKOE_00161	IJHHNLMA_00604	FMGIHIBL_00178	FJHOEMJB_00603	FCLLLPCE_00829	MBBHBLCA_01007	EGPLHIMJ_01595	PMCAGNOE_01704	EENEJHJG_01684	PJLDKHMB_00363	DHEACBCP_00048	IOEJFPNL_01551	BOJJNDIM_00200	BJJBANJO_01581	IKPJCLKJ_01649	HMOGKMJD_01646	OINPLJLJ_01810	PGBIGBIK_00351	EEMLNNEB_01681	NHEEFODN_01277	CAOFFAGB_00821	NLFOBEDH_01270	JFOEJGPD_00434	GPKNGAMM_00242	EJAGEKHE_01483	AACIBGPP_00732	OGLBCHLL_00706	LJIJAMJL_00511	NDPOHLNK_00822	AGHNMOCL_00593	AAKDAEMN_01610	PNGEKHEC_01466	HJEPNPLE_00161
group_7810		hypothetical protein	1087	1087	1	1	4692			Hypothetical protein with no hits to refseq/uniprot/clusters/cdd/tigrfams/pfam overlapping another protein with hits	206	272	269	BALFPAFJ_00854	CGDBNBCA_00833	NLENHOCB_01584	LHCOLKOE_00121	IJHHNLMA_00642	FMGIHIBL_00137	FJHOEMJB_00641	FCLLLPCE_00870	MBBHBLCA_00966	EGPLHIMJ_01633	PMCAGNOE_01745	EENEJHJG_01723	PJLDKHMB_00401	DHEACBCP_00087	IOEJFPNL_01590	BOJJNDIM_00238	BJJBANJO_01620	IKPJCLKJ_01688	HMOGKMJD_01685	OINPLJLJ_01849	PGBIGBIK_00388	EEMLNNEB_01721	NHEEFODN_01317	CAOFFAGB_00562	NLFOBEDH_01309	JFOEJGPD_00473	GPKNGAMM_00281	EJAGEKHE_01523	AACIBGPP_00510	OGLBCHLL_01140	LJIJAMJL_00260	NDPOHLNK_00447	AGHNMOCL_00554	AAKDAEMN_01264	PNGEKHEC_01505	HJEPNPLE_00121
selA		L-seryl-tRNA(Sec) selenium transferase	1087	1087	1	1	12392				875	1322	1321	BALFPAFJ_00741	CGDBNBCA_01189	NLENHOCB_01358	LHCOLKOE_00370	IJHHNLMA_00387	FMGIHIBL_00401	FJHOEMJB_00388	FCLLLPCE_00610	MBBHBLCA_01756	EGPLHIMJ_01322	PMCAGNOE_01484	EENEJHJG_01464	PJLDKHMB_00971	DHEACBCP_01796	IOEJFPNL_01341	BOJJNDIM_01153	BJJBANJO_01368	IKPJCLKJ_01436	HMOGKMJD_01429	OINPLJLJ_01592	PGBIGBIK_01242	EEMLNNEB_01520	NHEEFODN_01497	CAOFFAGB_00909	NLFOBEDH_01216	JFOEJGPD_01668	GPKNGAMM_01641	EJAGEKHE_00300	AACIBGPP_00337	OGLBCHLL_01466	LJIJAMJL_00916	NDPOHLNK_01414	AGHNMOCL_01202	AAKDAEMN_00966	PNGEKHEC_01586	HJEPNPLE_01480
truA		tRNA pseudouridine synthase A	1087	1087	1	1	2480				359	722	720	BALFPAFJ_01179	CGDBNBCA_00399	NLENHOCB_00800	LHCOLKOE_01685	IJHHNLMA_01459	FMGIHIBL_00957	FJHOEMJB_01525	FCLLLPCE_00495	MBBHBLCA_00765	EGPLHIMJ_00795	PMCAGNOE_00797	EENEJHJG_00867	PJLDKHMB_00922	DHEACBCP_01539	IOEJFPNL_00526	BOJJNDIM_01344	BJJBANJO_00800	IKPJCLKJ_00857	HMOGKMJD_00853	OINPLJLJ_00868	PGBIGBIK_01295	EEMLNNEB_00445	NHEEFODN_00113	CAOFFAGB_01202	NLFOBEDH_01756	JFOEJGPD_00568	GPKNGAMM_00037	EJAGEKHE_00210	AACIBGPP_01460	OGLBCHLL_00347	LJIJAMJL_00662	NDPOHLNK_00185	AGHNMOCL_01685	AAKDAEMN_00508	PNGEKHEC_01253	HJEPNPLE_00882
group_8239		hypothetical protein	1087	1087	1	1	10202				188	563	562	BALFPAFJ_01266	CGDBNBCA_01069	NLENHOCB_00379	LHCOLKOE_00777	IJHHNLMA_01121	FMGIHIBL_01389	FJHOEMJB_00795	FCLLLPCE_01041	MBBHBLCA_00623	EGPLHIMJ_00384	PMCAGNOE_00380	EENEJHJG_00442	PJLDKHMB_00092	DHEACBCP_01319	IOEJFPNL_00616	BOJJNDIM_00549	BJJBANJO_00382	IKPJCLKJ_00437	HMOGKMJD_00436	OINPLJLJ_00441	PGBIGBIK_00104	EEMLNNEB_01043	NHEEFODN_00557	CAOFFAGB_00435	NLFOBEDH_00527	JFOEJGPD_00236	GPKNGAMM_00462	EJAGEKHE_00889	AACIBGPP_00881	OGLBCHLL_00805	LJIJAMJL_00216	NDPOHLNK_00506	AGHNMOCL_00736	AAKDAEMN_01501	PNGEKHEC_00479	HJEPNPLE_01414
lysA		Diaminopimelate decarboxylase	1087	1110	1.03	1	9969				167	1217	1201	BALFPAFJ_01355	CGDBNBCA_00313	NLENHOCB_00294	LHCOLKOE_00863	IJHHNLMA_01039	FMGIHIBL_01303	FJHOEMJB_00877	FCLLLPCE_01127	MBBHBLCA_00537	EGPLHIMJ_00302	PMCAGNOE_00296	EENEJHJG_00359	PJLDKHMB_00179	DHEACBCP_01235	IOEJFPNL_00700	BOJJNDIM_00999	BJJBANJO_00299	IKPJCLKJ_00354	HMOGKMJD_00353	OINPLJLJ_00358	PGBIGBIK_00188	EEMLNNEB_00243	NHEEFODN_00639	CAOFFAGB_00617	NLFOBEDH_00612	JFOEJGPD_01584	GPKNGAMM_01064	EJAGEKHE_00074	AACIBGPP_00799	OGLBCHLL_00655	LJIJAMJL_01223	NDPOHLNK_00588	AGHNMOCL_00818	AAKDAEMN_00298	PNGEKHEC_00294	HJEPNPLE_01327
leuD1		3-isopropylmalate dehydratase small subunit 1	1087	1087	1	1	4464				227	602	595	BALFPAFJ_00938	CGDBNBCA_00537	NLENHOCB_01664	LHCOLKOE_00040	IJHHNLMA_00725	FMGIHIBL_00040	FJHOEMJB_00724	FCLLLPCE_00967	MBBHBLCA_01350	EGPLHIMJ_01715	PMCAGNOE_01842	EENEJHJG_01807	PJLDKHMB_00497	DHEACBCP_00168	IOEJFPNL_01673	BOJJNDIM_00319	BJJBANJO_01702	IKPJCLKJ_01771	HMOGKMJD_01768	OINPLJLJ_01933	PGBIGBIK_00469	EEMLNNEB_01804	NHEEFODN_01407	CAOFFAGB_01002	NLFOBEDH_01394	JFOEJGPD_01612	GPKNGAMM_00368	EJAGEKHE_01623	AACIBGPP_00979	OGLBCHLL_00240	LJIJAMJL_00360	NDPOHLNK_00357	AGHNMOCL_00464	AAKDAEMN_00767	PNGEKHEC_01173	HJEPNPLE_00039
group_8876		hypothetical protein	1087	1087	1	1	5208				293	524	517	BALFPAFJ_00425	CGDBNBCA_01111	NLENHOCB_01453	LHCOLKOE_00267	IJHHNLMA_00499	FMGIHIBL_00280	FJHOEMJB_00499	FCLLLPCE_00727	MBBHBLCA_01648	EGPLHIMJ_01492	PMCAGNOE_01601	EENEJHJG_01585	PJLDKHMB_01066	DHEACBCP_01681	IOEJFPNL_01447	BOJJNDIM_00413	BJJBANJO_01483	IKPJCLKJ_01550	HMOGKMJD_01548	OINPLJLJ_01712	PGBIGBIK_01388	EEMLNNEB_01290	NHEEFODN_00313	CAOFFAGB_01152	NLFOBEDH_00808	JFOEJGPD_01137	GPKNGAMM_00100	EJAGEKHE_01200	AACIBGPP_01180	OGLBCHLL_01360	LJIJAMJL_00711	NDPOHLNK_01260	AGHNMOCL_01037	AAKDAEMN_00443	PNGEKHEC_01366	HJEPNPLE_01579
gpsA		Glycerol-3-phosphate dehydrogenase [NAD(P)+]	1087	1087	1	1	14827				551	893	892		CGDBNBCA_00899	NLENHOCB_01166	LHCOLKOE_00558	IJHHNLMA_00218	FMGIHIBL_00582	FJHOEMJB_00219	FCLLLPCE_00120	MBBHBLCA_00119	EGPLHIMJ_01154	PMCAGNOE_01250	EENEJHJG_01227	PJLDKHMB_01642	DHEACBCP_01139	IOEJFPNL_01181	BOJJNDIM_01485	BJJBANJO_01156	IKPJCLKJ_01219	HMOGKMJD_01212	OINPLJLJ_01234	PGBIGBIK_00884	EEMLNNEB_00519	NHEEFODN_00395	CAOFFAGB_01041	NLFOBEDH_00861	JFOEJGPD_01429	GPKNGAMM_01222	EJAGEKHE_00731	AACIBGPP_00471	OGLBCHLL_00511	LJIJAMJL_01737	NDPOHLNK_01467	AGHNMOCL_01386	AAKDAEMN_00150	PNGEKHEC_00223	HJEPNPLE_00731
group_9348		hypothetical protein	1087	1087	1	1	10361			Hypothetical protein with no hits to refseq/uniprot/clusters/cdd/tigrfams/pfam overlapping another protein with hits	215	215	215	BALFPAFJ_00343	CGDBNBCA_00648	NLENHOCB_00433	LHCOLKOE_01434	IJHHNLMA_01645	FMGIHIBL_01721	FJHOEMJB_01644	FCLLLPCE_01693	MBBHBLCA_01571	EGPLHIMJ_00431	PMCAGNOE_00434	EENEJHJG_00495	PJLDKHMB_00734	DHEACBCP_00855	IOEJFPNL_00451	BOJJNDIM_00931	BJJBANJO_00431	IKPJCLKJ_00490	HMOGKMJD_00486	OINPLJLJ_00494	PGBIGBIK_00636	EEMLNNEB_01228	NHEEFODN_00955	CAOFFAGB_00376	NLFOBEDH_01831	JFOEJGPD_00016	GPKNGAMM_00886	EJAGEKHE_01675	AACIBGPP_00928	OGLBCHLL_00270	LJIJAMJL_01007	NDPOHLNK_00209	AGHNMOCL_01315	AAKDAEMN_00639	PNGEKHEC_01092	HJEPNPLE_00500
group_9351		hypothetical protein	1087	1087	1	1	5175				221	221	221	BALFPAFJ_00404	CGDBNBCA_00016	NLENHOCB_01474	LHCOLKOE_00246	IJHHNLMA_00520	FMGIHIBL_00259	FJHOEMJB_00520	FCLLLPCE_00748	MBBHBLCA_01669	EGPLHIMJ_01513	PMCAGNOE_01622	EENEJHJG_01606	PJLDKHMB_01087	DHEACBCP_01660	IOEJFPNL_01468	BOJJNDIM_00434	BJJBANJO_01504	IKPJCLKJ_01571	HMOGKMJD_01569	OINPLJLJ_01733	PGBIGBIK_01367	EEMLNNEB_01311	NHEEFODN_00334	CAOFFAGB_01456	NLFOBEDH_00784	JFOEJGPD_01116	GPKNGAMM_00121	EJAGEKHE_01179	AACIBGPP_01200	OGLBCHLL_01122	LJIJAMJL_00732	NDPOHLNK_01280	AGHNMOCL_01057	AAKDAEMN_00422	PNGEKHEC_01346	HJEPNPLE_01600
gltK		Glutamate/aspartate import permease protein GltK	1087	1087	1	1	2675				572	659	658	BALFPAFJ_01093	CGDBNBCA_01127	NLENHOCB_00890	LHCOLKOE_01598	IJHHNLMA_01542	FMGIHIBL_00869	FJHOEMJB_01442	FCLLLPCE_00407	MBBHBLCA_00679	EGPLHIMJ_00878	PMCAGNOE_00882	EENEJHJG_00953	PJLDKHMB_00253	DHEACBCP_01625	IOEJFPNL_00906	BOJJNDIM_01258	BJJBANJO_00886	IKPJCLKJ_00943	HMOGKMJD_00940	OINPLJLJ_00954	PGBIGBIK_01023	EEMLNNEB_00894	NHEEFODN_00196	CAOFFAGB_01347	NLFOBEDH_01670	JFOEJGPD_00293	GPKNGAMM_01362	EJAGEKHE_01783	AACIBGPP_00633	OGLBCHLL_01009	LJIJAMJL_00430	NDPOHLNK_01619	AGHNMOCL_01602	AAKDAEMN_01024	PNGEKHEC_00059	HJEPNPLE_01262
napG		Ferredoxin-type protein NapG	1087	1087	1	1	2375				662	740	739	BALFPAFJ_00656	CGDBNBCA_00129	NLENHOCB_00757	LHCOLKOE_01728	IJHHNLMA_01416	FMGIHIBL_01001	FJHOEMJB_01567	FCLLLPCE_00538	MBBHBLCA_00897	EGPLHIMJ_00752	PMCAGNOE_00755	EENEJHJG_00823	PJLDKHMB_00839	DHEACBCP_00522	IOEJFPNL_00548	BOJJNDIM_00488	BJJBANJO_00756	IKPJCLKJ_00813	HMOGKMJD_00809	OINPLJLJ_00824	PGBIGBIK_01635	EEMLNNEB_00999	NHEEFODN_00071	CAOFFAGB_01648	NLFOBEDH_01531	JFOEJGPD_00372	GPKNGAMM_01169	EJAGEKHE_00144	AACIBGPP_00557	OGLBCHLL_00334	LJIJAMJL_00834	NDPOHLNK_01075	AGHNMOCL_00293	AAKDAEMN_00569	PNGEKHEC_00698	HJEPNPLE_00761
speA		Biosynthetic arginine decarboxylase	1087	1087	1	1	2341				341	1835	1828	BALFPAFJ_00673	CGDBNBCA_00160	NLENHOCB_00740	LHCOLKOE_01745	IJHHNLMA_01399	FMGIHIBL_01018	FJHOEMJB_01584	FCLLLPCE_00555	MBBHBLCA_00914	EGPLHIMJ_00735	PMCAGNOE_00738	EENEJHJG_00806	PJLDKHMB_00856	DHEACBCP_00505	IOEJFPNL_00565	BOJJNDIM_00505	BJJBANJO_00739	IKPJCLKJ_00796	HMOGKMJD_00792	OINPLJLJ_00807	PGBIGBIK_01652	EEMLNNEB_00982	NHEEFODN_00054	CAOFFAGB_01665	NLFOBEDH_01514	JFOEJGPD_00355	GPKNGAMM_01186	EJAGEKHE_00161	AACIBGPP_00540	OGLBCHLL_01234	LJIJAMJL_00817	NDPOHLNK_01092	AGHNMOCL_00642	AAKDAEMN_00552	PNGEKHEC_00715	HJEPNPLE_00778
pgk		Phosphoglycerate kinase	1087	1087	1	1	12450				236	1202	1199	BALFPAFJ_00718	CGDBNBCA_01169	NLENHOCB_01379	LHCOLKOE_00346	IJHHNLMA_00407	FMGIHIBL_00381	FJHOEMJB_00408	FCLLLPCE_00630	MBBHBLCA_01735	EGPLHIMJ_01342	PMCAGNOE_01508	EENEJHJG_01489	PJLDKHMB_00993	DHEACBCP_01773	IOEJFPNL_01361	BOJJNDIM_01129	BJJBANJO_01393	IKPJCLKJ_01461	HMOGKMJD_01454	OINPLJLJ_01616	PGBIGBIK_01266	EEMLNNEB_01544	NHEEFODN_01517	CAOFFAGB_00983	NLFOBEDH_01242	JFOEJGPD_00518	GPKNGAMM_00951	EJAGEKHE_00280	AACIBGPP_00357	OGLBCHLL_01027	LJIJAMJL_00936	NDPOHLNK_01434	AGHNMOCL_01222	AAKDAEMN_00986	PNGEKHEC_01606	HJEPNPLE_01500
gppA_2		Guanosine-5'-triphosphate,3'-diphosphate pyrophosphatase	1087	1087	1	1	10103				581	1460	1457	BALFPAFJ_01311	CGDBNBCA_00467	NLENHOCB_00334	LHCOLKOE_00822	IJHHNLMA_01077	FMGIHIBL_01343	FJHOEMJB_00839	FCLLLPCE_01087	MBBHBLCA_00578	EGPLHIMJ_00340	PMCAGNOE_00335	EENEJHJG_00397	PJLDKHMB_00137	DHEACBCP_01274	IOEJFPNL_00661	BOJJNDIM_00960	BJJBANJO_00337	IKPJCLKJ_00392	HMOGKMJD_00391	OINPLJLJ_00396	PGBIGBIK_00149	EEMLNNEB_01088	NHEEFODN_00601	CAOFFAGB_00605	NLFOBEDH_00572	JFOEJGPD_00191	GPKNGAMM_00417	EJAGEKHE_00845	AACIBGPP_00837	OGLBCHLL_00930	LJIJAMJL_00172	NDPOHLNK_00550	AGHNMOCL_00780	AAKDAEMN_01456	PNGEKHEC_00523	HJEPNPLE_01369
proC		Pyrroline-5-carboxylate reductase	1087	1087	1	1	3101				290	734	730	BALFPAFJ_00561	CGDBNBCA_00048	NLENHOCB_01057	LHCOLKOE_00670	IJHHNLMA_00102	FMGIHIBL_00704	FJHOEMJB_00103	FCLLLPCE_00242	MBBHBLCA_00236	EGPLHIMJ_01038	PMCAGNOE_01132	EENEJHJG_01110	PJLDKHMB_01523	DHEACBCP_00335	IOEJFPNL_01070	BOJJNDIM_01631	BJJBANJO_01042	IKPJCLKJ_01104	HMOGKMJD_01095	OINPLJLJ_01115	PGBIGBIK_00767	EEMLNNEB_01424	NHEEFODN_01609	CAOFFAGB_01051	NLFOBEDH_00419	JFOEJGPD_00802	GPKNGAMM_00775	EJAGEKHE_00510	AACIBGPP_01385	OGLBCHLL_00151	LJIJAMJL_01547	NDPOHLNK_00703	AGHNMOCL_00272	AAKDAEMN_00064	PNGEKHEC_00622	HJEPNPLE_00976
aroH		Phospho-2-dehydro-3-deoxyheptonate aldolase	1087	1087	1	1	12736				293	1367	1338	BALFPAFJ_01495	CGDBNBCA_00863	NLENHOCB_00697	LHCOLKOE_01161	IJHHNLMA_01181	FMGIHIBL_01451	FJHOEMJB_01353	FCLLLPCE_01426	MBBHBLCA_00860	EGPLHIMJ_00687	PMCAGNOE_00693	EENEJHJG_00762	PJLDKHMB_01266	DHEACBCP_00937	IOEJFPNL_00192	BOJJNDIM_00673	BJJBANJO_00699	IKPJCLKJ_00756	HMOGKMJD_00753	OINPLJLJ_00764	PGBIGBIK_01545	EEMLNNEB_00483	NHEEFODN_01217	CAOFFAGB_01089	NLFOBEDH_01020	JFOEJGPD_00887	GPKNGAMM_00552	EJAGEKHE_00658	AACIBGPP_01598	OGLBCHLL_01565	LJIJAMJL_01773	NDPOHLNK_00106	AGHNMOCL_00013	AAKDAEMN_01064	PNGEKHEC_00902	HJEPNPLE_00806
carA		Carbamoyl-phosphate synthase small chain	1087	1087	1	1	5210				452	1118	1116	BALFPAFJ_00427	CGDBNBCA_01109	NLENHOCB_01451	LHCOLKOE_00269	IJHHNLMA_00497	FMGIHIBL_00282	FJHOEMJB_00497	FCLLLPCE_00725	MBBHBLCA_01646	EGPLHIMJ_01490	PMCAGNOE_01599	EENEJHJG_01583	PJLDKHMB_01064	DHEACBCP_01683	IOEJFPNL_01445	BOJJNDIM_00411	BJJBANJO_01481	IKPJCLKJ_01548	HMOGKMJD_01546	OINPLJLJ_01710	PGBIGBIK_01390	EEMLNNEB_01288	NHEEFODN_00311	CAOFFAGB_01150	NLFOBEDH_00810	JFOEJGPD_01139	GPKNGAMM_00098	EJAGEKHE_01202	AACIBGPP_01178	OGLBCHLL_01362	LJIJAMJL_00709	NDPOHLNK_01258	AGHNMOCL_01035	AAKDAEMN_00445	PNGEKHEC_01368	HJEPNPLE_01577
motB		Motility protein B	1087	1087	1	1	10048				299	743	742	BALFPAFJ_01333	CGDBNBCA_00756	NLENHOCB_00316	LHCOLKOE_00841	IJHHNLMA_01061	FMGIHIBL_01325	FJHOEMJB_00855	FCLLLPCE_01105	MBBHBLCA_00559	EGPLHIMJ_00324	PMCAGNOE_00318	EENEJHJG_00381	PJLDKHMB_00157	DHEACBCP_01257	IOEJFPNL_00677	BOJJNDIM_00977	BJJBANJO_00321	IKPJCLKJ_00376	HMOGKMJD_00375	OINPLJLJ_00380	PGBIGBIK_00165	EEMLNNEB_00221	NHEEFODN_00617	CAOFFAGB_00635	NLFOBEDH_00590	JFOEJGPD_01606	GPKNGAMM_01042	EJAGEKHE_00096	AACIBGPP_00821	OGLBCHLL_01606	LJIJAMJL_01245	NDPOHLNK_00566	AGHNMOCL_00796	AAKDAEMN_00276	PNGEKHEC_00316	HJEPNPLE_01349
dapA		4-hydroxy-tetrahydrodipicolinate synthase	1086	1086	1	1	2446				326	956	895	BALFPAFJ_00631	CGDBNBCA_00449	NLENHOCB_00783	LHCOLKOE_01702	IJHHNLMA_01441	FMGIHIBL_00975	FJHOEMJB_01542	FCLLLPCE_00512	MBBHBLCA_01597	EGPLHIMJ_00777	PMCAGNOE_00780	EENEJHJG_00848	PJLDKHMB_01230	DHEACBCP_01517	IOEJFPNL_00477	BOJJNDIM_01084	BJJBANJO_00781	IKPJCLKJ_00838	HMOGKMJD_00834	OINPLJLJ_00849	PGBIGBIK_01701	EEMLNNEB_00084	NHEEFODN_00096	CAOFFAGB_00759	NLFOBEDH_00326	JFOEJGPD_00911	GPKNGAMM_01679	EJAGEKHE_00706	AACIBGPP_00125	OGLBCHLL_01584	LJIJAMJL_01800	NDPOHLNK_01371	AGHNMOCL_00222	AAKDAEMN_00689	PNGEKHEC_01539	HJEPNPLE_00227
group_10199		hypothetical protein	1086	1086	1	1	9417			Hypothetical protein with no hits to refseq/uniprot/clusters/cdd/tigrfams/pfam overlapping another protein with hits	203	356	355	BALFPAFJ_00076	CGDBNBCA_01409	NLENHOCB_00059	LHCOLKOE_01098	IJHHNLMA_00805	FMGIHIBL_01063	FJHOEMJB_01110	FCLLLPCE_01366	MBBHBLCA_01076	EGPLHIMJ_00069	PMCAGNOE_00061	EENEJHJG_00064	PJLDKHMB_00881	DHEACBCP_01426	IOEJFPNL_00770	BOJJNDIM_00131	BJJBANJO_00060	IKPJCLKJ_00060	HMOGKMJD_00059	OINPLJLJ_00115	PGBIGBIK_00686	EEMLNNEB_01575	NHEEFODN_00814	CAOFFAGB_00580	NLFOBEDH_01085	JFOEJGPD_01652	GPKNGAMM_00645	EJAGEKHE_00011	AACIBGPP_01100	OGLBCHLL_01516	LJIJAMJL_01075	NDPOHLNK_01180	AGHNMOCL_01524	AAKDAEMN_00910	PNGEKHEC_01187	HJEPNPLE_01699
fumC		Fumarate hydratase class II	1086	1086	1	1	12357				392	1391	1389	BALFPAFJ_00753	CGDBNBCA_01381	NLENHOCB_01344	LHCOLKOE_00383	IJHHNLMA_00373	FMGIHIBL_00414	FJHOEMJB_00374	FCLLLPCE_00597	MBBHBLCA_01769	EGPLHIMJ_01308	PMCAGNOE_01471	EENEJHJG_01450	PJLDKHMB_00958	DHEACBCP_01809	IOEJFPNL_01327	BOJJNDIM_01166	BJJBANJO_01354	IKPJCLKJ_01422	HMOGKMJD_01415	OINPLJLJ_01522	PGBIGBIK_01229	EEMLNNEB_01506	NHEEFODN_01485	CAOFFAGB_00921	NLFOBEDH_01201	JFOEJGPD_01682	GPKNGAMM_01627	EJAGEKHE_00313	AACIBGPP_00325	OGLBCHLL_01478	LJIJAMJL_00903	NDPOHLNK_00046	AGHNMOCL_01190	AAKDAEMN_00954	PNGEKHEC_01574	HJEPNPLE_01468
group_10286		hypothetical protein	1086	1086	1	1	14885				227	227	227	BALFPAFJ_01206	CGDBNBCA_01457	NLENHOCB_01136	LHCOLKOE_00585	IJHHNLMA_00191	FMGIHIBL_00609	FJHOEMJB_00192	FCLLLPCE_00147	MBBHBLCA_00147	EGPLHIMJ_01127	PMCAGNOE_01223	EENEJHJG_01200	PJLDKHMB_01615	DHEACBCP_01166	IOEJFPNL_01154	BOJJNDIM_01720	BJJBANJO_01129	IKPJCLKJ_01192	HMOGKMJD_01184	OINPLJLJ_01207	PGBIGBIK_00857	EEMLNNEB_00281	NHEEFODN_00027	CAOFFAGB_00136	NLFOBEDH_01596	JFOEJGPD_01287	GPKNGAMM_00580	EJAGEKHE_01136	AACIBGPP_01256	OGLBCHLL_01617	LJIJAMJL_01456	NDPOHLNK_00607	AGHNMOCL_00200	AAKDAEMN_01542	PNGEKHEC_00778	HJEPNPLE_01214
pgpA		Phosphatidylglycerophosphatase A	1086	1086	1	1	4750				116	500	499	BALFPAFJ_00822	CGDBNBCA_00504	NLENHOCB_01549	LHCOLKOE_00155	IJHHNLMA_00610	FMGIHIBL_00172	FJHOEMJB_00609	FCLLLPCE_00835	MBBHBLCA_01001	EGPLHIMJ_01601	PMCAGNOE_01710	EENEJHJG_01690	PJLDKHMB_00369	DHEACBCP_00054	IOEJFPNL_01557	BOJJNDIM_00206	BJJBANJO_01587	IKPJCLKJ_01655	HMOGKMJD_01652	OINPLJLJ_01816	PGBIGBIK_00357	EEMLNNEB_01687	NHEEFODN_01283	CAOFFAGB_00827	NLFOBEDH_01276	JFOEJGPD_00440	GPKNGAMM_00248	EJAGEKHE_01489	AACIBGPP_00738	OGLBCHLL_00712	LJIJAMJL_00505	NDPOHLNK_00816	AGHNMOCL_00587	AAKDAEMN_01616	PNGEKHEC_01472	HJEPNPLE_00155
efp		Elongation factor P	1086	1086	1	1	13251				227	569	568	BALFPAFJ_01651	CGDBNBCA_01044	NLENHOCB_00538	LHCOLKOE_01330	IJHHNLMA_01340	FMGIHIBL_01618	FJHOEMJB_01194	FCLLLPCE_01590	MBBHBLCA_01469	EGPLHIMJ_00529	PMCAGNOE_00527	EENEJHJG_00598	PJLDKHMB_00642	DHEACBCP_00700	IOEJFPNL_00360	BOJJNDIM_00837	BJJBANJO_00535	IKPJCLKJ_00594	HMOGKMJD_00590	OINPLJLJ_00597	PGBIGBIK_00542	EEMLNNEB_01125	NHEEFODN_01048	CAOFFAGB_00241	NLFOBEDH_00164	JFOEJGPD_01264	GPKNGAMM_01461	EJAGEKHE_01285	AACIBGPP_01062	OGLBCHLL_01088	LJIJAMJL_01423	NDPOHLNK_00923	AGHNMOCL_00880	AAKDAEMN_01314	PNGEKHEC_00972	HJEPNPLE_00425
group_11188		putative acyl-CoA thioester hydrolase	1086	1086	1	1	2671				374	413	412	BALFPAFJ_01097	CGDBNBCA_01123	NLENHOCB_00886	LHCOLKOE_01602	IJHHNLMA_01538	FMGIHIBL_00873	FJHOEMJB_01446	FCLLLPCE_00411	MBBHBLCA_00683	EGPLHIMJ_00874	PMCAGNOE_00878	EENEJHJG_00949	PJLDKHMB_00257	DHEACBCP_01621	IOEJFPNL_00902	BOJJNDIM_01262	BJJBANJO_00882	IKPJCLKJ_00939	HMOGKMJD_00935	OINPLJLJ_00950	PGBIGBIK_01019	EEMLNNEB_00898	NHEEFODN_00192	CAOFFAGB_00897	NLFOBEDH_01675	JFOEJGPD_00297	GPKNGAMM_01366	EJAGEKHE_01779	AACIBGPP_00629	OGLBCHLL_01005	LJIJAMJL_00426	NDPOHLNK_01615	AGHNMOCL_01606	AAKDAEMN_01020	PNGEKHEC_00055	HJEPNPLE_01258
group_11810		hypothetical protein	1086	1086	1	1	2525			Hypothetical protein with no hits to refseq/uniprot/clusters/cdd/tigrfams/pfam overlapping another protein with hits	281	281	281	BALFPAFJ_01158	CGDBNBCA_00378	NLENHOCB_00821	LHCOLKOE_01664	IJHHNLMA_01480	FMGIHIBL_00936	FJHOEMJB_01504	FCLLLPCE_00474	MBBHBLCA_00744	EGPLHIMJ_00816	PMCAGNOE_00818	EENEJHJG_00888	PJLDKHMB_00319	DHEACBCP_01560	IOEJFPNL_00505	BOJJNDIM_01323	BJJBANJO_00821	IKPJCLKJ_00878	HMOGKMJD_00874	OINPLJLJ_00889	PGBIGBIK_01316	EEMLNNEB_00424	NHEEFODN_00134	CAOFFAGB_01288	NLFOBEDH_01735	JFOEJGPD_00547	GPKNGAMM_00016	EJAGEKHE_00189	AACIBGPP_01481	OGLBCHLL_00368	LJIJAMJL_00641	NDPOHLNK_00164	AGHNMOCL_01664	AAKDAEMN_00529	PNGEKHEC_01274	HJEPNPLE_00861
rpsP		30S ribosomal protein S16	1086	1086	1	1	12742				227	227	227	BALFPAFJ_01501	CGDBNBCA_00869	NLENHOCB_00691	LHCOLKOE_01167	IJHHNLMA_01187	FMGIHIBL_01457	FJHOEMJB_01347	FCLLLPCE_01432	MBBHBLCA_00854	EGPLHIMJ_00681	PMCAGNOE_00687	EENEJHJG_00756	PJLDKHMB_01272	DHEACBCP_00931	IOEJFPNL_00198	BOJJNDIM_00679	BJJBANJO_00693	IKPJCLKJ_00750	HMOGKMJD_00747	OINPLJLJ_00758	PGBIGBIK_01539	EEMLNNEB_00477	NHEEFODN_01211		NLFOBEDH_01014	JFOEJGPD_00893	GPKNGAMM_00546	EJAGEKHE_00664	AACIBGPP_01592	OGLBCHLL_00922	LJIJAMJL_01779	NDPOHLNK_00112	AGHNMOCL_00019	AAKDAEMN_01058	PNGEKHEC_00908	HJEPNPLE_00800
cheW		Chemotaxis protein CheW	1086	1115	1.03	1	9729				521	524	521	BALFPAFJ_01382	CGDBNBCA_01391	NLENHOCB_00268	LHCOLKOE_00891	IJHHNLMA_01008	FMGIHIBL_01273	FJHOEMJB_00907	FCLLLPCE_01157	MBBHBLCA_00510	EGPLHIMJ_00272	PMCAGNOE_00268	EENEJHJG_00272	PJLDKHMB_00212	DHEACBCP_01205	IOEJFPNL_00727	BOJJNDIM_01031	BJJBANJO_00268	IKPJCLKJ_00267	HMOGKMJD_00322	OINPLJLJ_00327	PGBIGBIK_00220	EEMLNNEB_01393	NHEEFODN_00671	CAOFFAGB_01105	NLFOBEDH_00645	JFOEJGPD_01549	GPKNGAMM_01099	EJAGEKHE_00042	AACIBGPP_00767	OGLBCHLL_01542	LJIJAMJL_01191	NDPOHLNK_01158	AGHNMOCL_00847	AAKDAEMN_00326	PNGEKHEC_00262	HJEPNPLE_01300
greA		Transcription elongation factor GreA	1086	1115	1.03	1	9751				485	485	485	BALFPAFJ_01378	CGDBNBCA_01387	NLENHOCB_00272	LHCOLKOE_00887	IJHHNLMA_01012	FMGIHIBL_01277	FJHOEMJB_00903	FCLLLPCE_01153	MBBHBLCA_00514	EGPLHIMJ_00276	PMCAGNOE_00272	EENEJHJG_00276	PJLDKHMB_00208	DHEACBCP_01209	IOEJFPNL_00723	BOJJNDIM_01027	BJJBANJO_00272	IKPJCLKJ_00271	HMOGKMJD_00326	OINPLJLJ_00331	PGBIGBIK_00216	EEMLNNEB_01397	NHEEFODN_00667	CAOFFAGB_00530	NLFOBEDH_00641	JFOEJGPD_01553	GPKNGAMM_01095	EJAGEKHE_00046	AACIBGPP_00771	OGLBCHLL_01546	LJIJAMJL_01195	NDPOHLNK_01162	AGHNMOCL_00843	AAKDAEMN_00322	PNGEKHEC_00266	HJEPNPLE_01304
group_5102		hypothetical protein	1086	1086	1	1	14769			Hypothetical protein with no hits to refseq/uniprot/clusters/cdd/tigrfams/pfam overlapping another protein with hits	521	821	818	BALFPAFJ_00183	CGDBNBCA_00229	NLENHOCB_01206	LHCOLKOE_00520	IJHHNLMA_00256	FMGIHIBL_00543	FJHOEMJB_00257	FCLLLPCE_00082	MBBHBLCA_00081	EGPLHIMJ_01192	PMCAGNOE_01288	EENEJHJG_01265	PJLDKHMB_01680	DHEACBCP_01101	IOEJFPNL_01218	BOJJNDIM_01447	BJJBANJO_01194	IKPJCLKJ_01257	HMOGKMJD_01250	OINPLJLJ_01272	PGBIGBIK_00923	EEMLNNEB_00557	NHEEFODN_00433	CAOFFAGB_01703	NLFOBEDH_00899	JFOEJGPD_01391	GPKNGAMM_01260	EJAGEKHE_00769	AACIBGPP_00433	OGLBCHLL_00473	LJIJAMJL_01699	NDPOHLNK_01505	AGHNMOCL_01424	AAKDAEMN_00188	PNGEKHEC_00185	HJEPNPLE_00693
argC		N-acetyl-gamma-glutamyl-phosphate reductase	1086	1093	1.01	1	8780				278	1073	1021	BALFPAFJ_01037	CGDBNBCA_01308	NLENHOCB_00210	LHCOLKOE_00945	IJHHNLMA_00951	FMGIHIBL_01217	FJHOEMJB_00964	FCLLLPCE_01211	MBBHBLCA_01249	EGPLHIMJ_00215	PMCAGNOE_00213	EENEJHJG_00180	PJLDKHMB_00790	DHEACBCP_00584	IOEJFPNL_00037	BOJJNDIM_00617	BJJBANJO_00212	IKPJCLKJ_00210	HMOGKMJD_00266	OINPLJLJ_00231	PGBIGBIK_01113	EEMLNNEB_00040	NHEEFODN_00770	CAOFFAGB_00115	NLFOBEDH_00706	JFOEJGPD_00696	GPKNGAMM_00175	EJAGEKHE_00993	AACIBGPP_00229	OGLBCHLL_01204	LJIJAMJL_01138	NDPOHLNK_00307	AGHNMOCL_01133	AAKDAEMN_01225	PNGEKHEC_00852	HJEPNPLE_00270
basS		hypothetical protein	1086	1086	1	1	14708				374	1238	1231	BALFPAFJ_00210	CGDBNBCA_00202	NLENHOCB_01233	LHCOLKOE_00493	IJHHNLMA_00283	FMGIHIBL_00517	FJHOEMJB_00284	FCLLLPCE_00056	MBBHBLCA_00055	EGPLHIMJ_01219	PMCAGNOE_01314	EENEJHJG_01292	PJLDKHMB_01706	DHEACBCP_01075	IOEJFPNL_01244	BOJJNDIM_01421	BJJBANJO_01221	IKPJCLKJ_01284	HMOGKMJD_01277	OINPLJLJ_01299	PGBIGBIK_00950	EEMLNNEB_00584	NHEEFODN_00461	CAOFFAGB_00037	NLFOBEDH_00927	JFOEJGPD_01362	GPKNGAMM_01289	EJAGEKHE_00796	AACIBGPP_00406	OGLBCHLL_00446	LJIJAMJL_01672	NDPOHLNK_01532	AGHNMOCL_01452	AAKDAEMN_00214	PNGEKHEC_00158	HJEPNPLE_00667
hisA		1-(5-phosphoribosyl)-5-[(5-phosphoribosylamino)methylideneamino] imidazole-4-carboxamide isomerase	1086	1086	1	1	4761				197	734	731	BALFPAFJ_00814	CGDBNBCA_00495	NLENHOCB_01540	LHCOLKOE_00164	IJHHNLMA_00601	FMGIHIBL_00181	FJHOEMJB_00600	FCLLLPCE_00826	MBBHBLCA_01010	EGPLHIMJ_01592	PMCAGNOE_01701	EENEJHJG_01681	PJLDKHMB_00360	DHEACBCP_00045	IOEJFPNL_01548	BOJJNDIM_00197	BJJBANJO_01578	IKPJCLKJ_01646	HMOGKMJD_01643	OINPLJLJ_01807	PGBIGBIK_00348	EEMLNNEB_01678	NHEEFODN_01275	CAOFFAGB_00818	NLFOBEDH_01267	JFOEJGPD_00431	GPKNGAMM_00239	EJAGEKHE_01480	AACIBGPP_00730	OGLBCHLL_00704	LJIJAMJL_00514	NDPOHLNK_00824	AGHNMOCL_00595	AAKDAEMN_01607	PNGEKHEC_01464	HJEPNPLE_00164
group_6438		hypothetical protein	1086	1115	1.03	1	9959				209	1058	1051	BALFPAFJ_01356	CGDBNBCA_00314	NLENHOCB_00293	LHCOLKOE_00864	IJHHNLMA_01038	FMGIHIBL_01302	FJHOEMJB_00878	FCLLLPCE_01128	MBBHBLCA_00536	EGPLHIMJ_00301	PMCAGNOE_00295	EENEJHJG_00358	PJLDKHMB_00180	DHEACBCP_01234	IOEJFPNL_00701	BOJJNDIM_01000	BJJBANJO_00298	IKPJCLKJ_00353	HMOGKMJD_00352	OINPLJLJ_00357	PGBIGBIK_00189	EEMLNNEB_00244	NHEEFODN_00640	CAOFFAGB_00616	NLFOBEDH_00613	JFOEJGPD_01583	GPKNGAMM_01065	EJAGEKHE_00073	AACIBGPP_00798	OGLBCHLL_00656	LJIJAMJL_01222	NDPOHLNK_00589	AGHNMOCL_00819	AAKDAEMN_00299	PNGEKHEC_00293	HJEPNPLE_01326
grpE		Protein GrpE	1086	1086	1	1	2226				167	530	528	BALFPAFJ_00679	CGDBNBCA_00166	NLENHOCB_00734	LHCOLKOE_01751	IJHHNLMA_01388	FMGIHIBL_01024	FJHOEMJB_01595	FCLLLPCE_00561	MBBHBLCA_00920	EGPLHIMJ_00724	PMCAGNOE_00728	EENEJHJG_00800	PJLDKHMB_00866	DHEACBCP_00495	IOEJFPNL_00575	BOJJNDIM_00511	BJJBANJO_00733	IKPJCLKJ_00790	HMOGKMJD_00786	OINPLJLJ_00801	PGBIGBIK_01658	EEMLNNEB_00976	NHEEFODN_00048	CAOFFAGB_01671	NLFOBEDH_01502	JFOEJGPD_00343	GPKNGAMM_01198	EJAGEKHE_00170	AACIBGPP_00534	OGLBCHLL_01240	LJIJAMJL_00808	NDPOHLNK_01098	AGHNMOCL_00636	AAKDAEMN_00546	PNGEKHEC_00721	HJEPNPLE_00784
pglH		GalNAc-alpha-(1->4)-GalNAc-alpha-(1->3)-diNAcBac-PP-undecaprenol alpha-1,4-N-acetyl-D-galactosaminyltransferase	1086	1086	1	1	15130				530	1079	1075	BALFPAFJ_00613	CGDBNBCA_01497	NLENHOCB_01109	LHCOLKOE_00618	IJHHNLMA_00155	FMGIHIBL_00652	FJHOEMJB_00156	FCLLLPCE_00190	MBBHBLCA_00184	EGPLHIMJ_01091	PMCAGNOE_01185	EENEJHJG_01163	PJLDKHMB_01575	DHEACBCP_00283	IOEJFPNL_01122	BOJJNDIM_01683	BJJBANJO_01096	IKPJCLKJ_01157	HMOGKMJD_01148	OINPLJLJ_01168	PGBIGBIK_00820	EEMLNNEB_01477	NHEEFODN_01661	CAOFFAGB_01537	NLFOBEDH_00471	JFOEJGPD_00854	GPKNGAMM_00827	EJAGEKHE_00618	AACIBGPP_01438	OGLBCHLL_00763	LJIJAMJL_01493	NDPOHLNK_00650	AGHNMOCL_01263	AAKDAEMN_00116	PNGEKHEC_00675	HJEPNPLE_00924
group_7029		hypothetical protein	1086	1086	1	1	9413			Hypothetical protein with no hits to refseq/uniprot/clusters/cdd/tigrfams/pfam overlapping another protein with hits	269	605	603	BALFPAFJ_00068	CGDBNBCA_01405	NLENHOCB_00052	LHCOLKOE_01107	IJHHNLMA_00797	FMGIHIBL_01054	FJHOEMJB_01118	FCLLLPCE_01375	MBBHBLCA_01068	EGPLHIMJ_00061	PMCAGNOE_00052	EENEJHJG_00055	PJLDKHMB_00889	DHEACBCP_01417	IOEJFPNL_00766	BOJJNDIM_00141	BJJBANJO_00051	IKPJCLKJ_00051	HMOGKMJD_00050	OINPLJLJ_00106	PGBIGBIK_00676	EEMLNNEB_01584	NHEEFODN_00810	CAOFFAGB_00576	NLFOBEDH_01075	JFOEJGPD_01643	GPKNGAMM_00654	EJAGEKHE_00015	AACIBGPP_01096	OGLBCHLL_01520	LJIJAMJL_01079	NDPOHLNK_01176	AGHNMOCL_01520	AAKDAEMN_00918	PNGEKHEC_01183	HJEPNPLE_01707
icd2		Isocitrate dehydrogenase [NADP] 2	1086	1086	1	1	13280				1043	2204	2198	BALFPAFJ_01671	CGDBNBCA_01024	NLENHOCB_00517	LHCOLKOE_01350	IJHHNLMA_01360	FMGIHIBL_01638	FJHOEMJB_01174	FCLLLPCE_01610	MBBHBLCA_01489	EGPLHIMJ_00509	PMCAGNOE_00507	EENEJHJG_00578	PJLDKHMB_00662	DHEACBCP_00720	IOEJFPNL_00380	BOJJNDIM_00857	BJJBANJO_00515	IKPJCLKJ_00574	HMOGKMJD_00570	OINPLJLJ_00577	PGBIGBIK_00562	EEMLNNEB_01145	NHEEFODN_01028	CAOFFAGB_00261	NLFOBEDH_00144	JFOEJGPD_01244	GPKNGAMM_01441	EJAGEKHE_01265	AACIBGPP_01042	OGLBCHLL_01068	LJIJAMJL_01403	NDPOHLNK_00903	AGHNMOCL_00900	AAKDAEMN_01294	PNGEKHEC_00952	HJEPNPLE_00445
group_7392		hypothetical protein	1086	1086	1	1	9537				518	986	984	BALFPAFJ_00135	CGDBNBCA_00268	NLENHOCB_00118	LHCOLKOE_01038	IJHHNLMA_00864	FMGIHIBL_01124	FJHOEMJB_01051	FCLLLPCE_01305	MBBHBLCA_00453	EGPLHIMJ_00128	PMCAGNOE_00120	EENEJHJG_00123	PJLDKHMB_01376	DHEACBCP_01490	IOEJFPNL_00835	BOJJNDIM_00071	BJJBANJO_00119	IKPJCLKJ_00119	HMOGKMJD_00118	OINPLJLJ_00174	PGBIGBIK_00051	EEMLNNEB_00349	NHEEFODN_00918	CAOFFAGB_00696	NLFOBEDH_01149	JFOEJGPD_01193	GPKNGAMM_00493	EJAGEKHE_01424	AACIBGPP_01614	OGLBCHLL_00003	LJIJAMJL_00763	NDPOHLNK_01121	AGHNMOCL_01537	AAKDAEMN_01171	PNGEKHEC_00325	HJEPNPLE_01112
rplD		50S ribosomal protein L4	1086	1086	1	1	4506				290	614	611	BALFPAFJ_00921	CGDBNBCA_01211	NLENHOCB_01650	LHCOLKOE_00055	IJHHNLMA_00711	FMGIHIBL_00055	FJHOEMJB_00710	FCLLLPCE_00952	MBBHBLCA_01335	EGPLHIMJ_01701	PMCAGNOE_01828	EENEJHJG_01793	PJLDKHMB_00483	DHEACBCP_00153	IOEJFPNL_01659	BOJJNDIM_00305	BJJBANJO_01688	IKPJCLKJ_01757	HMOGKMJD_01754	OINPLJLJ_01919	PGBIGBIK_00455	EEMLNNEB_01790	NHEEFODN_01391	CAOFFAGB_01765	NLFOBEDH_01379	JFOEJGPD_01007	GPKNGAMM_00353	EJAGEKHE_01609	AACIBGPP_01565	OGLBCHLL_00180	LJIJAMJL_00346	NDPOHLNK_00373	AGHNMOCL_00480	AAKDAEMN_00751	PNGEKHEC_00376	HJEPNPLE_00055
acrE		Multidrug export protein AcrE	1086	1086	1	1	10126				776	1112	1102	BALFPAFJ_01298	CGDBNBCA_01100	NLENHOCB_00347	LHCOLKOE_00809	IJHHNLMA_01090	FMGIHIBL_01356	FJHOEMJB_00826	FCLLLPCE_01074	MBBHBLCA_00591	EGPLHIMJ_00353	PMCAGNOE_00348	EENEJHJG_00410	PJLDKHMB_00124	DHEACBCP_01287	IOEJFPNL_00648	BOJJNDIM_00517	BJJBANJO_00350	IKPJCLKJ_00405	HMOGKMJD_00404	OINPLJLJ_00409	PGBIGBIK_00136	EEMLNNEB_01075	NHEEFODN_00588	CAOFFAGB_00404	NLFOBEDH_00559	JFOEJGPD_00204	GPKNGAMM_00430	EJAGEKHE_00858	AACIBGPP_00850	OGLBCHLL_00836	LJIJAMJL_00185	NDPOHLNK_00537	AGHNMOCL_00767	AAKDAEMN_01469	PNGEKHEC_00510	HJEPNPLE_01382
group_8138		hypothetical protein	1086	1086	1	1	9550				185	428	402	BALFPAFJ_00144	CGDBNBCA_00259	NLENHOCB_00127	LHCOLKOE_01029	IJHHNLMA_00873	FMGIHIBL_01133	FJHOEMJB_01042	FCLLLPCE_01296	MBBHBLCA_00462	EGPLHIMJ_00137	PMCAGNOE_00129	EENEJHJG_00132	PJLDKHMB_01385	DHEACBCP_01499	IOEJFPNL_00844	BOJJNDIM_00062	BJJBANJO_00128	IKPJCLKJ_00128	HMOGKMJD_00127	OINPLJLJ_00183	PGBIGBIK_00060	EEMLNNEB_00358	NHEEFODN_00927	CAOFFAGB_00687	NLFOBEDH_01158	JFOEJGPD_01202	GPKNGAMM_00502	EJAGEKHE_01433	AACIBGPP_01623	OGLBCHLL_00012	LJIJAMJL_00772	NDPOHLNK_01130	AGHNMOCL_01546	AAKDAEMN_01180	PNGEKHEC_00334	HJEPNPLE_01103
group_8152		hypothetical protein	1086	1086	1	1	5222				236	278	264	BALFPAFJ_00433	CGDBNBCA_00095	NLENHOCB_01445	LHCOLKOE_00275	IJHHNLMA_00491	FMGIHIBL_00289	FJHOEMJB_00491	FCLLLPCE_00718	MBBHBLCA_01640	EGPLHIMJ_01483	PMCAGNOE_01593	EENEJHJG_01576	PJLDKHMB_01058	DHEACBCP_01689	IOEJFPNL_01439	BOJJNDIM_00405	BJJBANJO_01474	IKPJCLKJ_01541	HMOGKMJD_01539	OINPLJLJ_01704	PGBIGBIK_01396	EEMLNNEB_01282	NHEEFODN_00305	CAOFFAGB_01144	NLFOBEDH_00816	JFOEJGPD_01145	GPKNGAMM_00092	EJAGEKHE_01208	AACIBGPP_01172	OGLBCHLL_01368	LJIJAMJL_00703	NDPOHLNK_01252	AGHNMOCL_01029	AAKDAEMN_00451	PNGEKHEC_01374	HJEPNPLE_01571
ruvA		Holliday junction ATP-dependent DNA helicase RuvA	1086	1086	1	1	2436				362	551	550	BALFPAFJ_00638	CGDBNBCA_00456	NLENHOCB_00776	LHCOLKOE_01709	IJHHNLMA_01434	FMGIHIBL_00982	FJHOEMJB_01549	FCLLLPCE_00519	MBBHBLCA_01604	EGPLHIMJ_00770	PMCAGNOE_00773	EENEJHJG_00841	PJLDKHMB_01223	DHEACBCP_01524	IOEJFPNL_00484	BOJJNDIM_01091	BJJBANJO_00774	IKPJCLKJ_00831	HMOGKMJD_00827	OINPLJLJ_00842	PGBIGBIK_01708	EEMLNNEB_00091	NHEEFODN_00089	CAOFFAGB_00752	NLFOBEDH_00319	JFOEJGPD_00918	GPKNGAMM_01686	EJAGEKHE_00699	AACIBGPP_00132	OGLBCHLL_01591	LJIJAMJL_01807	NDPOHLNK_01364	AGHNMOCL_00215	AAKDAEMN_00682	PNGEKHEC_01532	HJEPNPLE_00220
group_8171		hypothetical protein	1086	1086	1	1	2355			Hypothetical protein with no hits to refseq/uniprot/clusters/cdd/tigrfams/pfam overlapping another protein with hits	194	662	656	BALFPAFJ_00668	CGDBNBCA_00155	NLENHOCB_00745	LHCOLKOE_01740	IJHHNLMA_01404	FMGIHIBL_01013	FJHOEMJB_01579	FCLLLPCE_00550	MBBHBLCA_00909	EGPLHIMJ_00740	PMCAGNOE_00743	EENEJHJG_00811	PJLDKHMB_00851	DHEACBCP_00510	IOEJFPNL_00560	BOJJNDIM_00500	BJJBANJO_00744	IKPJCLKJ_00801	HMOGKMJD_00797	OINPLJLJ_00812	PGBIGBIK_01647	EEMLNNEB_00987	NHEEFODN_00059	CAOFFAGB_01660	NLFOBEDH_01519	JFOEJGPD_00360	GPKNGAMM_01181	EJAGEKHE_00156	AACIBGPP_00545	OGLBCHLL_01229	LJIJAMJL_00822	NDPOHLNK_01087	AGHNMOCL_00647	AAKDAEMN_00557	PNGEKHEC_00710	HJEPNPLE_00773
ndhJ		NAD(P)H-quinone oxidoreductase subunit J, chloroplastic	1086	1086	1	1	4882				455	794	791	BALFPAFJ_00791	CGDBNBCA_00595	NLENHOCB_01516	LHCOLKOE_00188	IJHHNLMA_00573	FMGIHIBL_00207	FJHOEMJB_00572	FCLLLPCE_00800	MBBHBLCA_01034	EGPLHIMJ_01563	PMCAGNOE_01678	EENEJHJG_01658	PJLDKHMB_00336	DHEACBCP_00013	IOEJFPNL_01518	BOJJNDIM_00173	BJJBANJO_01555	IKPJCLKJ_01622	HMOGKMJD_01620	OINPLJLJ_01784	PGBIGBIK_00325	EEMLNNEB_01655	NHEEFODN_01248	CAOFFAGB_01563	NLFOBEDH_00992	JFOEJGPD_00405	GPKNGAMM_00213	EJAGEKHE_01456	AACIBGPP_00703	OGLBCHLL_00684	LJIJAMJL_00538	NDPOHLNK_00851	AGHNMOCL_00621	AAKDAEMN_01575	PNGEKHEC_01437	HJEPNPLE_00191
hydA		Quinone-reactive Ni/Fe-hydrogenase small chain	1086	1086	1	1	14701				425	1139	1137	BALFPAFJ_00215	CGDBNBCA_00197	NLENHOCB_01238	LHCOLKOE_00488	IJHHNLMA_00288	FMGIHIBL_00512	FJHOEMJB_00289	FCLLLPCE_00051	MBBHBLCA_00050	EGPLHIMJ_01224	PMCAGNOE_01319	EENEJHJG_01297	PJLDKHMB_01711	DHEACBCP_01070	IOEJFPNL_01249	BOJJNDIM_01416	BJJBANJO_01226	IKPJCLKJ_01289	HMOGKMJD_01282	OINPLJLJ_01304	PGBIGBIK_00955	EEMLNNEB_00589	NHEEFODN_00466	CAOFFAGB_00032	NLFOBEDH_00932	JFOEJGPD_01357	GPKNGAMM_01294	EJAGEKHE_00801	AACIBGPP_00401	OGLBCHLL_00441	LJIJAMJL_01667	NDPOHLNK_01537	AGHNMOCL_01457	AAKDAEMN_00219	PNGEKHEC_00153	HJEPNPLE_00662
ispE		4-diphosphocytidyl-2-C-methyl-D-erythritol kinase	1086	1086	1	1	3150				374	767	764	BALFPAFJ_00589	CGDBNBCA_00726	NLENHOCB_01085	LHCOLKOE_00642	IJHHNLMA_00130	FMGIHIBL_00676	FJHOEMJB_00131	FCLLLPCE_00214	MBBHBLCA_00208	EGPLHIMJ_01066	PMCAGNOE_01161	EENEJHJG_01138	PJLDKHMB_01551	DHEACBCP_00307	IOEJFPNL_01098	BOJJNDIM_01659	BJJBANJO_01071	IKPJCLKJ_01132	HMOGKMJD_01123	OINPLJLJ_01143	PGBIGBIK_00796	EEMLNNEB_01452	NHEEFODN_01637	CAOFFAGB_01079	NLFOBEDH_00447	JFOEJGPD_00830	GPKNGAMM_00803	EJAGEKHE_00538	AACIBGPP_01413	OGLBCHLL_00856	LJIJAMJL_01519	NDPOHLNK_00675	AGHNMOCL_01287	AAKDAEMN_00092	PNGEKHEC_00650	HJEPNPLE_00948
group_8616		hypothetical protein	1086	1086	1	1	4676				128	890	889	BALFPAFJ_00863	CGDBNBCA_00824	NLENHOCB_01593	LHCOLKOE_00112	IJHHNLMA_00651	FMGIHIBL_00128	FJHOEMJB_00650	FCLLLPCE_00879	MBBHBLCA_00957	EGPLHIMJ_01642	PMCAGNOE_01754	EENEJHJG_01732	PJLDKHMB_00410	DHEACBCP_00096	IOEJFPNL_01599	BOJJNDIM_00247	BJJBANJO_01629	IKPJCLKJ_01697	HMOGKMJD_01694	OINPLJLJ_01858	PGBIGBIK_00397	EEMLNNEB_01730	NHEEFODN_01326	CAOFFAGB_00553	NLFOBEDH_01318	JFOEJGPD_00482	GPKNGAMM_00290	EJAGEKHE_01532	AACIBGPP_00519	OGLBCHLL_01149	LJIJAMJL_00269	NDPOHLNK_00438	AGHNMOCL_00545	AAKDAEMN_00350	PNGEKHEC_01514	HJEPNPLE_00112
glnA		Glutamine synthetase	1086	1086	1	1	12763				236	1430	1418	BALFPAFJ_01512	CGDBNBCA_00735	NLENHOCB_00680	LHCOLKOE_01178	IJHHNLMA_01198	FMGIHIBL_01468	FJHOEMJB_01336	FCLLLPCE_01443	MBBHBLCA_00843	EGPLHIMJ_00670	PMCAGNOE_00676	EENEJHJG_00745	PJLDKHMB_01283	DHEACBCP_00208	IOEJFPNL_00209	BOJJNDIM_00690	BJJBANJO_00682	IKPJCLKJ_00739	HMOGKMJD_00736	OINPLJLJ_00747	PGBIGBIK_01528	EEMLNNEB_01638	NHEEFODN_01200	CAOFFAGB_00292	NLFOBEDH_00314	JFOEJGPD_00924	GPKNGAMM_01602	EJAGEKHE_01421	AACIBGPP_00593	OGLBCHLL_01419	LJIJAMJL_01377	NDPOHLNK_00269	AGHNMOCL_01162	AAKDAEMN_01447	PNGEKHEC_00449	HJEPNPLE_01152
group_8955		hypothetical protein	1086	1086	1	1	5190				425	767	736	BALFPAFJ_00414	CGDBNBCA_00006	NLENHOCB_01464	LHCOLKOE_00256	IJHHNLMA_00510	FMGIHIBL_00269	FJHOEMJB_00510	FCLLLPCE_00738	MBBHBLCA_01659	EGPLHIMJ_01503	PMCAGNOE_01612	EENEJHJG_01596	PJLDKHMB_01077	DHEACBCP_01670	IOEJFPNL_01458	BOJJNDIM_00424	BJJBANJO_01494	IKPJCLKJ_01561	HMOGKMJD_01559	OINPLJLJ_01723	PGBIGBIK_01377	EEMLNNEB_01301	NHEEFODN_00324	CAOFFAGB_01466	NLFOBEDH_00794	JFOEJGPD_01126	GPKNGAMM_00111	EJAGEKHE_01189	AACIBGPP_01190	OGLBCHLL_01112	LJIJAMJL_00722	NDPOHLNK_01270	AGHNMOCL_01047	AAKDAEMN_00432	PNGEKHEC_01356	HJEPNPLE_01590
pglE		UDP-N-acetylbacillosamine transaminase	1086	1086	1	1	15146				233	1160	1158	BALFPAFJ_00606	CGDBNBCA_01490	NLENHOCB_01102	LHCOLKOE_00625	IJHHNLMA_00147	FMGIHIBL_00659	FJHOEMJB_00148	FCLLLPCE_00197	MBBHBLCA_00191	EGPLHIMJ_01083	PMCAGNOE_01178	EENEJHJG_01155	PJLDKHMB_01568	DHEACBCP_00290	IOEJFPNL_01115	BOJJNDIM_01676	BJJBANJO_01088	IKPJCLKJ_01149	HMOGKMJD_01140	OINPLJLJ_01160	PGBIGBIK_00813	EEMLNNEB_01469	NHEEFODN_01654	CAOFFAGB_01530	NLFOBEDH_00464	JFOEJGPD_00847	GPKNGAMM_00820	EJAGEKHE_00611	AACIBGPP_01431	OGLBCHLL_00770	LJIJAMJL_01500	NDPOHLNK_00657	AGHNMOCL_01270	AAKDAEMN_00109	PNGEKHEC_00668	HJEPNPLE_00931
ndhC		NAD(P)H-quinone oxidoreductase subunit 3, chloroplastic	1086	1086	1	1	4879				311	389	388	BALFPAFJ_00793	CGDBNBCA_00597	NLENHOCB_01518	LHCOLKOE_00186	IJHHNLMA_00575	FMGIHIBL_00205	FJHOEMJB_00574	FCLLLPCE_00802	MBBHBLCA_01032	EGPLHIMJ_01565	PMCAGNOE_01680	EENEJHJG_01660	PJLDKHMB_00338	DHEACBCP_00015	IOEJFPNL_01520	BOJJNDIM_00175	BJJBANJO_01557	IKPJCLKJ_01624	HMOGKMJD_01622	OINPLJLJ_01786	PGBIGBIK_00327	EEMLNNEB_01657	NHEEFODN_01250	CAOFFAGB_01565	NLFOBEDH_00994	JFOEJGPD_00407	GPKNGAMM_00215	EJAGEKHE_01458	AACIBGPP_00705	OGLBCHLL_00682	LJIJAMJL_00536	NDPOHLNK_00849	AGHNMOCL_00619	AAKDAEMN_01577	PNGEKHEC_01439	HJEPNPLE_00189
group_9020		hypothetical protein	1086	1086	1	1	2512				197	197	197	BALFPAFJ_01167	CGDBNBCA_00387	NLENHOCB_00812	LHCOLKOE_01673	IJHHNLMA_01471	FMGIHIBL_00945	FJHOEMJB_01513	FCLLLPCE_00483	MBBHBLCA_00753	EGPLHIMJ_00807	PMCAGNOE_00809	EENEJHJG_00879	PJLDKHMB_00910	DHEACBCP_01551	IOEJFPNL_00514	BOJJNDIM_01332	BJJBANJO_00812	IKPJCLKJ_00869	HMOGKMJD_00865	OINPLJLJ_00880	PGBIGBIK_01307	EEMLNNEB_00433	NHEEFODN_00125	CAOFFAGB_00670	NLFOBEDH_01744	JFOEJGPD_00556	GPKNGAMM_00025	EJAGEKHE_00198	AACIBGPP_01472	OGLBCHLL_00359	LJIJAMJL_00650	NDPOHLNK_00173	AGHNMOCL_01673	AAKDAEMN_00520	PNGEKHEC_01265	HJEPNPLE_00870
mltG		Endolytic murein transglycosylase	1086	1086	1	1	13282				329	1001	798	BALFPAFJ_01673	CGDBNBCA_00124	NLENHOCB_00515	LHCOLKOE_01352	IJHHNLMA_01362	FMGIHIBL_01640	FJHOEMJB_01172	FCLLLPCE_01612	MBBHBLCA_01491	EGPLHIMJ_00507	PMCAGNOE_00505	EENEJHJG_00576	PJLDKHMB_00664	DHEACBCP_00722	IOEJFPNL_00382	BOJJNDIM_00859	BJJBANJO_00513	IKPJCLKJ_00572	HMOGKMJD_00568	OINPLJLJ_00575	PGBIGBIK_00564	EEMLNNEB_01147	NHEEFODN_01026	CAOFFAGB_00859	NLFOBEDH_00142	JFOEJGPD_01242	GPKNGAMM_01439	EJAGEKHE_01263	AACIBGPP_01040	OGLBCHLL_01066	LJIJAMJL_01401	NDPOHLNK_00901	AGHNMOCL_00902	AAKDAEMN_01292	PNGEKHEC_00950	HJEPNPLE_00447
ribE		Riboflavin synthase	1086	1086	1	1	14796				347	611	610	BALFPAFJ_01860	CGDBNBCA_00247	NLENHOCB_01187	LHCOLKOE_00538	IJHHNLMA_00238	FMGIHIBL_00562	FJHOEMJB_00239	FCLLLPCE_00100	MBBHBLCA_00099	EGPLHIMJ_01174	PMCAGNOE_01270	EENEJHJG_01247	PJLDKHMB_01662	DHEACBCP_01119	IOEJFPNL_01201	BOJJNDIM_01465	BJJBANJO_01176	IKPJCLKJ_01239	HMOGKMJD_01232	OINPLJLJ_01254	PGBIGBIK_00905	EEMLNNEB_00539	NHEEFODN_00415	CAOFFAGB_01021	NLFOBEDH_00881	JFOEJGPD_01409	GPKNGAMM_01242	EJAGEKHE_00751	AACIBGPP_00451	OGLBCHLL_00491	LJIJAMJL_01717	NDPOHLNK_01487	AGHNMOCL_01406	AAKDAEMN_00170	PNGEKHEC_00203	HJEPNPLE_00711
hydB		Quinone-reactive Ni/Fe-hydrogenase large chain	1086	1086	1	1	14702				215	1715	1711	BALFPAFJ_00214	CGDBNBCA_00198	NLENHOCB_01237	LHCOLKOE_00489	IJHHNLMA_00287	FMGIHIBL_00513	FJHOEMJB_00288	FCLLLPCE_00052	MBBHBLCA_00051	EGPLHIMJ_01223	PMCAGNOE_01318	EENEJHJG_01296	PJLDKHMB_01710	DHEACBCP_01071	IOEJFPNL_01248	BOJJNDIM_01417	BJJBANJO_01225	IKPJCLKJ_01288	HMOGKMJD_01281	OINPLJLJ_01303	PGBIGBIK_00954	EEMLNNEB_00588	NHEEFODN_00465	CAOFFAGB_00033	NLFOBEDH_00931	JFOEJGPD_01358	GPKNGAMM_01293	EJAGEKHE_00800	AACIBGPP_00402	OGLBCHLL_00442	LJIJAMJL_01668	NDPOHLNK_01536	AGHNMOCL_01456	AAKDAEMN_00218	PNGEKHEC_00154	HJEPNPLE_00663
nhaA_2		Na(+)/H(+) antiporter NhaA	1086	1086	1	1	4667				317	1148	1142	BALFPAFJ_00870	CGDBNBCA_00817	NLENHOCB_01600	LHCOLKOE_00105	IJHHNLMA_00658	FMGIHIBL_00121	FJHOEMJB_00657	FCLLLPCE_00886	MBBHBLCA_00950	EGPLHIMJ_01649	PMCAGNOE_01761	EENEJHJG_01739	PJLDKHMB_00417	DHEACBCP_00103	IOEJFPNL_01606	BOJJNDIM_00254	BJJBANJO_01636	IKPJCLKJ_01704	HMOGKMJD_01701	OINPLJLJ_01865	PGBIGBIK_00404	EEMLNNEB_01737	NHEEFODN_01333	CAOFFAGB_00471	NLFOBEDH_01325	JFOEJGPD_00489	GPKNGAMM_00297	EJAGEKHE_01539	AACIBGPP_00526	OGLBCHLL_00781	LJIJAMJL_00276	NDPOHLNK_00431	AGHNMOCL_00538	AAKDAEMN_00701	PNGEKHEC_01521	HJEPNPLE_00105
group_9789		hypothetical protein	1086	1086	1	1	9523				368	614	613	BALFPAFJ_00131	CGDBNBCA_00272	NLENHOCB_00114	LHCOLKOE_01042	IJHHNLMA_00860	FMGIHIBL_01120	FJHOEMJB_01055	FCLLLPCE_01309	MBBHBLCA_00449	EGPLHIMJ_00124	PMCAGNOE_00116	EENEJHJG_00119	PJLDKHMB_01371	DHEACBCP_01485	IOEJFPNL_00831	BOJJNDIM_00076	BJJBANJO_00115	IKPJCLKJ_00115	HMOGKMJD_00114	OINPLJLJ_00170	PGBIGBIK_00046	EEMLNNEB_00345	NHEEFODN_00914	CAOFFAGB_01401	NLFOBEDH_01144	JFOEJGPD_00579	GPKNGAMM_01117	EJAGEKHE_01055	AACIBGPP_00147	OGLBCHLL_01319	LJIJAMJL_00082	NDPOHLNK_00092	AGHNMOCL_00659	AAKDAEMN_01167	PNGEKHEC_01243	HJEPNPLE_01118
trmL		tRNA (cytidine(34)-2'-O)-methyltransferase	1086	1086	1	1	2658				407	467	466	BALFPAFJ_01107	CGDBNBCA_00684	NLENHOCB_00876	LHCOLKOE_01612	IJHHNLMA_01528	FMGIHIBL_00883	FJHOEMJB_01456	FCLLLPCE_00421	MBBHBLCA_00693	EGPLHIMJ_00864	PMCAGNOE_00869	EENEJHJG_00939	PJLDKHMB_00267	DHEACBCP_01611	IOEJFPNL_00892	BOJJNDIM_01271	BJJBANJO_00872	IKPJCLKJ_00929	HMOGKMJD_00925	OINPLJLJ_00940	PGBIGBIK_01010	EEMLNNEB_00908	NHEEFODN_00182	CAOFFAGB_01498	NLFOBEDH_01685	JFOEJGPD_00307	GPKNGAMM_01376	EJAGEKHE_01769	AACIBGPP_00619	OGLBCHLL_00604	LJIJAMJL_00416	NDPOHLNK_01605	AGHNMOCL_01616	AAKDAEMN_01119	PNGEKHEC_00045	HJEPNPLE_01248
rpmB		50S ribosomal protein L28	1085	1085	1	1	10362				191	194	193	BALFPAFJ_00342	CGDBNBCA_00647	NLENHOCB_00434	LHCOLKOE_01433	IJHHNLMA_01644	FMGIHIBL_01720	FJHOEMJB_01643	FCLLLPCE_01692	MBBHBLCA_01570	EGPLHIMJ_00432	PMCAGNOE_00435	EENEJHJG_00496	PJLDKHMB_00733	DHEACBCP_00854	IOEJFPNL_00450	BOJJNDIM_00930	BJJBANJO_00432	IKPJCLKJ_00491	HMOGKMJD_00487	OINPLJLJ_00495	PGBIGBIK_00635	EEMLNNEB_01227	NHEEFODN_00956	CAOFFAGB_00377	NLFOBEDH_01832	JFOEJGPD_00017	GPKNGAMM_00887	EJAGEKHE_01676	AACIBGPP_00929	OGLBCHLL_00271	LJIJAMJL_01006	NDPOHLNK_00210	AGHNMOCL_01316	AAKDAEMN_00638	PNGEKHEC_01093	HJEPNPLE_00501
atpC		ATP synthase epsilon chain	1085	1085	1	1	9505				389	389	389	BALFPAFJ_00119	CGDBNBCA_00284	NLENHOCB_00102	LHCOLKOE_01054	IJHHNLMA_00848	FMGIHIBL_01108	FJHOEMJB_01067	FCLLLPCE_01321	MBBHBLCA_00437	EGPLHIMJ_00112	PMCAGNOE_00104	EENEJHJG_00107	PJLDKHMB_01359	DHEACBCP_01473	IOEJFPNL_00819	BOJJNDIM_00088	BJJBANJO_00103	IKPJCLKJ_00103	HMOGKMJD_00102	OINPLJLJ_00158	PGBIGBIK_00034	EEMLNNEB_00333	NHEEFODN_00902	CAOFFAGB_01413	NLFOBEDH_01132	JFOEJGPD_00591	GPKNGAMM_01129	EJAGEKHE_01067	AACIBGPP_00159	OGLBCHLL_01331	LJIJAMJL_00094	NDPOHLNK_00080	AGHNMOCL_00671	AAKDAEMN_01155	PNGEKHEC_01231	HJEPNPLE_01130
group_11179		hypothetical protein	1085	1085	1	1	4684				845	845	845	BALFPAFJ_00859	CGDBNBCA_00828	NLENHOCB_01589	LHCOLKOE_00116	IJHHNLMA_00647	FMGIHIBL_00132	FJHOEMJB_00646	FCLLLPCE_00875	MBBHBLCA_00961	EGPLHIMJ_01638	PMCAGNOE_01750	EENEJHJG_01728	PJLDKHMB_00406	DHEACBCP_00092	IOEJFPNL_01595	BOJJNDIM_00243	BJJBANJO_01625	IKPJCLKJ_01693	HMOGKMJD_01690	OINPLJLJ_01854	PGBIGBIK_00393	EEMLNNEB_01726	NHEEFODN_01322	CAOFFAGB_00557	NLFOBEDH_01314	JFOEJGPD_00478	GPKNGAMM_00286	EJAGEKHE_01528	AACIBGPP_00515	OGLBCHLL_01145	LJIJAMJL_00265	NDPOHLNK_00442	AGHNMOCL_00549	AAKDAEMN_00354	PNGEKHEC_01510	HJEPNPLE_00116
group_11202		hypothetical protein	1085	1085	1	1	2894				326	491	490	BALFPAFJ_01426	CGDBNBCA_00713	NLENHOCB_00972	LHCOLKOE_01519	IJHHNLMA_00019	FMGIHIBL_00790	FJHOEMJB_00020	FCLLLPCE_00328	MBBHBLCA_00323	EGPLHIMJ_00955	PMCAGNOE_00962	EENEJHJG_01025	PJLDKHMB_01157	DHEACBCP_01366	IOEJFPNL_00987	BOJJNDIM_01520	BJJBANJO_00956	IKPJCLKJ_01019	HMOGKMJD_01010	OINPLJLJ_01030	PGBIGBIK_00254	EEMLNNEB_00198	NHEEFODN_00852	CAOFFAGB_00844	NLFOBEDH_01563	JFOEJGPD_00089	GPKNGAMM_00689	EJAGEKHE_00424	AACIBGPP_01297	OGLBCHLL_00643	LJIJAMJL_01634	NDPOHLNK_00791	AGHNMOCL_00404	AAKDAEMN_01127	PNGEKHEC_00454	HJEPNPLE_01676
kdsC		3-deoxy-D-manno-octulosonate 8-phosphate phosphatase KdsC	1085	1085	1	1	12942				488	488	488	BALFPAFJ_01558	CGDBNBCA_01596	NLENHOCB_00630	LHCOLKOE_01233	IJHHNLMA_01243	FMGIHIBL_01521	FJHOEMJB_01291	FCLLLPCE_01495	MBBHBLCA_00792	EGPLHIMJ_00626	PMCAGNOE_00626	EENEJHJG_00697	PJLDKHMB_00547	DHEACBCP_00257	IOEJFPNL_00262	BOJJNDIM_00740	BJJBANJO_00631	IKPJCLKJ_00691	HMOGKMJD_00687	OINPLJLJ_00695	PGBIGBIK_01184	EEMLNNEB_00172	NHEEFODN_01143	CAOFFAGB_01222	NLFOBEDH_00262	JFOEJGPD_01477	GPKNGAMM_01558	EJAGEKHE_01378	AACIBGPP_00035	OGLBCHLL_00041	LJIJAMJL_01333	NDPOHLNK_01019	AGHNMOCL_00093	AAKDAEMN_01397	PNGEKHEC_01068	HJEPNPLE_00329
rpsU		hypothetical protein	1085	1085	1	1	10131				197	212	197	BALFPAFJ_01295	CGDBNBCA_01097	NLENHOCB_00350	LHCOLKOE_00806	IJHHNLMA_01093	FMGIHIBL_01359	FJHOEMJB_00823	FCLLLPCE_01071	MBBHBLCA_00594	EGPLHIMJ_00356	PMCAGNOE_00351	EENEJHJG_00413	PJLDKHMB_00121	DHEACBCP_01290	IOEJFPNL_00645	BOJJNDIM_00520	BJJBANJO_00353	IKPJCLKJ_00408	HMOGKMJD_00407	OINPLJLJ_00412	PGBIGBIK_00133	EEMLNNEB_01072	NHEEFODN_00585	CAOFFAGB_00407	NLFOBEDH_00556	JFOEJGPD_00207	GPKNGAMM_00433	EJAGEKHE_00861	AACIBGPP_00853	OGLBCHLL_00833	LJIJAMJL_00188	NDPOHLNK_00534	AGHNMOCL_00764	AAKDAEMN_01472	PNGEKHEC_00507	HJEPNPLE_01385
rpmE		50S ribosomal protein L31	1085	1085	1	1	7475				200	200	200	BALFPAFJ_00985	CGDBNBCA_00572	NLENHOCB_00150	LHCOLKOE_01006	IJHHNLMA_00895	FMGIHIBL_01157	FJHOEMJB_01020	FCLLLPCE_01272	MBBHBLCA_01136	EGPLHIMJ_00159	PMCAGNOE_00151	EENEJHJG_00241	PJLDKHMB_01409	DHEACBCP_00901	IOEJFPNL_00098	BOJJNDIM_01223	BJJBANJO_00149	IKPJCLKJ_00149	HMOGKMJD_00204	OINPLJLJ_00296	PGBIGBIK_01055	EEMLNNEB_00127	NHEEFODN_00709	CAOFFAGB_00335	NLFOBEDH_01900	JFOEJGPD_00638	GPKNGAMM_01661	EJAGEKHE_00387	AACIBGPP_00280	OGLBCHLL_00526	LJIJAMJL_00143	NDPOHLNK_00018	AGHNMOCL_00965	AAKDAEMN_00372	PNGEKHEC_00801	HJEPNPLE_01069
group_12762		hypothetical protein	1085	1085	1	1	8844			Hypothetical protein with no hits to refseq/uniprot/clusters/cdd/tigrfams/pfam overlapping another protein with hits	191	191	191	BALFPAFJ_01056	CGDBNBCA_01587	NLENHOCB_00229	LHCOLKOE_00926	IJHHNLMA_00970	FMGIHIBL_01236	FJHOEMJB_00945	FCLLLPCE_01192	MBBHBLCA_01268	EGPLHIMJ_00234	PMCAGNOE_00232	EENEJHJG_00161	PJLDKHMB_00809	DHEACBCP_00603	IOEJFPNL_00018	BOJJNDIM_00598	BJJBANJO_00231	IKPJCLKJ_00229	HMOGKMJD_00285	OINPLJLJ_00212	PGBIGBIK_01132	EEMLNNEB_00059	NHEEFODN_00789	CAOFFAGB_00713	NLFOBEDH_00725	JFOEJGPD_01450	GPKNGAMM_01016	EJAGEKHE_01012	AACIBGPP_00210	OGLBCHLL_00030	LJIJAMJL_01157	NDPOHLNK_00288	AGHNMOCL_01114	AAKDAEMN_00583	PNGEKHEC_00871	HJEPNPLE_00251
group_17027		hypothetical protein	1085	1087	1.01	1	8826				971	971	971	BALFPAFJ_01052	CGDBNBCA_01323	NLENHOCB_00225	LHCOLKOE_00930	IJHHNLMA_00966	FMGIHIBL_01232	FJHOEMJB_00949	FCLLLPCE_01196	MBBHBLCA_01264	EGPLHIMJ_00230	PMCAGNOE_00228	EENEJHJG_00165	PJLDKHMB_00805	DHEACBCP_00599	IOEJFPNL_00022	BOJJNDIM_00602	BJJBANJO_00227	IKPJCLKJ_00225		OINPLJLJ_00216	PGBIGBIK_01128	EEMLNNEB_00055	NHEEFODN_00785	CAOFFAGB_00625	NLFOBEDH_00721	JFOEJGPD_00681	GPKNGAMM_00160	EJAGEKHE_01008	AACIBGPP_00214	OGLBCHLL_01219	LJIJAMJL_01153	NDPOHLNK_00292	AGHNMOCL_01118	AAKDAEMN_01240	PNGEKHEC_00867	HJEPNPLE_00255
infC		Translation initiation factor IF-3	1085	1089	1.01	1	8713				518	518	518	BALFPAFJ_01030	CGDBNBCA_00420	NLENHOCB_00202	LHCOLKOE_00954	IJHHNLMA_00943	FMGIHIBL_01208	FJHOEMJB_00972	FCLLLPCE_01220	MBBHBLCA_01240	EGPLHIMJ_00207	PMCAGNOE_00204	EENEJHJG_00190	PJLDKHMB_00782	DHEACBCP_00576	IOEJFPNL_00045	BOJJNDIM_00624	BJJBANJO_00202	IKPJCLKJ_00200	HMOGKMJD_00256	OINPLJLJ_00241	PGBIGBIK_01106	EEMLNNEB_00031	NHEEFODN_00759	CAOFFAGB_00110	NLFOBEDH_00700	JFOEJGPD_00966	GPKNGAMM_01008	EJAGEKHE_00987	AACIBGPP_00235	OGLBCHLL_01198	LJIJAMJL_01132	NDPOHLNK_00313	AGHNMOCL_01139	AAKDAEMN_01217	PNGEKHEC_00846	HJEPNPLE_00279
pheA		Bifunctional chorismate mutase/prephenate dehydratase	1085	1109	1.03	1	9971				1073	1073	1073	BALFPAFJ_01353	CGDBNBCA_00311	NLENHOCB_00296	LHCOLKOE_00861	IJHHNLMA_01041	FMGIHIBL_01305	FJHOEMJB_00875	FCLLLPCE_01125	MBBHBLCA_00539	EGPLHIMJ_00304	PMCAGNOE_00298	EENEJHJG_00361	PJLDKHMB_00177	DHEACBCP_01237	IOEJFPNL_00698	BOJJNDIM_00997	BJJBANJO_00301	IKPJCLKJ_00356	HMOGKMJD_00355	OINPLJLJ_00360	PGBIGBIK_00186	EEMLNNEB_00241	NHEEFODN_00637	CAOFFAGB_00619	NLFOBEDH_00610	JFOEJGPD_01586	GPKNGAMM_01062	EJAGEKHE_00076	AACIBGPP_00801	OGLBCHLL_00653	LJIJAMJL_01225	NDPOHLNK_00586	AGHNMOCL_00816	AAKDAEMN_00296	PNGEKHEC_00296	HJEPNPLE_01329
uvrC		UvrABC system protein C	1085	1085	1	1	14751				407	1808	1784	BALFPAFJ_00195	CGDBNBCA_00218	NLENHOCB_01217	LHCOLKOE_00508	IJHHNLMA_00267	FMGIHIBL_00532	FJHOEMJB_00268	FCLLLPCE_00071	MBBHBLCA_00070	EGPLHIMJ_01203	PMCAGNOE_01299	EENEJHJG_01276	PJLDKHMB_01691	DHEACBCP_01090	IOEJFPNL_01229	BOJJNDIM_01436	BJJBANJO_01205	IKPJCLKJ_01268	HMOGKMJD_01261	OINPLJLJ_01283	PGBIGBIK_00935	EEMLNNEB_00568	NHEEFODN_00445	CAOFFAGB_01714	NLFOBEDH_00911	JFOEJGPD_01379	GPKNGAMM_01272	EJAGEKHE_00780	AACIBGPP_00422	OGLBCHLL_00462	LJIJAMJL_01688	NDPOHLNK_01516	AGHNMOCL_01436	AAKDAEMN_00199	PNGEKHEC_00174	HJEPNPLE_00682
ribF		Bifunctional riboflavin kinase/FMN adenylyltransferase	1085	1085	1	1	13054				143	866	848	BALFPAFJ_01613	CGDBNBCA_01651	NLENHOCB_00574	LHCOLKOE_01291	IJHHNLMA_01299	FMGIHIBL_01579	FJHOEMJB_01235	FCLLLPCE_01551	MBBHBLCA_01429	EGPLHIMJ_00570	PMCAGNOE_00569	EENEJHJG_00638	PJLDKHMB_00604	DHEACBCP_00659	IOEJFPNL_00318	BOJJNDIM_00797	BJJBANJO_00575	IKPJCLKJ_00634	HMOGKMJD_00630	OINPLJLJ_00638	PGBIGBIK_01452	EEMLNNEB_00669	NHEEFODN_01087	CAOFFAGB_00201	NLFOBEDH_00204	JFOEJGPD_00134	GPKNGAMM_01502	EJAGEKHE_01323	AACIBGPP_00090	OGLBCHLL_00096	LJIJAMJL_01278	NDPOHLNK_00964	AGHNMOCL_00149	AAKDAEMN_01354	PNGEKHEC_01013	HJEPNPLE_00385
mnmC		tRNA 5-methylaminomethyl-2-thiouridine biosynthesis bifunctional protein MnmC	1085	1085	1	1	14700				344	1856	1819	BALFPAFJ_00216	CGDBNBCA_00196	NLENHOCB_01239	LHCOLKOE_00487	IJHHNLMA_00289	FMGIHIBL_00511	FJHOEMJB_00290	FCLLLPCE_00050	MBBHBLCA_00049	EGPLHIMJ_01225	PMCAGNOE_01320	EENEJHJG_01298	PJLDKHMB_01712	DHEACBCP_01069	IOEJFPNL_01250	BOJJNDIM_01415	BJJBANJO_01227	IKPJCLKJ_01290	HMOGKMJD_01283	OINPLJLJ_01305	PGBIGBIK_00956	EEMLNNEB_00590	NHEEFODN_00467	CAOFFAGB_00031	NLFOBEDH_00933	JFOEJGPD_01356	GPKNGAMM_01295	EJAGEKHE_00802	AACIBGPP_00400	OGLBCHLL_00440	LJIJAMJL_01666	NDPOHLNK_01538	AGHNMOCL_01458	AAKDAEMN_00220	PNGEKHEC_00152	HJEPNPLE_00661
btuD_3		Carboxynorspermidine synthase	1085	1405	1.3	1	7506				104	2144	1132	BALFPAFJ_01000	CGDBNBCA_00949	NLENHOCB_00167	LHCOLKOE_00990	IJHHNLMA_00912	FMGIHIBL_01172	FJHOEMJB_01003	FCLLLPCE_01257	MBBHBLCA_01151 MBBHBLCA_01152	EGPLHIMJ_00176	PMCAGNOE_00168	EENEJHJG_00225	PJLDKHMB_01215 PJLDKHMB_01214	DHEACBCP_00916 DHEACBCP_00917	IOEJFPNL_00081 IOEJFPNL_00080	BOJJNDIM_01206 BOJJNDIM_01205	BJJBANJO_00166	IKPJCLKJ_00165	HMOGKMJD_00221	OINPLJLJ_00279	PGBIGBIK_01071	EEMLNNEB_00160 EEMLNNEB_00159	NHEEFODN_00724	CAOFFAGB_01353 CAOFFAGB_01352	NLFOBEDH_01884	JFOEJGPD_00996	GPKNGAMM_00978	EJAGEKHE_00835 EJAGEKHE_00834	AACIBGPP_00265	OGLBCHLL_01168	LJIJAMJL_00159 LJIJAMJL_00160	NDPOHLNK_00058	AGHNMOCL_00950	AAKDAEMN_01187 AAKDAEMN_01188	PNGEKHEC_00816	HJEPNPLE_00310 HJEPNPLE_00309
group_4457		hypothetical protein	1085	1085	1	1	14737				221	482	480	BALFPAFJ_00203	CGDBNBCA_00210	NLENHOCB_01225	LHCOLKOE_00500	IJHHNLMA_00275	FMGIHIBL_00524	FJHOEMJB_00276	FCLLLPCE_00063	MBBHBLCA_00062	EGPLHIMJ_01211	PMCAGNOE_01307	EENEJHJG_01284	PJLDKHMB_01699	DHEACBCP_01082	IOEJFPNL_01237	BOJJNDIM_01428	BJJBANJO_01213	IKPJCLKJ_01276	HMOGKMJD_01269	OINPLJLJ_01291	PGBIGBIK_00943	EEMLNNEB_00576	NHEEFODN_00453	CAOFFAGB_01722	NLFOBEDH_00919	JFOEJGPD_01371	GPKNGAMM_01280	EJAGEKHE_00788	AACIBGPP_00414	OGLBCHLL_00454	LJIJAMJL_01680	NDPOHLNK_01524	AGHNMOCL_01444	AAKDAEMN_00207	PNGEKHEC_00166	HJEPNPLE_00674
group_4798		hypothetical protein	1085	1085	1	1	2950				209	461	323	BALFPAFJ_00510	CGDBNBCA_01556	NLENHOCB_01005	LHCOLKOE_00721	IJHHNLMA_00052	FMGIHIBL_00757	FJHOEMJB_00053	FCLLLPCE_00295	MBBHBLCA_00290	EGPLHIMJ_00988	PMCAGNOE_01080	EENEJHJG_01058	PJLDKHMB_01468	DHEACBCP_00385	IOEJFPNL_01020	BOJJNDIM_01580	BJJBANJO_00989	IKPJCLKJ_01052	HMOGKMJD_01043	OINPLJLJ_01063	PGBIGBIK_00716	EEMLNNEB_00769	NHEEFODN_01558	CAOFFAGB_00795	NLFOBEDH_00364	JFOEJGPD_00748	GPKNGAMM_00722	EJAGEKHE_00457	AACIBGPP_01330	OGLBCHLL_00870	LJIJAMJL_01601	NDPOHLNK_00758	AGHNMOCL_00371	AAKDAEMN_00014	PNGEKHEC_00567	HJEPNPLE_01029
murC		UDP-N-acetylmuramate--L-alanine ligase	1085	1085	1	1	3046				257	1298	1295	BALFPAFJ_00540	CGDBNBCA_01523	NLENHOCB_01037	LHCOLKOE_00690	IJHHNLMA_00081	FMGIHIBL_00724	FJHOEMJB_00082	FCLLLPCE_00262	MBBHBLCA_00256	EGPLHIMJ_01017	PMCAGNOE_01110	EENEJHJG_01087	PJLDKHMB_01497	DHEACBCP_00355	IOEJFPNL_01049	BOJJNDIM_01610	BJJBANJO_01019	IKPJCLKJ_01081	HMOGKMJD_01072	OINPLJLJ_01092	PGBIGBIK_00746	EEMLNNEB_01403	NHEEFODN_01588	CAOFFAGB_01256	NLFOBEDH_00395	JFOEJGPD_00780	GPKNGAMM_00753	EJAGEKHE_00487	AACIBGPP_01364	OGLBCHLL_00964	LJIJAMJL_01571	NDPOHLNK_00724	AGHNMOCL_00251	AAKDAEMN_00043	PNGEKHEC_00601	HJEPNPLE_00996
serB		Phosphoserine phosphatase	1085	1113	1.03	1	9724				302	647	622	BALFPAFJ_01383	CGDBNBCA_01392	NLENHOCB_00267	LHCOLKOE_00892	IJHHNLMA_01007	FMGIHIBL_01272	FJHOEMJB_00908	FCLLLPCE_01158	MBBHBLCA_00509	EGPLHIMJ_00271	PMCAGNOE_00267	EENEJHJG_00271	PJLDKHMB_00213	DHEACBCP_01204	IOEJFPNL_00728	BOJJNDIM_01032	BJJBANJO_00267	IKPJCLKJ_00266	HMOGKMJD_00321	OINPLJLJ_00326	PGBIGBIK_00221	EEMLNNEB_01392	NHEEFODN_00672	CAOFFAGB_01104	NLFOBEDH_00646	JFOEJGPD_01548	GPKNGAMM_01100	EJAGEKHE_00041	AACIBGPP_00766	OGLBCHLL_01541	LJIJAMJL_01190	NDPOHLNK_01157	AGHNMOCL_00848	AAKDAEMN_00327	PNGEKHEC_00261	HJEPNPLE_01299
group_5709		hypothetical protein	1085	1085	1	1	4392				236	239	238	BALFPAFJ_00956	CGDBNBCA_01352	NLENHOCB_00010	LHCOLKOE_00019	IJHHNLMA_00750	FMGIHIBL_00019	FJHOEMJB_00749	FCLLLPCE_00988	MBBHBLCA_01372	EGPLHIMJ_00010	PMCAGNOE_00010	EENEJHJG_00011	PJLDKHMB_00518	DHEACBCP_00189	IOEJFPNL_01695	BOJJNDIM_00340	BJJBANJO_00011	IKPJCLKJ_00011	HMOGKMJD_00011	OINPLJLJ_00058	PGBIGBIK_00491	EEMLNNEB_00825	NHEEFODN_01425	CAOFFAGB_00062	NLFOBEDH_01413	JFOEJGPD_00654	GPKNGAMM_00623	EJAGEKHE_01641	AACIBGPP_00997	OGLBCHLL_01292	LJIJAMJL_00378	NDPOHLNK_00339	AGHNMOCL_00445	AAKDAEMN_00785	PNGEKHEC_01155	HJEPNPLE_00021
purN		Phosphoribosylglycinamide formyltransferase	1085	1086	1.01	1	7574				287	566	565	BALFPAFJ_01010	CGDBNBCA_00939	NLENHOCB_00182	LHCOLKOE_00975	IJHHNLMA_00922	FMGIHIBL_01188	FJHOEMJB_00993	FCLLLPCE_01240	MBBHBLCA_01220	EGPLHIMJ_00186	PMCAGNOE_00183	EENEJHJG_00210	PJLDKHMB_00762	DHEACBCP_00556	IOEJFPNL_00066	BOJJNDIM_00644	BJJBANJO_00182	IKPJCLKJ_00180	HMOGKMJD_00236	OINPLJLJ_00264	PGBIGBIK_01086	EEMLNNEB_00011	NHEEFODN_00734	CAOFFAGB_00284	NLFOBEDH_01874	JFOEJGPD_00986	GPKNGAMM_00988	EJAGEKHE_00964	AACIBGPP_00255	OGLBCHLL_01178	LJIJAMJL_00857	NDPOHLNK_01103	AGHNMOCL_00940	AAKDAEMN_01198	PNGEKHEC_00826	HJEPNPLE_00299
murB		UDP-N-acetylenolpyruvoylglucosamine reductase	1085	1085	1	1	4546				728	776	775	BALFPAFJ_00895	CGDBNBCA_01244	NLENHOCB_01624	LHCOLKOE_00081	IJHHNLMA_00682	FMGIHIBL_00081	FJHOEMJB_00681	FCLLLPCE_00926	MBBHBLCA_00926	EGPLHIMJ_01673	PMCAGNOE_01802	EENEJHJG_01763	PJLDKHMB_00457	DHEACBCP_00127	IOEJFPNL_01631	BOJJNDIM_00279	BJJBANJO_01660	IKPJCLKJ_01728	HMOGKMJD_01725	OINPLJLJ_01889	PGBIGBIK_00429	EEMLNNEB_01761	NHEEFODN_01358	CAOFFAGB_01791	NLFOBEDH_01350	JFOEJGPD_01038	GPKNGAMM_00322	EJAGEKHE_01577	AACIBGPP_01532	OGLBCHLL_00213	LJIJAMJL_00314	NDPOHLNK_00406	AGHNMOCL_00513	AAKDAEMN_00725	PNGEKHEC_00409	HJEPNPLE_00081
lldP		L-lactate permease	1085	1085	1	1	9445				179	1697	1669	BALFPAFJ_00088	CGDBNBCA_01513	NLENHOCB_00072	LHCOLKOE_01085	IJHHNLMA_00818	FMGIHIBL_01077	FJHOEMJB_01097	FCLLLPCE_01352	MBBHBLCA_00406	EGPLHIMJ_00082	PMCAGNOE_00074	EENEJHJG_00077	PJLDKHMB_01328	DHEACBCP_01443	IOEJFPNL_00784	BOJJNDIM_00118	BJJBANJO_00073	IKPJCLKJ_00073	HMOGKMJD_00072	OINPLJLJ_00128	PGBIGBIK_00004	EEMLNNEB_00967	NHEEFODN_00872	CAOFFAGB_00054	NLFOBEDH_01097	JFOEJGPD_00621	GPKNGAMM_00519	EJAGEKHE_01048	AACIBGPP_00189	OGLBCHLL_01452	LJIJAMJL_00125	NDPOHLNK_00874	AGHNMOCL_00701	AAKDAEMN_00389	PNGEKHEC_01201	HJEPNPLE_00842
group_7393		hypothetical protein	1085	1085	1	1	14773				209	335	331	BALFPAFJ_00180	CGDBNBCA_00232	NLENHOCB_01203	LHCOLKOE_00523	IJHHNLMA_00253	FMGIHIBL_00546	FJHOEMJB_00254	FCLLLPCE_00085	MBBHBLCA_00084	EGPLHIMJ_01189	PMCAGNOE_01285	EENEJHJG_01262	PJLDKHMB_01677	DHEACBCP_01104	IOEJFPNL_01215	BOJJNDIM_01450	BJJBANJO_01191	IKPJCLKJ_01254	HMOGKMJD_01247	OINPLJLJ_01269	PGBIGBIK_00920	EEMLNNEB_00554	NHEEFODN_00430	CAOFFAGB_01700	NLFOBEDH_00896	JFOEJGPD_01394	GPKNGAMM_01257	EJAGEKHE_00766	AACIBGPP_00436	OGLBCHLL_00476	LJIJAMJL_01702	NDPOHLNK_01502	AGHNMOCL_01421	AAKDAEMN_00185	PNGEKHEC_00188	HJEPNPLE_00696
tmk		Thymidylate kinase	1085	1085	1	1	2344				575	581	577	BALFPAFJ_00671	CGDBNBCA_00158	NLENHOCB_00742	LHCOLKOE_01743	IJHHNLMA_01401	FMGIHIBL_01016	FJHOEMJB_01582	FCLLLPCE_00553	MBBHBLCA_00912	EGPLHIMJ_00737	PMCAGNOE_00740	EENEJHJG_00808	PJLDKHMB_00854	DHEACBCP_00507	IOEJFPNL_00563	BOJJNDIM_00503	BJJBANJO_00741	IKPJCLKJ_00798	HMOGKMJD_00794	OINPLJLJ_00809	PGBIGBIK_01650	EEMLNNEB_00984	NHEEFODN_00056	CAOFFAGB_01663	NLFOBEDH_01516	JFOEJGPD_00357	GPKNGAMM_01184	EJAGEKHE_00159	AACIBGPP_00542	OGLBCHLL_01232	LJIJAMJL_00819	NDPOHLNK_01090	AGHNMOCL_00644	AAKDAEMN_00554	PNGEKHEC_00713	HJEPNPLE_00776
group_7559		hypothetical protein	1085	1085	1	1	12746			Hypothetical protein with no hits to refseq/uniprot/clusters/cdd/tigrfams/pfam overlapping another protein with hits	515	752	751	BALFPAFJ_01503	CGDBNBCA_00871	NLENHOCB_00689	LHCOLKOE_01169	IJHHNLMA_01189	FMGIHIBL_01459	FJHOEMJB_01345	FCLLLPCE_01434	MBBHBLCA_00852	EGPLHIMJ_00679	PMCAGNOE_00685	EENEJHJG_00754	PJLDKHMB_01274	DHEACBCP_00929	IOEJFPNL_00200	BOJJNDIM_00681	BJJBANJO_00691	IKPJCLKJ_00748	HMOGKMJD_00745	OINPLJLJ_00756	PGBIGBIK_01537	EEMLNNEB_00475	NHEEFODN_01209	CAOFFAGB_01306	NLFOBEDH_01012	JFOEJGPD_00895	GPKNGAMM_00544	EJAGEKHE_00666	AACIBGPP_01590	OGLBCHLL_00920	LJIJAMJL_01781	NDPOHLNK_00114	AGHNMOCL_00021	AAKDAEMN_01056	PNGEKHEC_00910	HJEPNPLE_00798
hydC		Quinone-reactive Ni/Fe-hydrogenase B-type cytochrome subunit	1085	1085	1	1	14703				173	692	691	BALFPAFJ_00213	CGDBNBCA_00199	NLENHOCB_01236	LHCOLKOE_00490	IJHHNLMA_00286	FMGIHIBL_00514	FJHOEMJB_00287	FCLLLPCE_00053	MBBHBLCA_00052	EGPLHIMJ_01222	PMCAGNOE_01317	EENEJHJG_01295	PJLDKHMB_01709	DHEACBCP_01072	IOEJFPNL_01247	BOJJNDIM_01418	BJJBANJO_01224	IKPJCLKJ_01287	HMOGKMJD_01280	OINPLJLJ_01302	PGBIGBIK_00953	EEMLNNEB_00587	NHEEFODN_00464	CAOFFAGB_00034	NLFOBEDH_00930	JFOEJGPD_01359	GPKNGAMM_01292	EJAGEKHE_00799	AACIBGPP_00403	OGLBCHLL_00443	LJIJAMJL_01669	NDPOHLNK_01535	AGHNMOCL_01455	AAKDAEMN_00217	PNGEKHEC_00155	HJEPNPLE_00664
yabJ_2		2-iminobutanoate/2-iminopropanoate deaminase	1085	1085	1	1	12429				362	362	362	BALFPAFJ_00731	CGDBNBCA_01179	NLENHOCB_01369	LHCOLKOE_00360	IJHHNLMA_00397	FMGIHIBL_00391	FJHOEMJB_00398	FCLLLPCE_00620	MBBHBLCA_01746	EGPLHIMJ_01332	PMCAGNOE_01494	EENEJHJG_01474	PJLDKHMB_00981	DHEACBCP_01786	IOEJFPNL_01351	BOJJNDIM_01143	BJJBANJO_01378	IKPJCLKJ_01446	HMOGKMJD_01439	OINPLJLJ_01602	PGBIGBIK_01252	EEMLNNEB_01530	NHEEFODN_01507	CAOFFAGB_00993	NLFOBEDH_01226	JFOEJGPD_00528	GPKNGAMM_00941	EJAGEKHE_00290	AACIBGPP_00347	OGLBCHLL_01017	LJIJAMJL_00926	NDPOHLNK_01424	AGHNMOCL_01212	AAKDAEMN_00976	PNGEKHEC_01596	HJEPNPLE_01490
moeA_2		Molybdopterin molybdenumtransferase	1085	1085	1	1	5173				1190	1193	1190	BALFPAFJ_00401	CGDBNBCA_00018	NLENHOCB_01476	LHCOLKOE_00244	IJHHNLMA_00522	FMGIHIBL_00257	FJHOEMJB_00522	FCLLLPCE_00750	MBBHBLCA_01671	EGPLHIMJ_01515	PMCAGNOE_01624	EENEJHJG_01608	PJLDKHMB_01089	DHEACBCP_01658	IOEJFPNL_01470	BOJJNDIM_00436	BJJBANJO_01506	IKPJCLKJ_01573	HMOGKMJD_01571	OINPLJLJ_01735	PGBIGBIK_01365	EEMLNNEB_01313	NHEEFODN_00336	CAOFFAGB_01454	NLFOBEDH_00782	JFOEJGPD_01114	GPKNGAMM_00123	EJAGEKHE_01177	AACIBGPP_01202	OGLBCHLL_01124	LJIJAMJL_00734	NDPOHLNK_01282	AGHNMOCL_01059	AAKDAEMN_00419	PNGEKHEC_01344	HJEPNPLE_01603
shdB		putative UbiX-like flavin prenyltransferase	1085	1085	1	1	2346				191	563	562	BALFPAFJ_00669	CGDBNBCA_00156	NLENHOCB_00744	LHCOLKOE_01741	IJHHNLMA_01403	FMGIHIBL_01014	FJHOEMJB_01580	FCLLLPCE_00551	MBBHBLCA_00910	EGPLHIMJ_00739	PMCAGNOE_00742	EENEJHJG_00810	PJLDKHMB_00852	DHEACBCP_00509	IOEJFPNL_00561	BOJJNDIM_00501	BJJBANJO_00743	IKPJCLKJ_00800	HMOGKMJD_00796	OINPLJLJ_00811	PGBIGBIK_01648	EEMLNNEB_00986	NHEEFODN_00058	CAOFFAGB_01661	NLFOBEDH_01518	JFOEJGPD_00359	GPKNGAMM_01182	EJAGEKHE_00157	AACIBGPP_00544	OGLBCHLL_01230	LJIJAMJL_00821	NDPOHLNK_01088	AGHNMOCL_00646	AAKDAEMN_00556	PNGEKHEC_00711	HJEPNPLE_00774
nuoM		NADH-quinone oxidoreductase subunit M	1085	1085	1	1	4895				395	1487	1485	BALFPAFJ_00781	CGDBNBCA_00585	NLENHOCB_01506	LHCOLKOE_00198	IJHHNLMA_00563	FMGIHIBL_00217	FJHOEMJB_00562	FCLLLPCE_00790	MBBHBLCA_01044	EGPLHIMJ_01553	PMCAGNOE_01668	EENEJHJG_01648	PJLDKHMB_00326	DHEACBCP_00003	IOEJFPNL_01508	BOJJNDIM_00163	BJJBANJO_01545	IKPJCLKJ_01612	HMOGKMJD_01610	OINPLJLJ_01774	PGBIGBIK_00315	EEMLNNEB_01645	NHEEFODN_01238	CAOFFAGB_01553	NLFOBEDH_00982	JFOEJGPD_00395	GPKNGAMM_00203	EJAGEKHE_01446	AACIBGPP_00693	OGLBCHLL_00694	LJIJAMJL_00548	NDPOHLNK_00861	AGHNMOCL_00631	AAKDAEMN_01565	PNGEKHEC_01427	HJEPNPLE_00201
mkl		putative ribonucleotide transport ATP-binding protein mkl	1085	1085	1	1	4678				245	722	720	BALFPAFJ_00862	CGDBNBCA_00825	NLENHOCB_01592	LHCOLKOE_00113	IJHHNLMA_00650	FMGIHIBL_00129	FJHOEMJB_00649	FCLLLPCE_00878	MBBHBLCA_00958	EGPLHIMJ_01641	PMCAGNOE_01753	EENEJHJG_01731	PJLDKHMB_00409	DHEACBCP_00095	IOEJFPNL_01598	BOJJNDIM_00246	BJJBANJO_01628	IKPJCLKJ_01696	HMOGKMJD_01693	OINPLJLJ_01857	PGBIGBIK_00396	EEMLNNEB_01729	NHEEFODN_01325	CAOFFAGB_00554	NLFOBEDH_01317	JFOEJGPD_00481	GPKNGAMM_00289	EJAGEKHE_01531	AACIBGPP_00518	OGLBCHLL_01148	LJIJAMJL_00268	NDPOHLNK_00439	AGHNMOCL_00546	AAKDAEMN_00351	PNGEKHEC_01513	HJEPNPLE_00113
tig		Trigger factor	1085	1087	1.01	1	7596				224	1373	1333	BALFPAFJ_01016	CGDBNBCA_00933	NLENHOCB_00188	LHCOLKOE_00969	IJHHNLMA_00928	FMGIHIBL_01194	FJHOEMJB_00987	FCLLLPCE_01234	MBBHBLCA_01226	EGPLHIMJ_00192	PMCAGNOE_00189	EENEJHJG_00204	PJLDKHMB_00768	DHEACBCP_00562	IOEJFPNL_00060	BOJJNDIM_00638	BJJBANJO_00188	IKPJCLKJ_00186	HMOGKMJD_00242	OINPLJLJ_00258	PGBIGBIK_01092	EEMLNNEB_00017	NHEEFODN_00740	CAOFFAGB_00290	NLFOBEDH_00686	JFOEJGPD_00980	GPKNGAMM_00994	EJAGEKHE_00970	AACIBGPP_00249	OGLBCHLL_01184	LJIJAMJL_00863	NDPOHLNK_01109	AGHNMOCL_00934	AAKDAEMN_01204	PNGEKHEC_00832	HJEPNPLE_00293
group_8563		hypothetical protein	1085	1085	1	1	10372				479	650	643	BALFPAFJ_00335	CGDBNBCA_00640	NLENHOCB_00441	LHCOLKOE_01426	IJHHNLMA_01637	FMGIHIBL_01713	FJHOEMJB_01636	FCLLLPCE_01685	MBBHBLCA_01563	EGPLHIMJ_00439	PMCAGNOE_00442	EENEJHJG_00503	PJLDKHMB_00726	DHEACBCP_00847	IOEJFPNL_00443	BOJJNDIM_00923	BJJBANJO_00439	IKPJCLKJ_00498	HMOGKMJD_00494	OINPLJLJ_00502	PGBIGBIK_00628	EEMLNNEB_01220	NHEEFODN_00963	CAOFFAGB_00384	NLFOBEDH_01839	JFOEJGPD_00024	GPKNGAMM_00894	EJAGEKHE_01683	AACIBGPP_00936	OGLBCHLL_00278	LJIJAMJL_00999	NDPOHLNK_00217	AGHNMOCL_01323	AAKDAEMN_00631	PNGEKHEC_01100	HJEPNPLE_00508
fdhD		Sulfur carrier protein FdhD	1085	1085	1	1	5188				164	782	781	BALFPAFJ_00413	CGDBNBCA_00007	NLENHOCB_01465	LHCOLKOE_00255	IJHHNLMA_00511	FMGIHIBL_00268	FJHOEMJB_00511	FCLLLPCE_00739	MBBHBLCA_01660	EGPLHIMJ_01504	PMCAGNOE_01613	EENEJHJG_01597	PJLDKHMB_01078	DHEACBCP_01669	IOEJFPNL_01459	BOJJNDIM_00425	BJJBANJO_01495	IKPJCLKJ_01562	HMOGKMJD_01560	OINPLJLJ_01724	PGBIGBIK_01376	EEMLNNEB_01302	NHEEFODN_00325	CAOFFAGB_01465	NLFOBEDH_00793	JFOEJGPD_01125	GPKNGAMM_00112	EJAGEKHE_01188	AACIBGPP_01191	OGLBCHLL_01113	LJIJAMJL_00723	NDPOHLNK_01271	AGHNMOCL_01048	AAKDAEMN_00431	PNGEKHEC_01355	HJEPNPLE_01591
tsaE		hypothetical protein	1085	1085	1	1	12896				368	407	406	BALFPAFJ_01541	CGDBNBCA_00411	NLENHOCB_00647	LHCOLKOE_01214	IJHHNLMA_01225	FMGIHIBL_01502	FJHOEMJB_01309	FCLLLPCE_01476	MBBHBLCA_00811	EGPLHIMJ_00644	PMCAGNOE_00645	EENEJHJG_00715	PJLDKHMB_01316	DHEACBCP_00238	IOEJFPNL_00245	BOJJNDIM_00721	BJJBANJO_00649	IKPJCLKJ_00709	HMOGKMJD_00705	OINPLJLJ_00713	PGBIGBIK_01497	EEMLNNEB_01607	NHEEFODN_01160	CAOFFAGB_01573	NLFOBEDH_00279	JFOEJGPD_00951	GPKNGAMM_01576	EJAGEKHE_01395	AACIBGPP_00009	OGLBCHLL_01347	LJIJAMJL_01351	NDPOHLNK_01036	AGHNMOCL_00076	AAKDAEMN_01413	PNGEKHEC_00732	HJEPNPLE_01181
group_8715		hypothetical protein	1085	1085	1	1	13270			Hypothetical protein with no hits to refseq/uniprot/clusters/cdd/tigrfams/pfam overlapping another protein with hits	134	536	534	BALFPAFJ_01662	CGDBNBCA_01033	NLENHOCB_00526	LHCOLKOE_01341	IJHHNLMA_01351	FMGIHIBL_01629	FJHOEMJB_01183	FCLLLPCE_01601	MBBHBLCA_01480	EGPLHIMJ_00518	PMCAGNOE_00516	EENEJHJG_00587	PJLDKHMB_00653	DHEACBCP_00711	IOEJFPNL_00371	BOJJNDIM_00848	BJJBANJO_00524	IKPJCLKJ_00583	HMOGKMJD_00579	OINPLJLJ_00586	PGBIGBIK_00553	EEMLNNEB_01136	NHEEFODN_01037	CAOFFAGB_00252	NLFOBEDH_00153	JFOEJGPD_01253	GPKNGAMM_01450	EJAGEKHE_01274	AACIBGPP_01051	OGLBCHLL_01077	LJIJAMJL_01412	NDPOHLNK_00912	AGHNMOCL_00891	AAKDAEMN_01303	PNGEKHEC_00961	HJEPNPLE_00436
group_9064		N-carbamoyl-D-amino acid hydrolase	1085	1085	1	1	2741				437	872	871	BALFPAFJ_01466	CGDBNBCA_01431	NLENHOCB_00927	LHCOLKOE_01566	IJHHNLMA_01581	FMGIHIBL_00836	FJHOEMJB_01403	FCLLLPCE_00374	MBBHBLCA_00368	EGPLHIMJ_00916	PMCAGNOE_00915	EENEJHJG_00985	PJLDKHMB_01203	DHEACBCP_00414	IOEJFPNL_00946	BOJJNDIM_00008	BJJBANJO_00916	IKPJCLKJ_00979	HMOGKMJD_00969	OINPLJLJ_00990	PGBIGBIK_00301	EEMLNNEB_00373	NHEEFODN_00228	CAOFFAGB_00869	NLFOBEDH_01455	JFOEJGPD_01084	GPKNGAMM_00391	EJAGEKHE_01815	AACIBGPP_00672	OGLBCHLL_00560	LJIJAMJL_00462	NDPOHLNK_00131	AGHNMOCL_00039	AAKDAEMN_00848	PNGEKHEC_00098	HJEPNPLE_01630
ilvC		Ketol-acid reductoisomerase (NADP(+))	1085	1085	1	1	12971				743	1028	1021	BALFPAFJ_01573	CGDBNBCA_01611	NLENHOCB_00615	LHCOLKOE_01248	IJHHNLMA_01258	FMGIHIBL_01536	FJHOEMJB_01276	FCLLLPCE_01510	MBBHBLCA_00777	EGPLHIMJ_00611	PMCAGNOE_00611	EENEJHJG_00682	PJLDKHMB_00562	DHEACBCP_00273	IOEJFPNL_00277	BOJJNDIM_00755	BJJBANJO_00616	IKPJCLKJ_00676	HMOGKMJD_00672	OINPLJLJ_00680	PGBIGBIK_01169	EEMLNNEB_00187	NHEEFODN_01128	CAOFFAGB_01481	NLFOBEDH_00247	JFOEJGPD_01492	GPKNGAMM_01543	EJAGEKHE_01363	AACIBGPP_00050	OGLBCHLL_00056	LJIJAMJL_01318	NDPOHLNK_01004	AGHNMOCL_00108	AAKDAEMN_01654	PNGEKHEC_01053	HJEPNPLE_00344
bpt		Aspartate/glutamate leucyltransferase	1085	1085	1	1	2972				137	740	718	BALFPAFJ_00520	CGDBNBCA_01546	NLENHOCB_01015	LHCOLKOE_00711	IJHHNLMA_00062	FMGIHIBL_00747	FJHOEMJB_00063	FCLLLPCE_00285	MBBHBLCA_00280	EGPLHIMJ_00998	PMCAGNOE_01090	EENEJHJG_01068	PJLDKHMB_01478	DHEACBCP_00375	IOEJFPNL_01030	BOJJNDIM_01590	BJJBANJO_00999	IKPJCLKJ_01062	HMOGKMJD_01053	OINPLJLJ_01073	PGBIGBIK_00726	EEMLNNEB_00779	NHEEFODN_01568	CAOFFAGB_00785	NLFOBEDH_00374	JFOEJGPD_00758	GPKNGAMM_00732	EJAGEKHE_00467	AACIBGPP_01340	OGLBCHLL_00940	LJIJAMJL_01591	NDPOHLNK_00748	AGHNMOCL_00361	AAKDAEMN_00024	PNGEKHEC_00577	HJEPNPLE_01019
ruvB		Holliday junction ATP-dependent DNA helicase RuvB	1085	1085	1	1	12355				488	1007	1005	BALFPAFJ_00755	CGDBNBCA_01379	NLENHOCB_01342	LHCOLKOE_00385	IJHHNLMA_00371	FMGIHIBL_00416	FJHOEMJB_00372	FCLLLPCE_00595	MBBHBLCA_01771	EGPLHIMJ_01306	PMCAGNOE_01469	EENEJHJG_01448	PJLDKHMB_00956	DHEACBCP_01811	IOEJFPNL_01325	BOJJNDIM_01168	BJJBANJO_01352	IKPJCLKJ_01420	HMOGKMJD_01413	OINPLJLJ_01520	PGBIGBIK_01227	EEMLNNEB_01504	NHEEFODN_01483	CAOFFAGB_00923	NLFOBEDH_01199	JFOEJGPD_01684	GPKNGAMM_01625	EJAGEKHE_00315	AACIBGPP_00323	OGLBCHLL_01480	LJIJAMJL_00901	NDPOHLNK_00048	AGHNMOCL_01188	AAKDAEMN_00952	PNGEKHEC_01572	HJEPNPLE_01466
metK		S-adenosylmethionine synthase	1085	1085	1	1	3140				587	1196	1194	BALFPAFJ_00581	CGDBNBCA_00734	NLENHOCB_01077	LHCOLKOE_00650	IJHHNLMA_00122	FMGIHIBL_00684	FJHOEMJB_00123	FCLLLPCE_00222	MBBHBLCA_00216	EGPLHIMJ_01058	PMCAGNOE_01152	EENEJHJG_01130	PJLDKHMB_01543	DHEACBCP_00315	IOEJFPNL_01090	BOJJNDIM_01651	BJJBANJO_01062	IKPJCLKJ_01124	HMOGKMJD_01115	OINPLJLJ_01135	PGBIGBIK_00788	EEMLNNEB_01444	NHEEFODN_01629	CAOFFAGB_01071	NLFOBEDH_00439	JFOEJGPD_00822	GPKNGAMM_00795	EJAGEKHE_00530	AACIBGPP_01405	OGLBCHLL_00848	LJIJAMJL_01527	NDPOHLNK_00683	AGHNMOCL_01295	AAKDAEMN_00084	PNGEKHEC_00642	HJEPNPLE_00956
group_9870		hypothetical protein	1085	1088	1.01	1	8799				410	422	414	BALFPAFJ_01045	CGDBNBCA_01316	NLENHOCB_00218	LHCOLKOE_00937	IJHHNLMA_00959	FMGIHIBL_01225	FJHOEMJB_00956	FCLLLPCE_01203	MBBHBLCA_01257	EGPLHIMJ_00223	PMCAGNOE_00221	EENEJHJG_00172	PJLDKHMB_00798	DHEACBCP_00592	IOEJFPNL_00029	BOJJNDIM_00609	BJJBANJO_00220	IKPJCLKJ_00218	HMOGKMJD_00274	OINPLJLJ_00223	PGBIGBIK_01121	EEMLNNEB_00048	NHEEFODN_00778	CAOFFAGB_00123	NLFOBEDH_00714	JFOEJGPD_00688	GPKNGAMM_00167	EJAGEKHE_01001	AACIBGPP_00221	OGLBCHLL_01212	LJIJAMJL_01146	NDPOHLNK_00299	AGHNMOCL_01125	AAKDAEMN_01233	PNGEKHEC_00860	HJEPNPLE_00262
dps		DNA protection during starvation protein	1084	1084	1	1	5084				311	458	448	BALFPAFJ_00389	CGDBNBCA_01340	NLENHOCB_01486	LHCOLKOE_00232	IJHHNLMA_00533	FMGIHIBL_00247	FJHOEMJB_00533	FCLLLPCE_00760	MBBHBLCA_01684	EGPLHIMJ_01525	PMCAGNOE_01638	EENEJHJG_01619	PJLDKHMB_01101	DHEACBCP_01647	IOEJFPNL_01482	BOJJNDIM_00449	BJJBANJO_01517	IKPJCLKJ_01584	HMOGKMJD_01582	OINPLJLJ_01745	PGBIGBIK_01596	EEMLNNEB_01324	NHEEFODN_00348	CAOFFAGB_01443	NLFOBEDH_00769	JFOEJGPD_01101	GPKNGAMM_00136	EJAGEKHE_01167	AACIBGPP_01213	OGLBCHLL_00542	LJIJAMJL_00744	NDPOHLNK_01293	AGHNMOCL_01070	AAKDAEMN_00406	PNGEKHEC_01333	HJEPNPLE_01616
group_10707		hypothetical protein	1084	1084	1	1	3146				395	437	436	BALFPAFJ_00585	CGDBNBCA_00730	NLENHOCB_01081	LHCOLKOE_00646	IJHHNLMA_00126	FMGIHIBL_00680	FJHOEMJB_00127	FCLLLPCE_00218	MBBHBLCA_00212	EGPLHIMJ_01062	PMCAGNOE_01156	EENEJHJG_01134	PJLDKHMB_01547	DHEACBCP_00311	IOEJFPNL_01094	BOJJNDIM_01655	BJJBANJO_01067	IKPJCLKJ_01128	HMOGKMJD_01119	OINPLJLJ_01139	PGBIGBIK_00792	EEMLNNEB_01448	NHEEFODN_01633	CAOFFAGB_01075	NLFOBEDH_00443	JFOEJGPD_00826	GPKNGAMM_00799	EJAGEKHE_00534	AACIBGPP_01409	OGLBCHLL_00852	LJIJAMJL_01523	NDPOHLNK_00679	AGHNMOCL_01291	AAKDAEMN_00088	PNGEKHEC_00646	HJEPNPLE_00952
clpP		ATP-dependent Clp protease proteolytic subunit	1084	1086	1.01	1	7595				584	584	584	BALFPAFJ_01015	CGDBNBCA_00934	NLENHOCB_00187	LHCOLKOE_00970	IJHHNLMA_00927	FMGIHIBL_01193	FJHOEMJB_00988	FCLLLPCE_01235	MBBHBLCA_01225	EGPLHIMJ_00191	PMCAGNOE_00188	EENEJHJG_00205	PJLDKHMB_00767	DHEACBCP_00561	IOEJFPNL_00061	BOJJNDIM_00639	BJJBANJO_00187	IKPJCLKJ_00185	HMOGKMJD_00241	OINPLJLJ_00259	PGBIGBIK_01091	EEMLNNEB_00016	NHEEFODN_00739	CAOFFAGB_00289	NLFOBEDH_00685	JFOEJGPD_00981	GPKNGAMM_00993	EJAGEKHE_00969	AACIBGPP_00250	OGLBCHLL_01183	LJIJAMJL_00862	NDPOHLNK_01108	AGHNMOCL_00935	AAKDAEMN_01203	PNGEKHEC_00831	HJEPNPLE_00294
rplY		50S ribosomal protein L25	1084	1115	1.03	1	9951				536	536	536	BALFPAFJ_01358	CGDBNBCA_00316	NLENHOCB_00291	LHCOLKOE_00866	IJHHNLMA_01036	FMGIHIBL_01300	FJHOEMJB_00880	FCLLLPCE_01130	MBBHBLCA_00534	EGPLHIMJ_00299	PMCAGNOE_00293	EENEJHJG_00356	PJLDKHMB_00182	DHEACBCP_01232	IOEJFPNL_00703	BOJJNDIM_01002	BJJBANJO_00296	IKPJCLKJ_00351	HMOGKMJD_00350	OINPLJLJ_00355	PGBIGBIK_00191	EEMLNNEB_00246	NHEEFODN_00642	CAOFFAGB_00614	NLFOBEDH_00615	JFOEJGPD_01581	GPKNGAMM_01067	EJAGEKHE_00071	AACIBGPP_00796	OGLBCHLL_00658	LJIJAMJL_01220	NDPOHLNK_00591	AGHNMOCL_00821	AAKDAEMN_00301	PNGEKHEC_00291	HJEPNPLE_01324
clpX		ATP-dependent Clp protease ATP-binding subunit ClpX	1084	1099	1.02	1	9696				1220	1226	1222	BALFPAFJ_01389	CGDBNBCA_01398	NLENHOCB_00260	LHCOLKOE_00898	IJHHNLMA_01001	FMGIHIBL_01266	FJHOEMJB_00914	FCLLLPCE_01164	MBBHBLCA_00503	EGPLHIMJ_00265	PMCAGNOE_00260	EENEJHJG_00265	PJLDKHMB_00219	DHEACBCP_01198	IOEJFPNL_00734	BOJJNDIM_01038	BJJBANJO_00261	IKPJCLKJ_00260	HMOGKMJD_00315	OINPLJLJ_00320	PGBIGBIK_00227	EEMLNNEB_01386	NHEEFODN_00678	CAOFFAGB_00768	NLFOBEDH_00654	JFOEJGPD_01542	GPKNGAMM_01106	EJAGEKHE_00035	AACIBGPP_00760	OGLBCHLL_01535	LJIJAMJL_01184	NDPOHLNK_01151	AGHNMOCL_00854	AAKDAEMN_00333	PNGEKHEC_00255	HJEPNPLE_01293
cynT		Carbonic anhydrase 1	1084	1086	1.01	1	8816				632	635	634	BALFPAFJ_01050	CGDBNBCA_01321	NLENHOCB_00223	LHCOLKOE_00932	IJHHNLMA_00964	FMGIHIBL_01230	FJHOEMJB_00951	FCLLLPCE_01198	MBBHBLCA_01262	EGPLHIMJ_00228	PMCAGNOE_00226	EENEJHJG_00167	PJLDKHMB_00803	DHEACBCP_00597	IOEJFPNL_00024	BOJJNDIM_00604	BJJBANJO_00225	IKPJCLKJ_00223	HMOGKMJD_00279	OINPLJLJ_00218	PGBIGBIK_01126	EEMLNNEB_00053	NHEEFODN_00783		NLFOBEDH_00719	JFOEJGPD_00683	GPKNGAMM_00162	EJAGEKHE_01006	AACIBGPP_00216	OGLBCHLL_01217	LJIJAMJL_01151	NDPOHLNK_00294	AGHNMOCL_01120	AAKDAEMN_01238	PNGEKHEC_00865	HJEPNPLE_00257
purF		Amidophosphoribosyltransferase	1084	1086	1.01	1	7599				1337	1337	1337	BALFPAFJ_01019	CGDBNBCA_00930	NLENHOCB_00191	LHCOLKOE_00966	IJHHNLMA_00931	FMGIHIBL_01197	FJHOEMJB_00984	FCLLLPCE_01231	MBBHBLCA_01229	EGPLHIMJ_00195	PMCAGNOE_00192	EENEJHJG_00201	PJLDKHMB_00771	DHEACBCP_00565	IOEJFPNL_00057	BOJJNDIM_00635	BJJBANJO_00191	IKPJCLKJ_00189	HMOGKMJD_00245	OINPLJLJ_00255	PGBIGBIK_01095	EEMLNNEB_00020	NHEEFODN_00743	CAOFFAGB_01310	NLFOBEDH_00689	JFOEJGPD_00977	GPKNGAMM_00997	EJAGEKHE_00973	AACIBGPP_00246	OGLBCHLL_01187	LJIJAMJL_00866	NDPOHLNK_01112	AGHNMOCL_00931	AAKDAEMN_01208	PNGEKHEC_00835	HJEPNPLE_00290
thiL		Thiamine-monophosphate kinase	1084	1084	1	1	5285				293	920	819	BALFPAFJ_00462	CGDBNBCA_00349	NLENHOCB_01416	LHCOLKOE_00304	IJHHNLMA_00453	FMGIHIBL_00320	FJHOEMJB_00454	FCLLLPCE_00689	MBBHBLCA_01611	EGPLHIMJ_01445	PMCAGNOE_01564	EENEJHJG_01547	PJLDKHMB_01029	DHEACBCP_01718	IOEJFPNL_01409	BOJJNDIM_00376	BJJBANJO_01445	IKPJCLKJ_01512	HMOGKMJD_01510	OINPLJLJ_01675	PGBIGBIK_01426	EEMLNNEB_01253	NHEEFODN_00276	CAOFFAGB_01115	NLFOBEDH_00052	JFOEJGPD_01175	GPKNGAMM_00062	EJAGEKHE_01237	AACIBGPP_01143	OGLBCHLL_01397	LJIJAMJL_00674	NDPOHLNK_01223	AGHNMOCL_01000	AAKDAEMN_00480	PNGEKHEC_01403	HJEPNPLE_01542
carB		Carbamoyl-phosphate synthase large chain	1084	1111	1.03	1	9704				494	3269	3240	BALFPAFJ_01386	CGDBNBCA_01395	NLENHOCB_00263 NLENHOCB_00264	LHCOLKOE_00895	IJHHNLMA_01004	FMGIHIBL_01269	FJHOEMJB_00911	FCLLLPCE_01161	MBBHBLCA_00506	EGPLHIMJ_00268	PMCAGNOE_00263 PMCAGNOE_00264	EENEJHJG_00268	PJLDKHMB_00216	DHEACBCP_01201	IOEJFPNL_00731	BOJJNDIM_01035	BJJBANJO_00264	IKPJCLKJ_00263	HMOGKMJD_00318	OINPLJLJ_00323	PGBIGBIK_00224	EEMLNNEB_01389	NHEEFODN_00675	CAOFFAGB_01101	NLFOBEDH_00651	JFOEJGPD_01545	GPKNGAMM_01103	EJAGEKHE_00038	AACIBGPP_00763	OGLBCHLL_01538	LJIJAMJL_01187	NDPOHLNK_01154	AGHNMOCL_00851	AAKDAEMN_00330	PNGEKHEC_00258	HJEPNPLE_01296
tal		Transaldolase	1084	1118	1.04	1	9722				179	977	964	BALFPAFJ_01384	CGDBNBCA_01393	NLENHOCB_00266	LHCOLKOE_00893	IJHHNLMA_01006	FMGIHIBL_01271	FJHOEMJB_00909	FCLLLPCE_01159	MBBHBLCA_00508	EGPLHIMJ_00270	PMCAGNOE_00266	EENEJHJG_00270	PJLDKHMB_00214	DHEACBCP_01203	IOEJFPNL_00729	BOJJNDIM_01033	BJJBANJO_00266	IKPJCLKJ_00265	HMOGKMJD_00320	OINPLJLJ_00325	PGBIGBIK_00222	EEMLNNEB_01391	NHEEFODN_00673	CAOFFAGB_01103	NLFOBEDH_00647	JFOEJGPD_01547	GPKNGAMM_01101	EJAGEKHE_00040	AACIBGPP_00765	OGLBCHLL_01540	LJIJAMJL_01189	NDPOHLNK_01156	AGHNMOCL_00849	AAKDAEMN_00328	PNGEKHEC_00260	HJEPNPLE_01298
gdnD		putative guanidinium efflux system subunit GdnD	1084	1119	1.04	1	9942				119	356	313	BALFPAFJ_01360	CGDBNBCA_00318	NLENHOCB_00289	LHCOLKOE_00868	IJHHNLMA_01034	FMGIHIBL_01298	FJHOEMJB_00882	FCLLLPCE_01132	MBBHBLCA_00532	EGPLHIMJ_00297	PMCAGNOE_00291	EENEJHJG_00354	PJLDKHMB_00184	DHEACBCP_01230	IOEJFPNL_00705	BOJJNDIM_01004	BJJBANJO_00294	IKPJCLKJ_00349	HMOGKMJD_00348	OINPLJLJ_00353	PGBIGBIK_00193	EEMLNNEB_00248	NHEEFODN_00644	CAOFFAGB_00612	NLFOBEDH_00617	JFOEJGPD_01579	GPKNGAMM_01069	EJAGEKHE_00069	AACIBGPP_00794	OGLBCHLL_00660	LJIJAMJL_01218	NDPOHLNK_00593	AGHNMOCL_00823	AAKDAEMN_00303	PNGEKHEC_00289
group_5692		hypothetical protein	1084	1084	1	1	5087			Hypothetical protein with no hits to refseq/uniprot/clusters/cdd/tigrfams/pfam overlapping another protein with hits	392	764	729	BALFPAFJ_00391	CGDBNBCA_01342	NLENHOCB_01484	LHCOLKOE_00234	IJHHNLMA_00531	FMGIHIBL_00249	FJHOEMJB_00531	FCLLLPCE_00758	MBBHBLCA_01682	EGPLHIMJ_01523	PMCAGNOE_01636	EENEJHJG_01617	PJLDKHMB_01099	DHEACBCP_01649	IOEJFPNL_01480	BOJJNDIM_00447	BJJBANJO_01515	IKPJCLKJ_01582	HMOGKMJD_01580	OINPLJLJ_01743	PGBIGBIK_01594	EEMLNNEB_01322	NHEEFODN_00346	CAOFFAGB_01445	NLFOBEDH_00771	JFOEJGPD_01103	GPKNGAMM_00134	EJAGEKHE_01169	AACIBGPP_01211	OGLBCHLL_00540	LJIJAMJL_00742	NDPOHLNK_01291	AGHNMOCL_01068	AAKDAEMN_00408	PNGEKHEC_01335	HJEPNPLE_01614
group_6461		hypothetical protein	1084	1084	1	1	2901			Hypothetical protein with no hits to refseq/uniprot/clusters/cdd/tigrfams/pfam overlapping another protein with hits	242	572	571	BALFPAFJ_01421	CGDBNBCA_00708	NLENHOCB_00977	LHCOLKOE_01514	IJHHNLMA_00024	FMGIHIBL_00785	FJHOEMJB_00025	FCLLLPCE_00323	MBBHBLCA_00318	EGPLHIMJ_00960	PMCAGNOE_00967	EENEJHJG_01030	PJLDKHMB_01152	DHEACBCP_01371	IOEJFPNL_00992	BOJJNDIM_01525	BJJBANJO_00961	IKPJCLKJ_01024	HMOGKMJD_01015	OINPLJLJ_01035	PGBIGBIK_00249	EEMLNNEB_00193	NHEEFODN_00847	CAOFFAGB_00839	NLFOBEDH_01558	JFOEJGPD_00094	GPKNGAMM_00694	EJAGEKHE_00429	AACIBGPP_01302	OGLBCHLL_00638	LJIJAMJL_01629	NDPOHLNK_00786	AGHNMOCL_00399	AAKDAEMN_01132	PNGEKHEC_00459	HJEPNPLE_01681
ttgC		putative efflux pump outer membrane protein TtgC	1084	1084	1	1	10123				338	1478	1475	BALFPAFJ_01300	CGDBNBCA_01102	NLENHOCB_00345	LHCOLKOE_00811	IJHHNLMA_01088	FMGIHIBL_01354	FJHOEMJB_00828	FCLLLPCE_01076	MBBHBLCA_00589	EGPLHIMJ_00351	PMCAGNOE_00346	EENEJHJG_00408	PJLDKHMB_00126	DHEACBCP_01285	IOEJFPNL_00650	BOJJNDIM_00949	BJJBANJO_00348	IKPJCLKJ_00403	HMOGKMJD_00402	OINPLJLJ_00407	PGBIGBIK_00138	EEMLNNEB_01077	NHEEFODN_00590	CAOFFAGB_00402	NLFOBEDH_00561	JFOEJGPD_00202	GPKNGAMM_00428	EJAGEKHE_00856	AACIBGPP_00848	OGLBCHLL_00838	LJIJAMJL_00183	NDPOHLNK_00539	AGHNMOCL_00769	AAKDAEMN_01467	PNGEKHEC_00512	HJEPNPLE_01380
aat		Leucyl/phenylalanyl-tRNA--protein transferase	1084	1084	1	1	3158				194	662	645	BALFPAFJ_00594	CGDBNBCA_00721	NLENHOCB_01090	LHCOLKOE_00637	IJHHNLMA_00135	FMGIHIBL_00671	FJHOEMJB_00136	FCLLLPCE_00209	MBBHBLCA_00203	EGPLHIMJ_01071	PMCAGNOE_01166	EENEJHJG_01143	PJLDKHMB_01556	DHEACBCP_00302	IOEJFPNL_01103	BOJJNDIM_01664	BJJBANJO_01076	IKPJCLKJ_01137	HMOGKMJD_01128	OINPLJLJ_01148	PGBIGBIK_00801	EEMLNNEB_01457	NHEEFODN_01642	CAOFFAGB_01084	NLFOBEDH_00452	JFOEJGPD_00835	GPKNGAMM_00808		AACIBGPP_01418	OGLBCHLL_00861	LJIJAMJL_01514	NDPOHLNK_00670	AGHNMOCL_01282	AAKDAEMN_00097	PNGEKHEC_00655	HJEPNPLE_00943
ffh		Signal recognition particle protein	1084	1084	1	1	12744				281	1337	1332	BALFPAFJ_01502	CGDBNBCA_00870	NLENHOCB_00690	LHCOLKOE_01168	IJHHNLMA_01188	FMGIHIBL_01458	FJHOEMJB_01346	FCLLLPCE_01433	MBBHBLCA_00853	EGPLHIMJ_00680	PMCAGNOE_00686	EENEJHJG_00755	PJLDKHMB_01273	DHEACBCP_00930	IOEJFPNL_00199	BOJJNDIM_00680	BJJBANJO_00692	IKPJCLKJ_00749	HMOGKMJD_00746	OINPLJLJ_00757	PGBIGBIK_01538	EEMLNNEB_00476	NHEEFODN_01210		NLFOBEDH_01013	JFOEJGPD_00894	GPKNGAMM_00545	EJAGEKHE_00665	AACIBGPP_01591	OGLBCHLL_00921	LJIJAMJL_01780	NDPOHLNK_00113	AGHNMOCL_00020	AAKDAEMN_01057	PNGEKHEC_00909	HJEPNPLE_00799
tolQ_1		Tol-Pal system protein TolQ	1084	1084	1	1	4716				173	425	422	BALFPAFJ_00843	CGDBNBCA_00844	NLENHOCB_01572	LHCOLKOE_00133	IJHHNLMA_00632	FMGIHIBL_00150	FJHOEMJB_00631	FCLLLPCE_00857	MBBHBLCA_00979	EGPLHIMJ_01623	PMCAGNOE_01733	EENEJHJG_01712	PJLDKHMB_00391	DHEACBCP_00076	IOEJFPNL_01579	BOJJNDIM_00228	BJJBANJO_01609	IKPJCLKJ_01677	HMOGKMJD_01674	OINPLJLJ_01838	PGBIGBIK_00379	EEMLNNEB_01709	NHEEFODN_01306	CAOFFAGB_00573	NLFOBEDH_01298	JFOEJGPD_00462	GPKNGAMM_00270	EJAGEKHE_01512	AACIBGPP_00499	OGLBCHLL_01129	LJIJAMJL_00249	NDPOHLNK_00458	AGHNMOCL_00565	AAKDAEMN_01553	PNGEKHEC_01494	HJEPNPLE_00132
dapF		Diaminopimelate epimerase	1084	1084	1	1	5090				614	749	748	BALFPAFJ_00392	CGDBNBCA_01343	NLENHOCB_01483	LHCOLKOE_00235	IJHHNLMA_00530	FMGIHIBL_00250	FJHOEMJB_00530	FCLLLPCE_00757	MBBHBLCA_01681	EGPLHIMJ_01522	PMCAGNOE_01635	EENEJHJG_01616	PJLDKHMB_01098	DHEACBCP_01650	IOEJFPNL_01479	BOJJNDIM_00446	BJJBANJO_01514	IKPJCLKJ_01581	HMOGKMJD_01579	OINPLJLJ_01742	PGBIGBIK_01593	EEMLNNEB_01321	NHEEFODN_00345	CAOFFAGB_01446	NLFOBEDH_00772	JFOEJGPD_01104	GPKNGAMM_00133	EJAGEKHE_01170	AACIBGPP_01210	OGLBCHLL_00539	LJIJAMJL_00741	NDPOHLNK_01290	AGHNMOCL_01067	AAKDAEMN_00409	PNGEKHEC_01336	HJEPNPLE_01613
group_8617		hypothetical protein	1084	1084	1	1	4673			Hypothetical protein with no hits to refseq/uniprot/clusters/cdd/tigrfams/pfam overlapping another protein with hits	308	500	499	BALFPAFJ_00865	CGDBNBCA_00822	NLENHOCB_01595	LHCOLKOE_00110	IJHHNLMA_00653	FMGIHIBL_00126	FJHOEMJB_00652	FCLLLPCE_00881	MBBHBLCA_00955	EGPLHIMJ_01644	PMCAGNOE_01756	EENEJHJG_01734	PJLDKHMB_00412	DHEACBCP_00098	IOEJFPNL_01601	BOJJNDIM_00249	BJJBANJO_01631	IKPJCLKJ_01699	HMOGKMJD_01696	OINPLJLJ_01860	PGBIGBIK_00399	EEMLNNEB_01732	NHEEFODN_01328	CAOFFAGB_00551	NLFOBEDH_01320	JFOEJGPD_00484	GPKNGAMM_00292	EJAGEKHE_01534	AACIBGPP_00521	OGLBCHLL_01151	LJIJAMJL_00271	NDPOHLNK_00436	AGHNMOCL_00543	AAKDAEMN_00348	PNGEKHEC_01516	HJEPNPLE_00110
atpG_1		ATP synthase subunit b'	1084	1084	1	1	9497				368	425	424	BALFPAFJ_00113	CGDBNBCA_00290	NLENHOCB_00096	LHCOLKOE_01060	IJHHNLMA_00842	FMGIHIBL_01102	FJHOEMJB_01073	FCLLLPCE_01327	MBBHBLCA_00431	EGPLHIMJ_00106	PMCAGNOE_00098	EENEJHJG_00101	PJLDKHMB_01353	DHEACBCP_01467	IOEJFPNL_00813	BOJJNDIM_00094	BJJBANJO_00097	IKPJCLKJ_00097	HMOGKMJD_00096	OINPLJLJ_00152	PGBIGBIK_00028	EEMLNNEB_00327	NHEEFODN_00896	CAOFFAGB_01419	NLFOBEDH_01126	JFOEJGPD_00597	GPKNGAMM_01135	EJAGEKHE_01073	AACIBGPP_00165	OGLBCHLL_01337	LJIJAMJL_00100	NDPOHLNK_00074	AGHNMOCL_00677	AAKDAEMN_01149	PNGEKHEC_01225	HJEPNPLE_01136
tpx		Thiol peroxidase	1084	1084	1	1	2373				422	527	526	BALFPAFJ_00658	CGDBNBCA_00127	NLENHOCB_00755	LHCOLKOE_01730	IJHHNLMA_01414	FMGIHIBL_01003	FJHOEMJB_01569	FCLLLPCE_00540	MBBHBLCA_00899	EGPLHIMJ_00750	PMCAGNOE_00753	EENEJHJG_00821	PJLDKHMB_00841	DHEACBCP_00520	IOEJFPNL_00550	BOJJNDIM_00490	BJJBANJO_00754	IKPJCLKJ_00811	HMOGKMJD_00807	OINPLJLJ_00822	PGBIGBIK_01637	EEMLNNEB_00997	NHEEFODN_00069	CAOFFAGB_01650	NLFOBEDH_01529	JFOEJGPD_00370	GPKNGAMM_01171	EJAGEKHE_00146	AACIBGPP_00555	OGLBCHLL_00336	LJIJAMJL_00832	NDPOHLNK_01077	AGHNMOCL_00657	AAKDAEMN_00567	PNGEKHEC_00700
ftsY		Signal recognition particle receptor FtsY	1084	1084	1	1	14815				170	866	864		CGDBNBCA_00890	NLENHOCB_01176	LHCOLKOE_00549	IJHHNLMA_00227	FMGIHIBL_00573	FJHOEMJB_00228	FCLLLPCE_00111	MBBHBLCA_00110	EGPLHIMJ_01163	PMCAGNOE_01259	EENEJHJG_01236	PJLDKHMB_01651	DHEACBCP_01130	IOEJFPNL_01190	BOJJNDIM_01476	BJJBANJO_01165	IKPJCLKJ_01228	HMOGKMJD_01221	OINPLJLJ_01243	PGBIGBIK_00893	EEMLNNEB_00528	NHEEFODN_00404	CAOFFAGB_01032	NLFOBEDH_00870	JFOEJGPD_01420	GPKNGAMM_01231	EJAGEKHE_00740	AACIBGPP_00462	OGLBCHLL_00502	LJIJAMJL_01728	NDPOHLNK_01476	AGHNMOCL_01395	AAKDAEMN_00159	PNGEKHEC_00214	HJEPNPLE_00722
srp54		Signal recognition particle 54 kDa protein	1084	1084	1	1	9422				188	1454	1451	BALFPAFJ_00078	CGDBNBCA_01411	NLENHOCB_00061	LHCOLKOE_01096	IJHHNLMA_00807	FMGIHIBL_01065	FJHOEMJB_01108	FCLLLPCE_01364	MBBHBLCA_01078	EGPLHIMJ_00071	PMCAGNOE_00063	EENEJHJG_00066	PJLDKHMB_00879	DHEACBCP_01428	IOEJFPNL_00772	BOJJNDIM_00129	BJJBANJO_00062	IKPJCLKJ_00062	HMOGKMJD_00061	OINPLJLJ_00117	PGBIGBIK_00688	EEMLNNEB_01573	NHEEFODN_00816	CAOFFAGB_00582	NLFOBEDH_01087	JFOEJGPD_01654	GPKNGAMM_00643	EJAGEKHE_00009	AACIBGPP_01102	OGLBCHLL_01514	LJIJAMJL_01073	NDPOHLNK_01182	AGHNMOCL_01526	AAKDAEMN_00908	PNGEKHEC_01189	HJEPNPLE_01697
group_9360		hypothetical protein	1084	1084	1	1	3116			Hypothetical protein with no hits to refseq/uniprot/clusters/cdd/tigrfams/pfam overlapping another protein with hits	287	395	287	BALFPAFJ_00571	CGDBNBCA_00039	NLENHOCB_01067	LHCOLKOE_00660	IJHHNLMA_00112	FMGIHIBL_00694	FJHOEMJB_00113	FCLLLPCE_00232	MBBHBLCA_00226	EGPLHIMJ_01048	PMCAGNOE_01142	EENEJHJG_01120	PJLDKHMB_01533	DHEACBCP_00325	IOEJFPNL_01080	BOJJNDIM_01641	BJJBANJO_01052	IKPJCLKJ_01114	HMOGKMJD_01105	OINPLJLJ_01125	PGBIGBIK_00777	EEMLNNEB_01434	NHEEFODN_01619	CAOFFAGB_01061	NLFOBEDH_00429	JFOEJGPD_00812	GPKNGAMM_00785	EJAGEKHE_00520	AACIBGPP_01395	OGLBCHLL_00141	LJIJAMJL_01537	NDPOHLNK_00693	AGHNMOCL_00282	AAKDAEMN_00074	PNGEKHEC_00632	HJEPNPLE_00966
tolB		Tol-Pal system protein TolB	1084	1084	1	1	9511				137	1208	1207	BALFPAFJ_00123	CGDBNBCA_00280	NLENHOCB_00106	LHCOLKOE_01050	IJHHNLMA_00852	FMGIHIBL_01112	FJHOEMJB_01063	FCLLLPCE_01317	MBBHBLCA_00441	EGPLHIMJ_00116	PMCAGNOE_00108	EENEJHJG_00111	PJLDKHMB_01363	DHEACBCP_01477	IOEJFPNL_00823	BOJJNDIM_00084	BJJBANJO_00107	IKPJCLKJ_00107	HMOGKMJD_00106	OINPLJLJ_00162	PGBIGBIK_00038	EEMLNNEB_00337	NHEEFODN_00906	CAOFFAGB_01409	NLFOBEDH_01136	JFOEJGPD_00587	GPKNGAMM_01125	EJAGEKHE_01063	AACIBGPP_00155	OGLBCHLL_01327	LJIJAMJL_00090	NDPOHLNK_00084	AGHNMOCL_00667	AAKDAEMN_01159	PNGEKHEC_01235	HJEPNPLE_01126
group_9843		hypothetical protein	1084	1084	1	1	4572				938	1118	1117	BALFPAFJ_00877	CGDBNBCA_01262	NLENHOCB_01606	LHCOLKOE_00099	IJHHNLMA_00664	FMGIHIBL_00115	FJHOEMJB_00663	FCLLLPCE_00892	MBBHBLCA_00944	EGPLHIMJ_01655	PMCAGNOE_01768	EENEJHJG_01745	PJLDKHMB_00423	DHEACBCP_00109	IOEJFPNL_01613	BOJJNDIM_00261	BJJBANJO_01642	IKPJCLKJ_01710	HMOGKMJD_01707	OINPLJLJ_01871	PGBIGBIK_00411	EEMLNNEB_01743	NHEEFODN_01340	CAOFFAGB_01810	NLFOBEDH_01331	JFOEJGPD_01056	GPKNGAMM_00304	EJAGEKHE_01546	AACIBGPP_01514	OGLBCHLL_00231	LJIJAMJL_00283	NDPOHLNK_00424	AGHNMOCL_00531	AAKDAEMN_00707	PNGEKHEC_00427	HJEPNPLE_00099
group_9847		hypothetical protein	1084	1084	1	1	4451				287	629	628	BALFPAFJ_00942	CGDBNBCA_00533	NLENHOCB_01668	LHCOLKOE_00036	IJHHNLMA_00729	FMGIHIBL_00036	FJHOEMJB_00728	FCLLLPCE_00971	MBBHBLCA_01354	EGPLHIMJ_01719	PMCAGNOE_01846	EENEJHJG_01811	PJLDKHMB_00501	DHEACBCP_00172	IOEJFPNL_01677	BOJJNDIM_00323	BJJBANJO_01706	IKPJCLKJ_01775	HMOGKMJD_01772	OINPLJLJ_01937	PGBIGBIK_00473	EEMLNNEB_01808	NHEEFODN_01411	CAOFFAGB_01006	NLFOBEDH_01398	JFOEJGPD_01616	GPKNGAMM_00372	EJAGEKHE_01627	AACIBGPP_00983	OGLBCHLL_00244	LJIJAMJL_00364	NDPOHLNK_00353	AGHNMOCL_00460	AAKDAEMN_00771	PNGEKHEC_01169	HJEPNPLE_00035
metQ_1		D-methionine-binding lipoprotein MetQ	1083	1083	1	1	2358				530	773	772	BALFPAFJ_00665	CGDBNBCA_00152	NLENHOCB_00748	LHCOLKOE_01737	IJHHNLMA_01407	FMGIHIBL_01010	FJHOEMJB_01576	FCLLLPCE_00547	MBBHBLCA_00906	EGPLHIMJ_00743	PMCAGNOE_00746	EENEJHJG_00814	PJLDKHMB_00848	DHEACBCP_00513	IOEJFPNL_00557	BOJJNDIM_00497	BJJBANJO_00747	IKPJCLKJ_00804	HMOGKMJD_00800	OINPLJLJ_00815	PGBIGBIK_01644	EEMLNNEB_00990	NHEEFODN_00062	CAOFFAGB_01657	NLFOBEDH_01522	JFOEJGPD_00363	GPKNGAMM_01178	EJAGEKHE_00153	AACIBGPP_00548	OGLBCHLL_01226	LJIJAMJL_00825	NDPOHLNK_01084	AGHNMOCL_00650	AAKDAEMN_00560	PNGEKHEC_00707	HJEPNPLE_00770
glyQ		Glycine--tRNA ligase alpha subunit	1083	1083	1	1	12757				368	863	862	BALFPAFJ_01507	CGDBNBCA_00875	NLENHOCB_00685	LHCOLKOE_01173	IJHHNLMA_01193	FMGIHIBL_01463	FJHOEMJB_01341	FCLLLPCE_01438	MBBHBLCA_00848	EGPLHIMJ_00675	PMCAGNOE_00681	EENEJHJG_00750	PJLDKHMB_01278	DHEACBCP_00925	IOEJFPNL_00204	BOJJNDIM_00685	BJJBANJO_00687	IKPJCLKJ_00744	HMOGKMJD_00741	OINPLJLJ_00752	PGBIGBIK_01533	EEMLNNEB_00471	NHEEFODN_01205	CAOFFAGB_01190	NLFOBEDH_01008	JFOEJGPD_00899	GPKNGAMM_00540	EJAGEKHE_00670	AACIBGPP_01586	OGLBCHLL_00916	LJIJAMJL_01785	NDPOHLNK_00118	AGHNMOCL_00025	AAKDAEMN_01052	PNGEKHEC_00914	HJEPNPLE_00794
group_10776		hypothetical protein	1083	1083	1	1	13069				320	536	535	BALFPAFJ_01619	CGDBNBCA_00789	NLENHOCB_00567	LHCOLKOE_01297	IJHHNLMA_01305	FMGIHIBL_01585	FJHOEMJB_01229	FCLLLPCE_01557	MBBHBLCA_01435	EGPLHIMJ_00564	PMCAGNOE_00563	EENEJHJG_00632	PJLDKHMB_00610	DHEACBCP_00665	IOEJFPNL_00324	BOJJNDIM_00803	BJJBANJO_00569	IKPJCLKJ_00628	HMOGKMJD_00624	OINPLJLJ_00632	PGBIGBIK_01446	EEMLNNEB_00663	NHEEFODN_01081	CAOFFAGB_00207	NLFOBEDH_00198	JFOEJGPD_00140	GPKNGAMM_01496	EJAGEKHE_01317	AACIBGPP_00096	OGLBCHLL_00102	LJIJAMJL_01272	NDPOHLNK_00958	AGHNMOCL_00155	AAKDAEMN_01348	PNGEKHEC_01007	HJEPNPLE_00391
fabL		Enoyl-[acyl-carrier-protein] reductase [NADPH] FabL	1083	1083	1	1	2447				521	779	778	BALFPAFJ_00630	CGDBNBCA_00448	NLENHOCB_00784	LHCOLKOE_01701	IJHHNLMA_01442	FMGIHIBL_00974	FJHOEMJB_01541	FCLLLPCE_00511	MBBHBLCA_01596	EGPLHIMJ_00778	PMCAGNOE_00781	EENEJHJG_00849	PJLDKHMB_01231	DHEACBCP_01516	IOEJFPNL_00476	BOJJNDIM_01083	BJJBANJO_00782	IKPJCLKJ_00839	HMOGKMJD_00835	OINPLJLJ_00850	PGBIGBIK_01700	EEMLNNEB_00083	NHEEFODN_00097	CAOFFAGB_00760	NLFOBEDH_00327	JFOEJGPD_00910	GPKNGAMM_01678	EJAGEKHE_00707	AACIBGPP_00124	OGLBCHLL_01583	LJIJAMJL_01799	NDPOHLNK_01372	AGHNMOCL_00223	AAKDAEMN_00690	PNGEKHEC_01540	HJEPNPLE_00228
accB		Biotin carboxyl carrier protein of acetyl-CoA carboxylase	1083	1083	1	1	14674				347	467	454	BALFPAFJ_01738	CGDBNBCA_00172	NLENHOCB_01263	LHCOLKOE_00463	IJHHNLMA_00313	FMGIHIBL_00487	FJHOEMJB_00314	FCLLLPCE_00026	MBBHBLCA_00025	EGPLHIMJ_01249	PMCAGNOE_01397	EENEJHJG_01376	PJLDKHMB_01736	DHEACBCP_01045	IOEJFPNL_01274	BOJJNDIM_01391	BJJBANJO_01305	IKPJCLKJ_01368	HMOGKMJD_01361	OINPLJLJ_01449	PGBIGBIK_00980	EEMLNNEB_00614	NHEEFODN_00491	CAOFFAGB_00007	NLFOBEDH_00957	JFOEJGPD_01332	GPKNGAMM_01319	EJAGEKHE_00826	AACIBGPP_00376	OGLBCHLL_00416	LJIJAMJL_01642	NDPOHLNK_01562	AGHNMOCL_01482	AAKDAEMN_00244	PNGEKHEC_00128	HJEPNPLE_00636
fliF		Flagellar M-ring protein	1083	1107	1.03	1	9983				1682	1682	1682	BALFPAFJ_01351	CGDBNBCA_00309	NLENHOCB_00298	LHCOLKOE_00859	IJHHNLMA_01043	FMGIHIBL_01307	FJHOEMJB_00873	FCLLLPCE_01123	MBBHBLCA_00541	EGPLHIMJ_00306	PMCAGNOE_00300	EENEJHJG_00363	PJLDKHMB_00175	DHEACBCP_01239	IOEJFPNL_00696	BOJJNDIM_00995	BJJBANJO_00303	IKPJCLKJ_00358	HMOGKMJD_00357	OINPLJLJ_00362	PGBIGBIK_00184	EEMLNNEB_00239	NHEEFODN_00635	CAOFFAGB_00094	NLFOBEDH_00608	JFOEJGPD_01588	GPKNGAMM_01060	EJAGEKHE_00078	AACIBGPP_00803	OGLBCHLL_00651	LJIJAMJL_01227	NDPOHLNK_00584	AGHNMOCL_00814	AAKDAEMN_00294	PNGEKHEC_00298	HJEPNPLE_01331
fliI		Flagellum-specific ATP synthase	1083	1085	1.01	1	7598				1379	1385	1384	BALFPAFJ_01018	CGDBNBCA_00931	NLENHOCB_00190	LHCOLKOE_00967	IJHHNLMA_00930	FMGIHIBL_01196	FJHOEMJB_00985	FCLLLPCE_01232	MBBHBLCA_01228	EGPLHIMJ_00194	PMCAGNOE_00191	EENEJHJG_00202	PJLDKHMB_00770	DHEACBCP_00564	IOEJFPNL_00058	BOJJNDIM_00636	BJJBANJO_00190	IKPJCLKJ_00188	HMOGKMJD_00244	OINPLJLJ_00256	PGBIGBIK_01094	EEMLNNEB_00019	NHEEFODN_00742	CAOFFAGB_01309	NLFOBEDH_00688	JFOEJGPD_00978	GPKNGAMM_00996	EJAGEKHE_00972	AACIBGPP_00247	OGLBCHLL_01186	LJIJAMJL_00865	NDPOHLNK_01111	AGHNMOCL_00932		PNGEKHEC_00834	HJEPNPLE_00291
slt		hypothetical protein	1083	1083	1	1	2520				332	1628	1615	BALFPAFJ_01163	CGDBNBCA_00383	NLENHOCB_00816	LHCOLKOE_01669	IJHHNLMA_01475	FMGIHIBL_00941	FJHOEMJB_01509	FCLLLPCE_00479	MBBHBLCA_00749	EGPLHIMJ_00811	PMCAGNOE_00813	EENEJHJG_00883		DHEACBCP_01555	IOEJFPNL_00510	BOJJNDIM_01328	BJJBANJO_00816	IKPJCLKJ_00873	HMOGKMJD_00869	OINPLJLJ_00884	PGBIGBIK_01311	EEMLNNEB_00429	NHEEFODN_00129	CAOFFAGB_00674	NLFOBEDH_01740	JFOEJGPD_00552	GPKNGAMM_00021	EJAGEKHE_00194	AACIBGPP_01476	OGLBCHLL_00363	LJIJAMJL_00646	NDPOHLNK_00169	AGHNMOCL_01669	AAKDAEMN_00524	PNGEKHEC_01269	HJEPNPLE_00866
group_5364		putative zinc protease	1083	1083	1	1	2445				170	1250	1239	BALFPAFJ_00632	CGDBNBCA_00450	NLENHOCB_00782	LHCOLKOE_01703	IJHHNLMA_01440	FMGIHIBL_00976	FJHOEMJB_01543	FCLLLPCE_00513	MBBHBLCA_01598	EGPLHIMJ_00776	PMCAGNOE_00779	EENEJHJG_00847	PJLDKHMB_01229	DHEACBCP_01518	IOEJFPNL_00478	BOJJNDIM_01085	BJJBANJO_00780	IKPJCLKJ_00837	HMOGKMJD_00833	OINPLJLJ_00848	PGBIGBIK_01702	EEMLNNEB_00085	NHEEFODN_00095	CAOFFAGB_00758	NLFOBEDH_00325	JFOEJGPD_00912	GPKNGAMM_01680	EJAGEKHE_00705	AACIBGPP_00126	OGLBCHLL_01585	LJIJAMJL_01801	NDPOHLNK_01370	AGHNMOCL_00221	AAKDAEMN_00688	PNGEKHEC_01538	HJEPNPLE_00226
yigZ		hypothetical protein	1083	1083	1	1	10318				200	632	581	BALFPAFJ_01240	CGDBNBCA_00366	NLENHOCB_00410	LHCOLKOE_00748	IJHHNLMA_01146	FMGIHIBL_01421	FJHOEMJB_00770	FCLLLPCE_01009	MBBHBLCA_00653	EGPLHIMJ_00409	PMCAGNOE_00409	EENEJHJG_00471	PJLDKHMB_00003	DHEACBCP_01350	IOEJFPNL_00587	BOJJNDIM_00578	BJJBANJO_00411	IKPJCLKJ_00466	HMOGKMJD_00466	OINPLJLJ_00470	PGBIGBIK_00075	EEMLNNEB_01017	NHEEFODN_00528	CAOFFAGB_01588	NLFOBEDH_00497	JFOEJGPD_00261	GPKNGAMM_00487	EJAGEKHE_01731	AACIBGPP_00910	OGLBCHLL_01444	LJIJAMJL_01439	NDPOHLNK_00477	AGHNMOCL_00707	AAKDAEMN_01530	PNGEKHEC_01299	HJEPNPLE_01439
hemN		Oxygen-independent coproporphyrinogen III oxidase	1083	1083	1	1	2893				344	1355	1348	BALFPAFJ_01427	CGDBNBCA_00714	NLENHOCB_00971	LHCOLKOE_01520	IJHHNLMA_00018	FMGIHIBL_00791	FJHOEMJB_00019	FCLLLPCE_00329	MBBHBLCA_00324	EGPLHIMJ_00954	PMCAGNOE_00961	EENEJHJG_01024	PJLDKHMB_01158	DHEACBCP_01365	IOEJFPNL_00986	BOJJNDIM_01519	BJJBANJO_00955	IKPJCLKJ_01018	HMOGKMJD_01009	OINPLJLJ_01029	PGBIGBIK_00255	EEMLNNEB_00199	NHEEFODN_00853	CAOFFAGB_00845	NLFOBEDH_01564	JFOEJGPD_00088	GPKNGAMM_00688	EJAGEKHE_00423	AACIBGPP_01296	OGLBCHLL_00644	LJIJAMJL_01635	NDPOHLNK_00792	AGHNMOCL_00405	AAKDAEMN_01126	PNGEKHEC_00453	HJEPNPLE_01675
group_6584		hypothetical protein	1083	1083	1	1	10102			Hypothetical protein with no hits to refseq/uniprot/clusters/cdd/tigrfams/pfam overlapping another protein with hits	146	812	793	BALFPAFJ_01312	CGDBNBCA_00468	NLENHOCB_00333	LHCOLKOE_00823	IJHHNLMA_01076	FMGIHIBL_01342	FJHOEMJB_00840	FCLLLPCE_01088	MBBHBLCA_00577	EGPLHIMJ_00339	PMCAGNOE_00334	EENEJHJG_00396	PJLDKHMB_00138	DHEACBCP_01273	IOEJFPNL_00662	BOJJNDIM_00961	BJJBANJO_00336	IKPJCLKJ_00391	HMOGKMJD_00390	OINPLJLJ_00395	PGBIGBIK_00150	EEMLNNEB_01089	NHEEFODN_00602	CAOFFAGB_00604	NLFOBEDH_00573	JFOEJGPD_00190	GPKNGAMM_00416	EJAGEKHE_00844	AACIBGPP_00836	OGLBCHLL_00929	LJIJAMJL_00171	NDPOHLNK_00551	AGHNMOCL_00781	AAKDAEMN_01455	PNGEKHEC_00524	HJEPNPLE_01368
cysE		Serine acetyltransferase	1083	1083	1	1	2340				110	638	637	BALFPAFJ_00674	CGDBNBCA_00161	NLENHOCB_00739	LHCOLKOE_01746	IJHHNLMA_01398	FMGIHIBL_01019	FJHOEMJB_01585	FCLLLPCE_00556	MBBHBLCA_00915	EGPLHIMJ_00734	PMCAGNOE_00737	EENEJHJG_00805	PJLDKHMB_00857	DHEACBCP_00504	IOEJFPNL_00566	BOJJNDIM_00506	BJJBANJO_00738	IKPJCLKJ_00795	HMOGKMJD_00791	OINPLJLJ_00806	PGBIGBIK_01653	EEMLNNEB_00981	NHEEFODN_00053	CAOFFAGB_01666	NLFOBEDH_01513	JFOEJGPD_00354	GPKNGAMM_01187	EJAGEKHE_00162	AACIBGPP_00539	OGLBCHLL_01235	LJIJAMJL_00816	NDPOHLNK_01093	AGHNMOCL_00641	AAKDAEMN_00551	PNGEKHEC_00716	HJEPNPLE_00779
cysQ		3'(2'),5'-bisphosphate nucleotidase CysQ	1083	1083	1	1	4544				461	848	785	BALFPAFJ_00897	CGDBNBCA_01242	NLENHOCB_01626	LHCOLKOE_00079	IJHHNLMA_00684	FMGIHIBL_00079	FJHOEMJB_00683	FCLLLPCE_00928	MBBHBLCA_01311	EGPLHIMJ_01675	PMCAGNOE_01804	EENEJHJG_01768	PJLDKHMB_00459	DHEACBCP_00129	IOEJFPNL_01633	BOJJNDIM_00281	BJJBANJO_01663	IKPJCLKJ_01732	HMOGKMJD_01729	OINPLJLJ_01894	PGBIGBIK_00431	EEMLNNEB_01766	NHEEFODN_01360	CAOFFAGB_01789	NLFOBEDH_01352	JFOEJGPD_01036	GPKNGAMM_00324	EJAGEKHE_01579	AACIBGPP_01534	OGLBCHLL_00211	LJIJAMJL_00316	NDPOHLNK_00404	AGHNMOCL_00511	AAKDAEMN_00727	PNGEKHEC_00407	HJEPNPLE_00079
dnaX		hypothetical protein	1083	1083	1	1	14906				587	1535	1528	BALFPAFJ_01217	CGDBNBCA_01268	NLENHOCB_01126	LHCOLKOE_00596	IJHHNLMA_00181	FMGIHIBL_00619	FJHOEMJB_00182	FCLLLPCE_00157	MBBHBLCA_00157	EGPLHIMJ_01117	PMCAGNOE_01212	EENEJHJG_01190	PJLDKHMB_01605	DHEACBCP_01176	IOEJFPNL_01144	BOJJNDIM_01709	BJJBANJO_01119	IKPJCLKJ_01182	HMOGKMJD_01174	OINPLJLJ_01197	PGBIGBIK_00846	EEMLNNEB_01116	NHEEFODN_00017	CAOFFAGB_00150	NLFOBEDH_01586	JFOEJGPD_01297	GPKNGAMM_00590	EJAGEKHE_00361	AACIBGPP_01266	OGLBCHLL_01275	LJIJAMJL_01466	NDPOHLNK_00617	AGHNMOCL_00190	AAKDAEMN_00873	PNGEKHEC_00768	HJEPNPLE_00902
cmoA		Carboxy-S-adenosyl-L-methionine synthase	1083	1083	1	1	13053				629	707	706	BALFPAFJ_01612	CGDBNBCA_01650	NLENHOCB_00575	LHCOLKOE_01290	IJHHNLMA_01298	FMGIHIBL_01578	FJHOEMJB_01236	FCLLLPCE_01550	MBBHBLCA_01428	EGPLHIMJ_00571	PMCAGNOE_00570	EENEJHJG_00639	PJLDKHMB_00603	DHEACBCP_00658	IOEJFPNL_00317	BOJJNDIM_00796	BJJBANJO_00576	IKPJCLKJ_00635	HMOGKMJD_00631	OINPLJLJ_00639	PGBIGBIK_01453	EEMLNNEB_00670	NHEEFODN_01088	CAOFFAGB_00200	NLFOBEDH_00205	JFOEJGPD_00133	GPKNGAMM_01503	EJAGEKHE_01324	AACIBGPP_00089	OGLBCHLL_00095	LJIJAMJL_01279	NDPOHLNK_00965	AGHNMOCL_00148	AAKDAEMN_01355	PNGEKHEC_01014	HJEPNPLE_00384
group_7254		hypothetical protein	1083	1083	1	1	5281			Hypothetical protein with no hits to refseq/uniprot/clusters/cdd/tigrfams/pfam overlapping another protein with hits	338	386	382	BALFPAFJ_00460	CGDBNBCA_00068	NLENHOCB_01418	LHCOLKOE_00302	IJHHNLMA_00455	FMGIHIBL_00318	FJHOEMJB_00456	FCLLLPCE_00691	MBBHBLCA_01613	EGPLHIMJ_01447	PMCAGNOE_01566	EENEJHJG_01549	PJLDKHMB_01031	DHEACBCP_01716	IOEJFPNL_01411	BOJJNDIM_00378	BJJBANJO_01447	IKPJCLKJ_01514	HMOGKMJD_01512	OINPLJLJ_01677	PGBIGBIK_01424	EEMLNNEB_01255	NHEEFODN_00278	CAOFFAGB_01117	NLFOBEDH_00050	JFOEJGPD_01173	GPKNGAMM_00064	EJAGEKHE_01235	AACIBGPP_01145	OGLBCHLL_01395	LJIJAMJL_00676	NDPOHLNK_01225	AGHNMOCL_01002	AAKDAEMN_00478	PNGEKHEC_01401	HJEPNPLE_01544
group_7468		putative AAA domain-containing protein	1083	1088	1.01	1	7602				266	1181	1169	BALFPAFJ_01021	CGDBNBCA_00928	NLENHOCB_00193	LHCOLKOE_00964	IJHHNLMA_00933	FMGIHIBL_01199	FJHOEMJB_00982	FCLLLPCE_01229	MBBHBLCA_01231	EGPLHIMJ_00197	PMCAGNOE_00194	EENEJHJG_00199	PJLDKHMB_00773	DHEACBCP_00567	IOEJFPNL_00055	BOJJNDIM_00633	BJJBANJO_00193	IKPJCLKJ_00191	HMOGKMJD_00247	OINPLJLJ_00253	PGBIGBIK_01097	EEMLNNEB_00022	NHEEFODN_00745	CAOFFAGB_01312	NLFOBEDH_00691	JFOEJGPD_00975	GPKNGAMM_00999	EJAGEKHE_00975	AACIBGPP_00244	OGLBCHLL_01189	LJIJAMJL_00868	NDPOHLNK_01114	AGHNMOCL_00929	AAKDAEMN_01210	PNGEKHEC_00837	HJEPNPLE_00288
bcp		Putative peroxiredoxin bcp	1083	1095	1.02	1	9681				455	458	455	BALFPAFJ_01393	CGDBNBCA_00885	NLENHOCB_00256	LHCOLKOE_00902	IJHHNLMA_00997	FMGIHIBL_01262	FJHOEMJB_00918	FCLLLPCE_01168	MBBHBLCA_00499	EGPLHIMJ_00261	PMCAGNOE_00256	EENEJHJG_00261	PJLDKHMB_00223	DHEACBCP_01194	IOEJFPNL_00738	BOJJNDIM_01042	BJJBANJO_00257	IKPJCLKJ_00256	HMOGKMJD_00311	OINPLJLJ_00316	PGBIGBIK_00231	EEMLNNEB_00458	NHEEFODN_00682	CAOFFAGB_00084	NLFOBEDH_00658	JFOEJGPD_01538	GPKNGAMM_01110	EJAGEKHE_00031	AACIBGPP_00756	OGLBCHLL_01531	LJIJAMJL_01180	NDPOHLNK_01147	AGHNMOCL_00858	AAKDAEMN_00337	PNGEKHEC_00251	HJEPNPLE_01289
czcB		Cobalt-zinc-cadmium resistance protein CzcB	1083	1083	1	1	2967				281	740	738	BALFPAFJ_00517	CGDBNBCA_01549	NLENHOCB_01012	LHCOLKOE_00714	IJHHNLMA_00059	FMGIHIBL_00750	FJHOEMJB_00060	FCLLLPCE_00288	MBBHBLCA_00283	EGPLHIMJ_00995	PMCAGNOE_01087	EENEJHJG_01065	PJLDKHMB_01475	DHEACBCP_00378	IOEJFPNL_01027	BOJJNDIM_01587	BJJBANJO_00996	IKPJCLKJ_01059	HMOGKMJD_01050	OINPLJLJ_01070	PGBIGBIK_00723	EEMLNNEB_00776	NHEEFODN_01565	CAOFFAGB_00788	NLFOBEDH_00371	JFOEJGPD_00755	GPKNGAMM_00729	EJAGEKHE_00464	AACIBGPP_01337	OGLBCHLL_00937	LJIJAMJL_01594	NDPOHLNK_00751	AGHNMOCL_00364	AAKDAEMN_00021	PNGEKHEC_00574	HJEPNPLE_01022
group_8931		hypothetical protein	1083	1083	1	1	9414				656	842	841	BALFPAFJ_00073	CGDBNBCA_01406	NLENHOCB_00056	LHCOLKOE_01101	IJHHNLMA_00802	FMGIHIBL_01060	FJHOEMJB_01113	FCLLLPCE_01369	MBBHBLCA_01073	EGPLHIMJ_00066	PMCAGNOE_00058	EENEJHJG_00061	PJLDKHMB_00884	DHEACBCP_01423	IOEJFPNL_00767	BOJJNDIM_00134	BJJBANJO_00057	IKPJCLKJ_00057	HMOGKMJD_00056	OINPLJLJ_00112	PGBIGBIK_00683	EEMLNNEB_01578	NHEEFODN_00811	CAOFFAGB_00577	NLFOBEDH_01082	JFOEJGPD_01649	GPKNGAMM_00648	EJAGEKHE_00014	AACIBGPP_01097	OGLBCHLL_01519	LJIJAMJL_01078	NDPOHLNK_01177	AGHNMOCL_01521	AAKDAEMN_00913	PNGEKHEC_01184	HJEPNPLE_01702
folK		2-amino-4-hydroxy-6-hydroxymethyldihydropteridine pyrophosphokinase	1083	1083	1	1	9423				221	521	472	BALFPAFJ_00079	CGDBNBCA_01412	NLENHOCB_00062	LHCOLKOE_01095	IJHHNLMA_00808	FMGIHIBL_01066	FJHOEMJB_01107	FCLLLPCE_01363	MBBHBLCA_01079	EGPLHIMJ_00072	PMCAGNOE_00064	EENEJHJG_00067	PJLDKHMB_00878	DHEACBCP_01429	IOEJFPNL_00773	BOJJNDIM_00128	BJJBANJO_00063	IKPJCLKJ_00063	HMOGKMJD_00062	OINPLJLJ_00118	PGBIGBIK_00689	EEMLNNEB_01572	NHEEFODN_00817	CAOFFAGB_00583	NLFOBEDH_01088	JFOEJGPD_01655	GPKNGAMM_00642	EJAGEKHE_00008	AACIBGPP_01103	OGLBCHLL_01513	LJIJAMJL_01072	NDPOHLNK_01183	AGHNMOCL_01527	AAKDAEMN_00907	PNGEKHEC_01190	HJEPNPLE_01696
glnQ_1		Glutamine transport ATP-binding protein GlnQ	1083	1083	1	1	10389				197	761	740	BALFPAFJ_00323	CGDBNBCA_00628	NLENHOCB_00453	LHCOLKOE_01414	IJHHNLMA_01625	FMGIHIBL_01701	FJHOEMJB_01624	FCLLLPCE_01673	MBBHBLCA_01551	EGPLHIMJ_00451	PMCAGNOE_00454	EENEJHJG_00515	PJLDKHMB_00714	DHEACBCP_00835	IOEJFPNL_00431	BOJJNDIM_00911	BJJBANJO_00451	IKPJCLKJ_00510	HMOGKMJD_00506	OINPLJLJ_00514	PGBIGBIK_00616	EEMLNNEB_01208	NHEEFODN_00975	CAOFFAGB_01607	NLFOBEDH_01851	JFOEJGPD_00036	GPKNGAMM_00906	EJAGEKHE_01695	AACIBGPP_00948	OGLBCHLL_00290	LJIJAMJL_00987	NDPOHLNK_00229	AGHNMOCL_01335	AAKDAEMN_00619	PNGEKHEC_01112	HJEPNPLE_00520
group_8975		hypothetical protein	1083	1083	1	1	12396			Hypothetical protein with no hits to refseq/uniprot/clusters/cdd/tigrfams/pfam overlapping another protein with hits	356	710	708	BALFPAFJ_00739	CGDBNBCA_01187	NLENHOCB_01360	LHCOLKOE_00368	IJHHNLMA_00389	FMGIHIBL_00399	FJHOEMJB_00390	FCLLLPCE_00612	MBBHBLCA_01754	EGPLHIMJ_01324	PMCAGNOE_01486	EENEJHJG_01466	PJLDKHMB_00973	DHEACBCP_01794	IOEJFPNL_01343	BOJJNDIM_01151	BJJBANJO_01370	IKPJCLKJ_01438	HMOGKMJD_01431	OINPLJLJ_01594	PGBIGBIK_01244	EEMLNNEB_01522	NHEEFODN_01499	CAOFFAGB_00907	NLFOBEDH_01218	JFOEJGPD_01666	GPKNGAMM_01643	EJAGEKHE_00298	AACIBGPP_00339	OGLBCHLL_01464	LJIJAMJL_00918	NDPOHLNK_01416	AGHNMOCL_01204	AAKDAEMN_00968	PNGEKHEC_01588	HJEPNPLE_01482
uppP		Undecaprenyl-diphosphatase	1083	1087	1.01	1	8710				269	815	801	BALFPAFJ_01028	CGDBNBCA_00422	NLENHOCB_00200	LHCOLKOE_00956	IJHHNLMA_00941	FMGIHIBL_01206	FJHOEMJB_00974	FCLLLPCE_01222	MBBHBLCA_01238	EGPLHIMJ_00205	PMCAGNOE_00202	EENEJHJG_00192	PJLDKHMB_00780	DHEACBCP_00574	IOEJFPNL_00047	BOJJNDIM_00626	BJJBANJO_00200	IKPJCLKJ_00198	HMOGKMJD_00254	OINPLJLJ_00243	PGBIGBIK_01104	EEMLNNEB_00029	NHEEFODN_00757	CAOFFAGB_00108	NLFOBEDH_00698	JFOEJGPD_00968	GPKNGAMM_01006	EJAGEKHE_00985	AACIBGPP_00237	OGLBCHLL_01196	LJIJAMJL_01130	NDPOHLNK_00315	AGHNMOCL_01141	AAKDAEMN_01215	PNGEKHEC_00844	HJEPNPLE_00281
tupA		Tungstate-binding protein TupA	1083	1083	1	1	5073				746	809	808	BALFPAFJ_00383	CGDBNBCA_00974	NLENHOCB_01493	LHCOLKOE_00226	IJHHNLMA_00539	FMGIHIBL_00241	FJHOEMJB_00539	FCLLLPCE_00766	MBBHBLCA_01691	EGPLHIMJ_01531	PMCAGNOE_01644	EENEJHJG_01625	PJLDKHMB_01107	DHEACBCP_00459	IOEJFPNL_01488	BOJJNDIM_00455	BJJBANJO_01523	IKPJCLKJ_01590	HMOGKMJD_01588	OINPLJLJ_01751	PGBIGBIK_01602	EEMLNNEB_01330	NHEEFODN_00354	CAOFFAGB_00510	NLFOBEDH_00763	JFOEJGPD_00176	GPKNGAMM_00143	EJAGEKHE_01161	AACIBGPP_01219	OGLBCHLL_01252	LJIJAMJL_00750	NDPOHLNK_01299	AGHNMOCL_01076	AAKDAEMN_00400	PNGEKHEC_01327	HJEPNPLE_01745
dnaN		Beta sliding clamp	1083	1083	1	1	4426				197	1067	1060	BALFPAFJ_00948	CGDBNBCA_00527	NLENHOCB_00002	LHCOLKOE_00027	IJHHNLMA_00742	FMGIHIBL_00027	FJHOEMJB_00741	FCLLLPCE_00980	MBBHBLCA_01363	EGPLHIMJ_00002	PMCAGNOE_00002	EENEJHJG_00002	PJLDKHMB_00510	DHEACBCP_00181	IOEJFPNL_01687	BOJJNDIM_00332	BJJBANJO_00002	IKPJCLKJ_00002	HMOGKMJD_00002	OINPLJLJ_00050	PGBIGBIK_00482	EEMLNNEB_01815	NHEEFODN_01417	CAOFFAGB_01012	NLFOBEDH_01404	JFOEJGPD_01625	GPKNGAMM_00381	EJAGEKHE_01633	AACIBGPP_00989	OGLBCHLL_00250	LJIJAMJL_00370	NDPOHLNK_00347	AGHNMOCL_00453	AAKDAEMN_00777	PNGEKHEC_01163	HJEPNPLE_00029
group_9511		hypothetical protein	1083	1083	1	1	13047				206	632	631	BALFPAFJ_01609	CGDBNBCA_01647	NLENHOCB_00578	LHCOLKOE_01287	IJHHNLMA_01295	FMGIHIBL_01575	FJHOEMJB_01239	FCLLLPCE_01547	MBBHBLCA_01425	EGPLHIMJ_00574	PMCAGNOE_00573	EENEJHJG_00642	PJLDKHMB_00600	DHEACBCP_00655	IOEJFPNL_00314	BOJJNDIM_00793	BJJBANJO_00579	IKPJCLKJ_00638	HMOGKMJD_00634	OINPLJLJ_00642	PGBIGBIK_01456	EEMLNNEB_00673	NHEEFODN_01091	CAOFFAGB_00197	NLFOBEDH_00208	JFOEJGPD_00130	GPKNGAMM_01506	EJAGEKHE_01327	AACIBGPP_00086	OGLBCHLL_00092	LJIJAMJL_01282	NDPOHLNK_00968	AGHNMOCL_00145	AAKDAEMN_01358	PNGEKHEC_01017	HJEPNPLE_00381
regX3_2		Sensory transduction protein regX3	1083	1083	1	1	14711				554	671	670	BALFPAFJ_00209	CGDBNBCA_00203	NLENHOCB_01232	LHCOLKOE_00494	IJHHNLMA_00282	FMGIHIBL_00518	FJHOEMJB_00283	FCLLLPCE_00057	MBBHBLCA_00056	EGPLHIMJ_01218	PMCAGNOE_01313	EENEJHJG_01291	PJLDKHMB_01705	DHEACBCP_01076	IOEJFPNL_01243	BOJJNDIM_01422	BJJBANJO_01220	IKPJCLKJ_01283	HMOGKMJD_01276	OINPLJLJ_01298	PGBIGBIK_00949	EEMLNNEB_00583	NHEEFODN_00460		NLFOBEDH_00926	JFOEJGPD_01363	GPKNGAMM_01288	EJAGEKHE_00795	AACIBGPP_00407	OGLBCHLL_00447	LJIJAMJL_01673	NDPOHLNK_01531	AGHNMOCL_01451	AAKDAEMN_00213	PNGEKHEC_00159	HJEPNPLE_00668
group_10750		hypothetical protein	1082	1082	1	1	2521			Hypothetical protein with no hits to refseq/uniprot/clusters/cdd/tigrfams/pfam overlapping another protein with hits	281	281	281	BALFPAFJ_01162	CGDBNBCA_00382	NLENHOCB_00817	LHCOLKOE_01668	IJHHNLMA_01476	FMGIHIBL_00940	FJHOEMJB_01508	FCLLLPCE_00478	MBBHBLCA_00748	EGPLHIMJ_00812	PMCAGNOE_00814	EENEJHJG_00884	PJLDKHMB_00323	DHEACBCP_01556	IOEJFPNL_00509	BOJJNDIM_01327	BJJBANJO_00817	IKPJCLKJ_00874	HMOGKMJD_00870	OINPLJLJ_00885	PGBIGBIK_01312	EEMLNNEB_00428	NHEEFODN_00130		NLFOBEDH_01739	JFOEJGPD_00551	GPKNGAMM_00020	EJAGEKHE_00193	AACIBGPP_01477	OGLBCHLL_00364	LJIJAMJL_00645	NDPOHLNK_00168	AGHNMOCL_01668	AAKDAEMN_00525	PNGEKHEC_01270	HJEPNPLE_00865
tatA		Sec-independent protein translocase protein TatA	1082	1082	1	1	14872				239	239	239	BALFPAFJ_01199	CGDBNBCA_01464	NLENHOCB_01146	LHCOLKOE_00578	IJHHNLMA_00198	FMGIHIBL_00602	FJHOEMJB_00199	FCLLLPCE_00140	MBBHBLCA_00140	EGPLHIMJ_01134	PMCAGNOE_01230	EENEJHJG_01207	PJLDKHMB_01622	DHEACBCP_01159	IOEJFPNL_01161	BOJJNDIM_01727	BJJBANJO_01136	IKPJCLKJ_01199	HMOGKMJD_01191	OINPLJLJ_01214	PGBIGBIK_00864	EEMLNNEB_00288	NHEEFODN_00034	CAOFFAGB_00143	NLFOBEDH_01603	JFOEJGPD_01280	GPKNGAMM_00573	EJAGEKHE_01129	AACIBGPP_01249	OGLBCHLL_01610	LJIJAMJL_01449	NDPOHLNK_00600	AGHNMOCL_00207	AAKDAEMN_01535	PNGEKHEC_00785	HJEPNPLE_01221
cpoB		Cell division coordinator CpoB	1082	1082	1	1	9513				833	947	946	BALFPAFJ_00125	CGDBNBCA_00278	NLENHOCB_00108	LHCOLKOE_01048	IJHHNLMA_00854	FMGIHIBL_01114	FJHOEMJB_01061	FCLLLPCE_01315	MBBHBLCA_00443	EGPLHIMJ_00118	PMCAGNOE_00110	EENEJHJG_00113	PJLDKHMB_01365	DHEACBCP_01479	IOEJFPNL_00825	BOJJNDIM_00082	BJJBANJO_00109	IKPJCLKJ_00109	HMOGKMJD_00108	OINPLJLJ_00164	PGBIGBIK_00040	EEMLNNEB_00339	NHEEFODN_00908	CAOFFAGB_01407	NLFOBEDH_01138	JFOEJGPD_00585	GPKNGAMM_01123	EJAGEKHE_01061	AACIBGPP_00153	OGLBCHLL_01325	LJIJAMJL_00088	NDPOHLNK_00086	AGHNMOCL_00665	AAKDAEMN_01161	PNGEKHEC_01237	HJEPNPLE_01124
group_11787		hypothetical protein	1082	1082	1	1	2432			Hypothetical protein with no hits to refseq/uniprot/clusters/cdd/tigrfams/pfam overlapping another protein with hits	215	215	215	BALFPAFJ_00640	CGDBNBCA_00458	NLENHOCB_00774	LHCOLKOE_01711	IJHHNLMA_01432	FMGIHIBL_00984	FJHOEMJB_01551	FCLLLPCE_00521	MBBHBLCA_01606	EGPLHIMJ_00768	PMCAGNOE_00771	EENEJHJG_00839	PJLDKHMB_01221	DHEACBCP_01526	IOEJFPNL_00486	BOJJNDIM_01093	BJJBANJO_00772	IKPJCLKJ_00829	HMOGKMJD_00825	OINPLJLJ_00840	PGBIGBIK_01710	EEMLNNEB_00093	NHEEFODN_00087	CAOFFAGB_00750	NLFOBEDH_00317	JFOEJGPD_00920	GPKNGAMM_01688	EJAGEKHE_00697	AACIBGPP_00134	OGLBCHLL_01593	LJIJAMJL_01809	NDPOHLNK_01362	AGHNMOCL_00213	AAKDAEMN_00680	PNGEKHEC_01530	HJEPNPLE_00218
rpsO		30S ribosomal protein S15	1082	1082	1	1	2619				272	272	272	BALFPAFJ_01128	CGDBNBCA_00663	NLENHOCB_00855	LHCOLKOE_01633	IJHHNLMA_01507	FMGIHIBL_00904	FJHOEMJB_01477	FCLLLPCE_00442	MBBHBLCA_00714	EGPLHIMJ_00843	PMCAGNOE_00848	EENEJHJG_00918	PJLDKHMB_00288	DHEACBCP_01590	IOEJFPNL_00871	BOJJNDIM_01292	BJJBANJO_00851	IKPJCLKJ_00908	HMOGKMJD_00904	OINPLJLJ_00919	PGBIGBIK_01347	EEMLNNEB_00929	NHEEFODN_00161	CAOFFAGB_00663	NLFOBEDH_01706	JFOEJGPD_00328	GPKNGAMM_01397	EJAGEKHE_01748	AACIBGPP_00574	OGLBCHLL_00625	LJIJAMJL_00614	NDPOHLNK_01584	AGHNMOCL_01637	AAKDAEMN_01098	PNGEKHEC_00024	HJEPNPLE_01723
rcsC		Sensor histidine kinase RcsC	1082	1108	1.03	1	9735				2297	2309	2308	BALFPAFJ_01381	CGDBNBCA_01390	NLENHOCB_00269	LHCOLKOE_00890	IJHHNLMA_01009	FMGIHIBL_01274	FJHOEMJB_00906	FCLLLPCE_01156	MBBHBLCA_00511	EGPLHIMJ_00273	PMCAGNOE_00269	EENEJHJG_00273	PJLDKHMB_00211	DHEACBCP_01206	IOEJFPNL_00726	BOJJNDIM_01030	BJJBANJO_00269	IKPJCLKJ_00268	HMOGKMJD_00323	OINPLJLJ_00328	PGBIGBIK_00219	EEMLNNEB_01394	NHEEFODN_00670	CAOFFAGB_01106	NLFOBEDH_00644	JFOEJGPD_01550	GPKNGAMM_01098	EJAGEKHE_00043	AACIBGPP_00768	OGLBCHLL_01543	LJIJAMJL_01192	NDPOHLNK_01159	AGHNMOCL_00846	AAKDAEMN_00325	PNGEKHEC_00263	HJEPNPLE_01301
iscS		Cysteine desulfurase IscS	1082	1084	1.01	1	8827				1181	1181	1181	BALFPAFJ_01053		NLENHOCB_00226	LHCOLKOE_00929	IJHHNLMA_00967	FMGIHIBL_01233	FJHOEMJB_00948	FCLLLPCE_01195	MBBHBLCA_01265	EGPLHIMJ_00231	PMCAGNOE_00229	EENEJHJG_00164	PJLDKHMB_00806	DHEACBCP_00600	IOEJFPNL_00021	BOJJNDIM_00601	BJJBANJO_00228	IKPJCLKJ_00226	HMOGKMJD_00282	OINPLJLJ_00215	PGBIGBIK_01129	EEMLNNEB_00056	NHEEFODN_00786	CAOFFAGB_00624	NLFOBEDH_00722	JFOEJGPD_00680	GPKNGAMM_00159	EJAGEKHE_01009	AACIBGPP_00213	OGLBCHLL_01220	LJIJAMJL_01154	NDPOHLNK_00291	AGHNMOCL_01117	AAKDAEMN_01241	PNGEKHEC_00868	HJEPNPLE_00254
yffB		putative protein	1082	1082	1	1	12735				269	1010	329	BALFPAFJ_01494	CGDBNBCA_00862	NLENHOCB_00698	LHCOLKOE_01160	IJHHNLMA_01180	FMGIHIBL_01450	FJHOEMJB_01354	FCLLLPCE_01425	MBBHBLCA_00861	EGPLHIMJ_00688	PMCAGNOE_00694	EENEJHJG_00763	PJLDKHMB_01265	DHEACBCP_00938	IOEJFPNL_00191	BOJJNDIM_00672	BJJBANJO_00700	IKPJCLKJ_00757	HMOGKMJD_00754	OINPLJLJ_00765	PGBIGBIK_01546	EEMLNNEB_00484	NHEEFODN_01218	CAOFFAGB_01090	NLFOBEDH_01021	JFOEJGPD_00886	GPKNGAMM_00553	EJAGEKHE_00657	AACIBGPP_01599	OGLBCHLL_01566	LJIJAMJL_01772	NDPOHLNK_00105	AGHNMOCL_00012	AAKDAEMN_01065	PNGEKHEC_00901	HJEPNPLE_00807
group_4255		hypothetical protein	1082	1082	1	1	2859			Hypothetical protein with no hits to refseq/uniprot/clusters/cdd/tigrfams/pfam overlapping another protein with hits	437	1127	1112	BALFPAFJ_01437	CGDBNBCA_01335	NLENHOCB_00963	LHCOLKOE_01527	IJHHNLMA_00010	FMGIHIBL_00799	FJHOEMJB_00011	FCLLLPCE_00337	MBBHBLCA_00332	EGPLHIMJ_00946	PMCAGNOE_00954	EENEJHJG_01017	PJLDKHMB_01165	DHEACBCP_00450	IOEJFPNL_00977	BOJJNDIM_00047	BJJBANJO_00948	IKPJCLKJ_01011	HMOGKMJD_01001	OINPLJLJ_01022	PGBIGBIK_00262	EEMLNNEB_00405	NHEEFODN_00860	CAOFFAGB_01177	NLFOBEDH_01490	JFOEJGPD_00080	GPKNGAMM_00838	EJAGEKHE_01850	AACIBGPP_01289	OGLBCHLL_00994	LJIJAMJL_01040	NDPOHLNK_01355	AGHNMOCL_00412	AAKDAEMN_00809	PNGEKHEC_00362	HJEPNPLE_01667
thiE_1		Thiamine-phosphate synthase	1082	1082	1	1	2998				539	614	605	BALFPAFJ_00529	CGDBNBCA_01538	NLENHOCB_01023	LHCOLKOE_00702	IJHHNLMA_00071	FMGIHIBL_00739	FJHOEMJB_00072	FCLLLPCE_00277	MBBHBLCA_00271	EGPLHIMJ_01007	PMCAGNOE_01098	EENEJHJG_01076	PJLDKHMB_01486	DHEACBCP_00366	IOEJFPNL_01038	BOJJNDIM_01599	BJJBANJO_01007	IKPJCLKJ_01070	HMOGKMJD_01061	OINPLJLJ_01081	PGBIGBIK_00735	EEMLNNEB_00787	NHEEFODN_01576	CAOFFAGB_01267	NLFOBEDH_00383	JFOEJGPD_00768	GPKNGAMM_00742	EJAGEKHE_00476	AACIBGPP_01348	OGLBCHLL_00948	LJIJAMJL_01582	NDPOHLNK_00740	AGHNMOCL_00235	AAKDAEMN_00032	PNGEKHEC_00585	HJEPNPLE_01011
group_4805		hypothetical protein	1082	1082	1	1	2333				179	341	340	BALFPAFJ_00676	CGDBNBCA_00163	NLENHOCB_00737	LHCOLKOE_01748	IJHHNLMA_01396	FMGIHIBL_01021	FJHOEMJB_01587	FCLLLPCE_00558	MBBHBLCA_00917	EGPLHIMJ_00732	PMCAGNOE_00735	EENEJHJG_00803	PJLDKHMB_00859	DHEACBCP_00502	IOEJFPNL_00568	BOJJNDIM_00508	BJJBANJO_00736	IKPJCLKJ_00793	HMOGKMJD_00789	OINPLJLJ_00804	PGBIGBIK_01655	EEMLNNEB_00979	NHEEFODN_00051	CAOFFAGB_01668	NLFOBEDH_01511	JFOEJGPD_00352	GPKNGAMM_01189	EJAGEKHE_00164	AACIBGPP_00537	OGLBCHLL_01237	LJIJAMJL_00814	NDPOHLNK_01095	AGHNMOCL_00639	AAKDAEMN_00549	PNGEKHEC_00718	HJEPNPLE_00781
mobB		Molybdopterin-guanine dinucleotide biosynthesis adapter protein	1082	1175	1.09	1	2515				206	1310	518	BALFPAFJ_01165	CGDBNBCA_00385	NLENHOCB_00814	LHCOLKOE_01671	IJHHNLMA_01473	FMGIHIBL_00943	FJHOEMJB_01511	FCLLLPCE_00481	MBBHBLCA_00751	EGPLHIMJ_00809	PMCAGNOE_00811	EENEJHJG_00881		DHEACBCP_01553	IOEJFPNL_00512	BOJJNDIM_01330	BJJBANJO_00814	IKPJCLKJ_00871	HMOGKMJD_00867	OINPLJLJ_00882	PGBIGBIK_01309	EEMLNNEB_00431	NHEEFODN_00127	CAOFFAGB_00672 CAOFFAGB_00671	NLFOBEDH_01742	JFOEJGPD_00554	GPKNGAMM_00023	EJAGEKHE_00196	AACIBGPP_01474	OGLBCHLL_00361	LJIJAMJL_00648	NDPOHLNK_00171	AGHNMOCL_01671	AAKDAEMN_00522	PNGEKHEC_01267	HJEPNPLE_00868
group_5987		hypothetical protein	1082	1082	1	1	2750			Hypothetical protein with no hits to refseq/uniprot/clusters/cdd/tigrfams/pfam overlapping another protein with hits	170	434	433	BALFPAFJ_01463	CGDBNBCA_01434	NLENHOCB_00930	LHCOLKOE_01563	IJHHNLMA_01584	FMGIHIBL_00833	FJHOEMJB_01400	FCLLLPCE_00371	MBBHBLCA_00365	EGPLHIMJ_00919	PMCAGNOE_00918	EENEJHJG_00988	PJLDKHMB_01200	DHEACBCP_00417	IOEJFPNL_00949	BOJJNDIM_00011	BJJBANJO_00919	IKPJCLKJ_00982	HMOGKMJD_00972	OINPLJLJ_00993	PGBIGBIK_00298	EEMLNNEB_00376	NHEEFODN_00231	CAOFFAGB_00872	NLFOBEDH_01458	JFOEJGPD_01081	GPKNGAMM_00394	EJAGEKHE_01818	AACIBGPP_00675	OGLBCHLL_00557	LJIJAMJL_00465	NDPOHLNK_00134	AGHNMOCL_00042	AAKDAEMN_00845	PNGEKHEC_00101	HJEPNPLE_01633
GATC		Glutamyl-tRNA(Gln) amidotransferase subunit C, chloroplastic/mitochondrial	1082	1082	1	1	10201				131	284	283	BALFPAFJ_01267	CGDBNBCA_01070	NLENHOCB_00378	LHCOLKOE_00778	IJHHNLMA_01120	FMGIHIBL_01388	FJHOEMJB_00796	FCLLLPCE_01042	MBBHBLCA_00622	EGPLHIMJ_00383	PMCAGNOE_00379	EENEJHJG_00441	PJLDKHMB_00093	DHEACBCP_01318	IOEJFPNL_00617	BOJJNDIM_00548	BJJBANJO_00381	IKPJCLKJ_00436	HMOGKMJD_00435	OINPLJLJ_00440	PGBIGBIK_00105	EEMLNNEB_01044	NHEEFODN_00558	CAOFFAGB_00434	NLFOBEDH_00528	JFOEJGPD_00235	GPKNGAMM_00461	EJAGEKHE_00888	AACIBGPP_00880	OGLBCHLL_00806	LJIJAMJL_00215	NDPOHLNK_00507	AGHNMOCL_00737	AAKDAEMN_01500	PNGEKHEC_00480	HJEPNPLE_01413
group_6787		hypothetical protein	1082	1082	1	1	12933				1130	1790	1788	BALFPAFJ_01552	CGDBNBCA_01590	NLENHOCB_00636	LHCOLKOE_01227	IJHHNLMA_01237	FMGIHIBL_01515	FJHOEMJB_01297	FCLLLPCE_01489	MBBHBLCA_00798	EGPLHIMJ_00632	PMCAGNOE_00632	EENEJHJG_00703	PJLDKHMB_00541	DHEACBCP_00251	IOEJFPNL_00256	BOJJNDIM_00734	BJJBANJO_00637	IKPJCLKJ_00697	HMOGKMJD_00693	OINPLJLJ_00701	PGBIGBIK_01190	EEMLNNEB_00166	NHEEFODN_01149	CAOFFAGB_00953	NLFOBEDH_00268	JFOEJGPD_01471	GPKNGAMM_01564	EJAGEKHE_01384	AACIBGPP_00029	OGLBCHLL_00035	LJIJAMJL_01339	NDPOHLNK_01025	AGHNMOCL_00087	AAKDAEMN_01403	PNGEKHEC_01074	HJEPNPLE_00323
murG		UDP-N-acetylglucosamine--N-acetylmuramyl-(pentapeptide) pyrophosphoryl-undecaprenol N-acetylglucosamine transferase	1082	1082	1	1	2985				320	1028	1026	BALFPAFJ_00524	CGDBNBCA_01542	NLENHOCB_01019	LHCOLKOE_00707	IJHHNLMA_00066	FMGIHIBL_00743	FJHOEMJB_00067	FCLLLPCE_00281	MBBHBLCA_00276	EGPLHIMJ_01002	PMCAGNOE_01094	EENEJHJG_01072	PJLDKHMB_01482	DHEACBCP_00371	IOEJFPNL_01034	BOJJNDIM_01594	BJJBANJO_01003	IKPJCLKJ_01066	HMOGKMJD_01057	OINPLJLJ_01077	PGBIGBIK_00730	EEMLNNEB_00783	NHEEFODN_01572	CAOFFAGB_00781	NLFOBEDH_00378	JFOEJGPD_00762	GPKNGAMM_00736	EJAGEKHE_00471	AACIBGPP_01344	OGLBCHLL_00944	LJIJAMJL_01587	NDPOHLNK_00744	AGHNMOCL_00357	AAKDAEMN_00028	PNGEKHEC_00581	HJEPNPLE_01015
argH		Argininosuccinate lyase	1082	1082	1	1	2692				212	1382	1379	BALFPAFJ_01081	CGDBNBCA_01139	NLENHOCB_00902	LHCOLKOE_01586	IJHHNLMA_01554	FMGIHIBL_00857	FJHOEMJB_01430	FCLLLPCE_00395	MBBHBLCA_00667	EGPLHIMJ_00890	PMCAGNOE_00894	EENEJHJG_00965	PJLDKHMB_00241	DHEACBCP_01637	IOEJFPNL_00918	BOJJNDIM_01246	BJJBANJO_00898	IKPJCLKJ_00955	HMOGKMJD_00952	OINPLJLJ_00966	PGBIGBIK_01035	EEMLNNEB_00882	NHEEFODN_00208		NLFOBEDH_01658	JFOEJGPD_00281	GPKNGAMM_01350	EJAGEKHE_01795	AACIBGPP_00645	OGLBCHLL_00587	LJIJAMJL_00442		AGHNMOCL_01590	AAKDAEMN_01036	PNGEKHEC_00071	HJEPNPLE_01274
trpS		Tryptophan--tRNA ligase	1082	1082	1	1	10162				320	959	958	BALFPAFJ_01277	CGDBNBCA_01080	NLENHOCB_00368	LHCOLKOE_00788	IJHHNLMA_01110	FMGIHIBL_01378	FJHOEMJB_00806	FCLLLPCE_01052	MBBHBLCA_00612	EGPLHIMJ_00373	PMCAGNOE_00369	EENEJHJG_00431	PJLDKHMB_00103	DHEACBCP_01308	IOEJFPNL_00627	BOJJNDIM_00538	BJJBANJO_00371	IKPJCLKJ_00426	HMOGKMJD_00425	OINPLJLJ_00430	PGBIGBIK_00115	EEMLNNEB_01054	NHEEFODN_00568	CAOFFAGB_00424	NLFOBEDH_00538	JFOEJGPD_00225	GPKNGAMM_00451	EJAGEKHE_00878	AACIBGPP_00870	OGLBCHLL_00816	LJIJAMJL_00205	NDPOHLNK_00517	AGHNMOCL_00747	AAKDAEMN_01490	PNGEKHEC_00490	HJEPNPLE_01403
group_7773		hypothetical protein	1082	1082	1	1	10382			Hypothetical protein with no hits to refseq/uniprot/clusters/cdd/tigrfams/pfam overlapping another protein with hits	95	1220	1213	BALFPAFJ_00329	CGDBNBCA_00634	NLENHOCB_00447	LHCOLKOE_01420	IJHHNLMA_01631	FMGIHIBL_01707	FJHOEMJB_01630	FCLLLPCE_01679	MBBHBLCA_01557	EGPLHIMJ_00445	PMCAGNOE_00448	EENEJHJG_00509	PJLDKHMB_00720	DHEACBCP_00841	IOEJFPNL_00437	BOJJNDIM_00917	BJJBANJO_00445	IKPJCLKJ_00504	HMOGKMJD_00500	OINPLJLJ_00508	PGBIGBIK_00622	EEMLNNEB_01214	NHEEFODN_00969	CAOFFAGB_00390	NLFOBEDH_01845	JFOEJGPD_00030	GPKNGAMM_00900	EJAGEKHE_01689	AACIBGPP_00942	OGLBCHLL_00284	LJIJAMJL_00993	NDPOHLNK_00223	AGHNMOCL_01329	AAKDAEMN_00625	PNGEKHEC_01106	HJEPNPLE_00514
gpt		Xanthine phosphoribosyltransferase	1082	1082	1	1	12379				443	458	443	BALFPAFJ_00748	CGDBNBCA_01196	NLENHOCB_01350	LHCOLKOE_00377	IJHHNLMA_00379	FMGIHIBL_00408	FJHOEMJB_00380	FCLLLPCE_00603	MBBHBLCA_01763	EGPLHIMJ_01314	PMCAGNOE_01477	EENEJHJG_01456	PJLDKHMB_00964	DHEACBCP_01803	IOEJFPNL_01333	BOJJNDIM_01160	BJJBANJO_01360	IKPJCLKJ_01428	HMOGKMJD_01421	OINPLJLJ_01528	PGBIGBIK_01235	EEMLNNEB_01512	NHEEFODN_01490	CAOFFAGB_00916	NLFOBEDH_01208	JFOEJGPD_01675	GPKNGAMM_01634	EJAGEKHE_00307	AACIBGPP_00330	OGLBCHLL_01473	LJIJAMJL_00909	NDPOHLNK_01407	AGHNMOCL_01195	AAKDAEMN_00959	PNGEKHEC_01579	HJEPNPLE_01473
ilvE		Branched-chain-amino-acid aminotransferase	1082	1094	1.02	1	9672				359	917	912	BALFPAFJ_01395	CGDBNBCA_00883	NLENHOCB_00254	LHCOLKOE_00904	IJHHNLMA_00995	FMGIHIBL_01260	FJHOEMJB_00920	FCLLLPCE_01170	MBBHBLCA_00497	EGPLHIMJ_00259	PMCAGNOE_00254	EENEJHJG_00259	PJLDKHMB_00225	DHEACBCP_01192	IOEJFPNL_00740	BOJJNDIM_01044	BJJBANJO_00255	IKPJCLKJ_00254	HMOGKMJD_00309	OINPLJLJ_00314	PGBIGBIK_00233	EEMLNNEB_00460	NHEEFODN_00684	CAOFFAGB_00086	NLFOBEDH_00660	JFOEJGPD_01536	GPKNGAMM_01112	EJAGEKHE_00029	AACIBGPP_00754	OGLBCHLL_01529	LJIJAMJL_01178	NDPOHLNK_01145	AGHNMOCL_00860		PNGEKHEC_00249	HJEPNPLE_01287
hemA		Glutamyl-tRNA reductase	1082	1082	1	1	13268				410	1298	1297	BALFPAFJ_01660	CGDBNBCA_01035	NLENHOCB_00528	LHCOLKOE_01339	IJHHNLMA_01349	FMGIHIBL_01627	FJHOEMJB_01185	FCLLLPCE_01599	MBBHBLCA_01478	EGPLHIMJ_00520	PMCAGNOE_00518	EENEJHJG_00589	PJLDKHMB_00651	DHEACBCP_00709	IOEJFPNL_00369	BOJJNDIM_00846	BJJBANJO_00526	IKPJCLKJ_00585	HMOGKMJD_00581	OINPLJLJ_00588	PGBIGBIK_00551	EEMLNNEB_01134	NHEEFODN_01039	CAOFFAGB_00250	NLFOBEDH_00155	JFOEJGPD_01255	GPKNGAMM_01452	EJAGEKHE_01276	AACIBGPP_01053	OGLBCHLL_01079	LJIJAMJL_01414	NDPOHLNK_00914	AGHNMOCL_00889	AAKDAEMN_01305	PNGEKHEC_00963	HJEPNPLE_00434
atpG_2		ATP synthase gamma chain	1082	1082	1	1	9503				872	893	884	BALFPAFJ_00117	CGDBNBCA_00286	NLENHOCB_00100	LHCOLKOE_01056	IJHHNLMA_00846	FMGIHIBL_01106	FJHOEMJB_01069	FCLLLPCE_01323	MBBHBLCA_00435	EGPLHIMJ_00110	PMCAGNOE_00102	EENEJHJG_00105	PJLDKHMB_01357	DHEACBCP_01471	IOEJFPNL_00817	BOJJNDIM_00090	BJJBANJO_00101	IKPJCLKJ_00101	HMOGKMJD_00100	OINPLJLJ_00156	PGBIGBIK_00032	EEMLNNEB_00331	NHEEFODN_00900	CAOFFAGB_01415	NLFOBEDH_01130	JFOEJGPD_00593	GPKNGAMM_01131	EJAGEKHE_01069	AACIBGPP_00161	OGLBCHLL_01333	LJIJAMJL_00096	NDPOHLNK_00078	AGHNMOCL_00673	AAKDAEMN_01153	PNGEKHEC_01229	HJEPNPLE_01132
glmS		Glutamine--fructose-6-phosphate aminotransferase [isomerizing]	1082	1082	1	1	12366				1094	1796	1794	BALFPAFJ_00752	CGDBNBCA_01382	NLENHOCB_01346	LHCOLKOE_00381	IJHHNLMA_00375	FMGIHIBL_00412	FJHOEMJB_00376	FCLLLPCE_00599	MBBHBLCA_01767	EGPLHIMJ_01310	PMCAGNOE_01473	EENEJHJG_01452	PJLDKHMB_00960	DHEACBCP_01807	IOEJFPNL_01328	BOJJNDIM_01164	BJJBANJO_01356	IKPJCLKJ_01424	HMOGKMJD_01417	OINPLJLJ_01524	PGBIGBIK_01231	EEMLNNEB_01508	NHEEFODN_01486	CAOFFAGB_00920	NLFOBEDH_01203	JFOEJGPD_01680	GPKNGAMM_01629	EJAGEKHE_00312	AACIBGPP_00326	OGLBCHLL_01477	LJIJAMJL_00904	NDPOHLNK_00045	AGHNMOCL_01191	AAKDAEMN_00955	PNGEKHEC_01575	HJEPNPLE_01469
mdtJ		Spermidine export protein MdtJ	1082	1082	1	1	14879				341	374	341		CGDBNBCA_01461	NLENHOCB_01143	LHCOLKOE_00581	IJHHNLMA_00195	FMGIHIBL_00605	FJHOEMJB_00196	FCLLLPCE_00143	MBBHBLCA_00143	EGPLHIMJ_01131	PMCAGNOE_01227	EENEJHJG_01204	PJLDKHMB_01619	DHEACBCP_01162	IOEJFPNL_01158	BOJJNDIM_01724	BJJBANJO_01133	IKPJCLKJ_01196	HMOGKMJD_01188	OINPLJLJ_01211	PGBIGBIK_00861	EEMLNNEB_00285	NHEEFODN_00031	CAOFFAGB_00140	NLFOBEDH_01600	JFOEJGPD_01283	GPKNGAMM_00576	EJAGEKHE_01132	AACIBGPP_01252	OGLBCHLL_01613	LJIJAMJL_01452	NDPOHLNK_00603	AGHNMOCL_00204	AAKDAEMN_01538	PNGEKHEC_00782	HJEPNPLE_01218
group_9365		hypothetical protein	1082	1082	1	1	3152			Hypothetical protein with no hits to refseq/uniprot/clusters/cdd/tigrfams/pfam overlapping another protein with hits	362	602	601	BALFPAFJ_00591	CGDBNBCA_00724	NLENHOCB_01087	LHCOLKOE_00640	IJHHNLMA_00132	FMGIHIBL_00674	FJHOEMJB_00133	FCLLLPCE_00212	MBBHBLCA_00206	EGPLHIMJ_01068	PMCAGNOE_01163	EENEJHJG_01140	PJLDKHMB_01553	DHEACBCP_00305	IOEJFPNL_01100	BOJJNDIM_01661	BJJBANJO_01073	IKPJCLKJ_01134	HMOGKMJD_01125	OINPLJLJ_01145	PGBIGBIK_00798	EEMLNNEB_01454	NHEEFODN_01639	CAOFFAGB_01081	NLFOBEDH_00449	JFOEJGPD_00832	GPKNGAMM_00805	EJAGEKHE_00540	AACIBGPP_01415	OGLBCHLL_00858	LJIJAMJL_01517	NDPOHLNK_00673	AGHNMOCL_01285	AAKDAEMN_00094	PNGEKHEC_00652	HJEPNPLE_00946
moaA_2		GTP 3',8-cyclase	1082	1082	1	1	7482				446	962	961	BALFPAFJ_00991	CGDBNBCA_00566	NLENHOCB_00156	LHCOLKOE_01000	IJHHNLMA_00901	FMGIHIBL_01163	FJHOEMJB_01014	FCLLLPCE_01266	MBBHBLCA_01142	EGPLHIMJ_00165	PMCAGNOE_00156	EENEJHJG_00235	PJLDKHMB_01403	DHEACBCP_00907	IOEJFPNL_00092	BOJJNDIM_01217	BJJBANJO_00155	IKPJCLKJ_00155	HMOGKMJD_00210	OINPLJLJ_00290	PGBIGBIK_01061	EEMLNNEB_00121	NHEEFODN_00715	CAOFFAGB_00329	NLFOBEDH_01894	JFOEJGPD_00632	GPKNGAMM_01655	EJAGEKHE_00381	AACIBGPP_00274	OGLBCHLL_00520	LJIJAMJL_00149	NDPOHLNK_00024	AGHNMOCL_00959	AAKDAEMN_00366	PNGEKHEC_00807	HJEPNPLE_01063
pstC1		Phosphate transport system permease protein PstC 1	1082	1082	1	1	13007				431	914	911	BALFPAFJ_01588	CGDBNBCA_01626	NLENHOCB_00599	LHCOLKOE_01266	IJHHNLMA_01274	FMGIHIBL_01552	FJHOEMJB_01260	FCLLLPCE_01526	MBBHBLCA_01404	EGPLHIMJ_00595	PMCAGNOE_00594	EENEJHJG_00664	PJLDKHMB_00579	DHEACBCP_00634	IOEJFPNL_00293	BOJJNDIM_00772	BJJBANJO_00601	IKPJCLKJ_00660	HMOGKMJD_00656	OINPLJLJ_00664	PGBIGBIK_01477	EEMLNNEB_00694	NHEEFODN_01113	CAOFFAGB_00176	NLFOBEDH_00229		GPKNGAMM_01527	EJAGEKHE_01348	AACIBGPP_00065	OGLBCHLL_00071	LJIJAMJL_01303	NDPOHLNK_00989	AGHNMOCL_00124	AAKDAEMN_01381	PNGEKHEC_01038	HJEPNPLE_00359
yajC		Sec translocon accessory complex subunit YajC	1082	1082	1	1	3135				161	272	241	BALFPAFJ_00579	CGDBNBCA_00031	NLENHOCB_01075	LHCOLKOE_00652	IJHHNLMA_00120	FMGIHIBL_00686	FJHOEMJB_00121	FCLLLPCE_00224	MBBHBLCA_00218	EGPLHIMJ_01056	PMCAGNOE_01150	EENEJHJG_01128	PJLDKHMB_01541	DHEACBCP_00317	IOEJFPNL_01088	BOJJNDIM_01649	BJJBANJO_01060	IKPJCLKJ_01122	HMOGKMJD_01113	OINPLJLJ_01133	PGBIGBIK_00786	EEMLNNEB_01442	NHEEFODN_01627	CAOFFAGB_01069	NLFOBEDH_00437	JFOEJGPD_00820	GPKNGAMM_00793	EJAGEKHE_00528	AACIBGPP_01403	OGLBCHLL_00133	LJIJAMJL_01529	NDPOHLNK_00685	AGHNMOCL_00290	AAKDAEMN_00082	PNGEKHEC_00640	HJEPNPLE_00958
nifF		Flavodoxin 2	1082	1082	1	1	12398				161	491	490	BALFPAFJ_00737	CGDBNBCA_01185	NLENHOCB_01362	LHCOLKOE_00366	IJHHNLMA_00391	FMGIHIBL_00397	FJHOEMJB_00392	FCLLLPCE_00614	MBBHBLCA_01752	EGPLHIMJ_01326	PMCAGNOE_01488	EENEJHJG_01468	PJLDKHMB_00975	DHEACBCP_01792	IOEJFPNL_01345	BOJJNDIM_01149	BJJBANJO_01372	IKPJCLKJ_01440	HMOGKMJD_01433	OINPLJLJ_01596	PGBIGBIK_01246	EEMLNNEB_01524	NHEEFODN_01501	CAOFFAGB_00905	NLFOBEDH_01220	JFOEJGPD_01664	GPKNGAMM_01645	EJAGEKHE_00296	AACIBGPP_00341	OGLBCHLL_01462	LJIJAMJL_00920	NDPOHLNK_01418	AGHNMOCL_01206	AAKDAEMN_00970	PNGEKHEC_01590	HJEPNPLE_01484
group_9851		hypothetical protein	1082	1082	1	1	7476			Hypothetical protein with no hits to refseq/uniprot/clusters/cdd/tigrfams/pfam overlapping another protein with hits	185	656	647	BALFPAFJ_00986	CGDBNBCA_00571	NLENHOCB_00151	LHCOLKOE_01005	IJHHNLMA_00896	FMGIHIBL_01158	FJHOEMJB_01019	FCLLLPCE_01271	MBBHBLCA_01137	EGPLHIMJ_00160	PMCAGNOE_00152	EENEJHJG_00240	PJLDKHMB_01408	DHEACBCP_00902	IOEJFPNL_00097	BOJJNDIM_01222	BJJBANJO_00150	IKPJCLKJ_00150	HMOGKMJD_00205	OINPLJLJ_00295	PGBIGBIK_01056	EEMLNNEB_00126	NHEEFODN_00710	CAOFFAGB_00334	NLFOBEDH_01899	JFOEJGPD_00637	GPKNGAMM_01660	EJAGEKHE_00386	AACIBGPP_00279	OGLBCHLL_00525	LJIJAMJL_00144	NDPOHLNK_00019	AGHNMOCL_00964	AAKDAEMN_00371	PNGEKHEC_00802	HJEPNPLE_01068
metN_1		Methionine import ATP-binding protein MetN	1081	1081	1	1	14688	1	1296		467	665	664	BALFPAFJ_00225	CGDBNBCA_00187	NLENHOCB_01248	LHCOLKOE_00478	IJHHNLMA_00298	FMGIHIBL_00502	FJHOEMJB_00299	FCLLLPCE_00041	MBBHBLCA_00040	EGPLHIMJ_01234	PMCAGNOE_01329	EENEJHJG_01307	PJLDKHMB_01721	DHEACBCP_01060	IOEJFPNL_01259	BOJJNDIM_01406	BJJBANJO_01236	IKPJCLKJ_01299	HMOGKMJD_01292	OINPLJLJ_01314	PGBIGBIK_00965	EEMLNNEB_00599	NHEEFODN_00476	CAOFFAGB_00022	NLFOBEDH_00942	JFOEJGPD_01347	GPKNGAMM_01304	EJAGEKHE_00811	AACIBGPP_00391	OGLBCHLL_00431	LJIJAMJL_01657	NDPOHLNK_01547	AGHNMOCL_01467	AAKDAEMN_00229	PNGEKHEC_00143	HJEPNPLE_00652
tyrC		Cyclohexadienyl dehydrogenase	1081	1081	1	1	9544	1	11746		770	830	826	BALFPAFJ_00141	CGDBNBCA_00262	NLENHOCB_00124	LHCOLKOE_01032	IJHHNLMA_00870	FMGIHIBL_01130	FJHOEMJB_01045	FCLLLPCE_01299	MBBHBLCA_00459	EGPLHIMJ_00134	PMCAGNOE_00126	EENEJHJG_00129	PJLDKHMB_01382	DHEACBCP_01496	IOEJFPNL_00841	BOJJNDIM_00065	BJJBANJO_00125	IKPJCLKJ_00125	HMOGKMJD_00124	OINPLJLJ_00180	PGBIGBIK_00057	EEMLNNEB_00355	NHEEFODN_00924	CAOFFAGB_00690	NLFOBEDH_01155	JFOEJGPD_01199	GPKNGAMM_00499	EJAGEKHE_01430	AACIBGPP_01620	OGLBCHLL_00009	LJIJAMJL_00769	NDPOHLNK_01127	AGHNMOCL_01543	AAKDAEMN_01177	PNGEKHEC_00331	HJEPNPLE_01106
group_10936		hypothetical protein	1081	1103	1.03	1	9715				197	425	421	BALFPAFJ_01385	CGDBNBCA_01394	NLENHOCB_00265	LHCOLKOE_00894	IJHHNLMA_01005	FMGIHIBL_01270	FJHOEMJB_00910	FCLLLPCE_01160	MBBHBLCA_00507	EGPLHIMJ_00269	PMCAGNOE_00265	EENEJHJG_00269	PJLDKHMB_00215	DHEACBCP_01202	IOEJFPNL_00730	BOJJNDIM_01034	BJJBANJO_00265	IKPJCLKJ_00264	HMOGKMJD_00319	OINPLJLJ_00324	PGBIGBIK_00223	EEMLNNEB_01390	NHEEFODN_00674	CAOFFAGB_01102	NLFOBEDH_00648	JFOEJGPD_01546	GPKNGAMM_01102	EJAGEKHE_00039	AACIBGPP_00764	OGLBCHLL_01539	LJIJAMJL_01188	NDPOHLNK_01155	AGHNMOCL_00850	AAKDAEMN_00329	PNGEKHEC_00259	HJEPNPLE_01297
parB		putative chromosome-partitioning protein ParB	1081	1081	1	1	9496	1	7716		563	836	835	BALFPAFJ_00112	CGDBNBCA_00291	NLENHOCB_00095	LHCOLKOE_01061	IJHHNLMA_00841	FMGIHIBL_01101	FJHOEMJB_01074	FCLLLPCE_01328	MBBHBLCA_00430	EGPLHIMJ_00105	PMCAGNOE_00097	EENEJHJG_00100	PJLDKHMB_01352	DHEACBCP_01466	IOEJFPNL_00812	BOJJNDIM_00095	BJJBANJO_00096	IKPJCLKJ_00096	HMOGKMJD_00095	OINPLJLJ_00151	PGBIGBIK_00027	EEMLNNEB_00326	NHEEFODN_00895	CAOFFAGB_01420	NLFOBEDH_01125	JFOEJGPD_00598	GPKNGAMM_01136	EJAGEKHE_01074	AACIBGPP_00166	OGLBCHLL_01338	LJIJAMJL_00101	NDPOHLNK_00073	AGHNMOCL_00678	AAKDAEMN_01148	PNGEKHEC_01224	HJEPNPLE_01137
rnhA		Ribonuclease HI	1081	1081	1	1	4696	1	12424		284	440	439	BALFPAFJ_00851	CGDBNBCA_00836	NLENHOCB_01581	LHCOLKOE_00124	IJHHNLMA_00639	FMGIHIBL_00140	FJHOEMJB_00638	FCLLLPCE_00867	MBBHBLCA_00969	EGPLHIMJ_01630	PMCAGNOE_01742	EENEJHJG_01720	PJLDKHMB_00398	DHEACBCP_00084	IOEJFPNL_01587		BJJBANJO_01617	IKPJCLKJ_01685	HMOGKMJD_01682	OINPLJLJ_01846	PGBIGBIK_00385	EEMLNNEB_01718	NHEEFODN_01314	CAOFFAGB_00565	NLFOBEDH_01306	JFOEJGPD_00470	GPKNGAMM_00278	EJAGEKHE_01520	AACIBGPP_00507	OGLBCHLL_01137	LJIJAMJL_00257	NDPOHLNK_00450	AGHNMOCL_00557	AAKDAEMN_01561	PNGEKHEC_01502	HJEPNPLE_00124
csrA		Translational regulator CsrA	1081	1081	1	1	3149	1	11634		227	227	227	BALFPAFJ_00588	CGDBNBCA_00727	NLENHOCB_01084	LHCOLKOE_00643	IJHHNLMA_00129	FMGIHIBL_00677	FJHOEMJB_00130	FCLLLPCE_00215	MBBHBLCA_00209	EGPLHIMJ_01065	PMCAGNOE_01160	EENEJHJG_01137	PJLDKHMB_01550	DHEACBCP_00308	IOEJFPNL_01097	BOJJNDIM_01658	BJJBANJO_01070	IKPJCLKJ_01131	HMOGKMJD_01122	OINPLJLJ_01142	PGBIGBIK_00795	EEMLNNEB_01451	NHEEFODN_01636	CAOFFAGB_01078	NLFOBEDH_00446	JFOEJGPD_00829	GPKNGAMM_00802	EJAGEKHE_00537	AACIBGPP_01412	OGLBCHLL_00855	LJIJAMJL_01520	NDPOHLNK_00676	AGHNMOCL_01288	AAKDAEMN_00091	PNGEKHEC_00649	HJEPNPLE_00949
tsf		Elongation factor Ts	1081	1081	1	1	14863	1	9559		1073	1073	1073		CGDBNBCA_01469	NLENHOCB_01151	LHCOLKOE_00573	IJHHNLMA_00203	FMGIHIBL_00597	FJHOEMJB_00204	FCLLLPCE_00135	MBBHBLCA_00135	EGPLHIMJ_01139	PMCAGNOE_01235	EENEJHJG_01212	PJLDKHMB_01627	DHEACBCP_01154	IOEJFPNL_01166	BOJJNDIM_01500	BJJBANJO_01141	IKPJCLKJ_01204	HMOGKMJD_01196	OINPLJLJ_01219	PGBIGBIK_00869	EEMLNNEB_00504	NHEEFODN_00380	CAOFFAGB_00306	NLFOBEDH_00846	JFOEJGPD_01445	GPKNGAMM_01207	EJAGEKHE_00716	AACIBGPP_00486	OGLBCHLL_00155	LJIJAMJL_01752	NDPOHLNK_01452	AGHNMOCL_01371	AAKDAEMN_00134	PNGEKHEC_00238	HJEPNPLE_00746
rsmD		hypothetical protein	1081	1081	1	1	5279	1	7809		278	722	684	BALFPAFJ_00459	CGDBNBCA_00069	NLENHOCB_01419	LHCOLKOE_00301	IJHHNLMA_00456	FMGIHIBL_00317	FJHOEMJB_00457	FCLLLPCE_00692	MBBHBLCA_01614	EGPLHIMJ_01448	PMCAGNOE_01567	EENEJHJG_01550	PJLDKHMB_01032	DHEACBCP_01715	IOEJFPNL_01412	BOJJNDIM_00379	BJJBANJO_01448	IKPJCLKJ_01515	HMOGKMJD_01513	OINPLJLJ_01678	PGBIGBIK_01423	EEMLNNEB_01256	NHEEFODN_00279	CAOFFAGB_01118	NLFOBEDH_00049	JFOEJGPD_01172	GPKNGAMM_00065	EJAGEKHE_01234	AACIBGPP_01146	OGLBCHLL_01394	LJIJAMJL_00677	NDPOHLNK_01226	AGHNMOCL_01003	AAKDAEMN_00477	PNGEKHEC_01400	HJEPNPLE_01545
group_5154		hypothetical protein	1081	1081	1	1	8910	1	9136		149	245	239	BALFPAFJ_01070	CGDBNBCA_01145	NLENHOCB_00244	LHCOLKOE_00912	IJHHNLMA_00984	FMGIHIBL_01250	FJHOEMJB_00931	FCLLLPCE_01178	MBBHBLCA_01282	EGPLHIMJ_00248	PMCAGNOE_00246	EENEJHJG_00147	PJLDKHMB_00823	DHEACBCP_00617	IOEJFPNL_00004	BOJJNDIM_00584	BJJBANJO_00245	IKPJCLKJ_00243	HMOGKMJD_00299	OINPLJLJ_00198	PGBIGBIK_01146	EEMLNNEB_00073	NHEEFODN_00803	CAOFFAGB_00727	NLFOBEDH_00741	JFOEJGPD_01464	GPKNGAMM_01030	EJAGEKHE_01026	AACIBGPP_00196	OGLBCHLL_00742	LJIJAMJL_01171	NDPOHLNK_00274	AGHNMOCL_01100		PNGEKHEC_00885	HJEPNPLE_00238
truB		tRNA pseudouridine synthase B	1081	1081	1	1	3148	1	11633		392	1256	817	BALFPAFJ_00587	CGDBNBCA_00728	NLENHOCB_01083	LHCOLKOE_00644	IJHHNLMA_00128	FMGIHIBL_00678	FJHOEMJB_00129	FCLLLPCE_00216	MBBHBLCA_00210	EGPLHIMJ_01064	PMCAGNOE_01159	EENEJHJG_01136	PJLDKHMB_01549	DHEACBCP_00309	IOEJFPNL_01096	BOJJNDIM_01657	BJJBANJO_01069	IKPJCLKJ_01130	HMOGKMJD_01121	OINPLJLJ_01141	PGBIGBIK_00794	EEMLNNEB_01450	NHEEFODN_01635	CAOFFAGB_01077	NLFOBEDH_00445	JFOEJGPD_00828	GPKNGAMM_00801	EJAGEKHE_00536	AACIBGPP_01411	OGLBCHLL_00854	LJIJAMJL_01521	NDPOHLNK_00677	AGHNMOCL_01289	AAKDAEMN_00090	PNGEKHEC_00648	HJEPNPLE_00950
group_6741		hypothetical protein	1081	1081	1	1	4500	1	4357	Hypothetical protein with no hits to refseq/uniprot/clusters/cdd/tigrfams/pfam overlapping another protein with hits	170	575	534	BALFPAFJ_00928	CGDBNBCA_01205	NLENHOCB_01656	LHCOLKOE_00049	IJHHNLMA_00717	FMGIHIBL_00049	FJHOEMJB_00716	FCLLLPCE_00958	MBBHBLCA_01341	EGPLHIMJ_01707	PMCAGNOE_01834	EENEJHJG_01799	PJLDKHMB_00489	DHEACBCP_00159	IOEJFPNL_01665	BOJJNDIM_00311	BJJBANJO_01694	IKPJCLKJ_01763	HMOGKMJD_01760	OINPLJLJ_01925	PGBIGBIK_00461	EEMLNNEB_01796	NHEEFODN_01397	CAOFFAGB_01759	NLFOBEDH_01385	JFOEJGPD_01001	GPKNGAMM_00359	EJAGEKHE_01615	AACIBGPP_01571	OGLBCHLL_00174	LJIJAMJL_00352	NDPOHLNK_00367	AGHNMOCL_00474	AAKDAEMN_00758	PNGEKHEC_00370	HJEPNPLE_00048
group_7066		hypothetical protein	1081	1081	1	1	2963	1	8383	Hypothetical protein with no hits to refseq/uniprot/clusters/cdd/tigrfams/pfam overlapping another protein with hits	383	1274	1263	BALFPAFJ_00516	CGDBNBCA_01550	NLENHOCB_01011	LHCOLKOE_00715	IJHHNLMA_00058	FMGIHIBL_00751	FJHOEMJB_00059	FCLLLPCE_00289	MBBHBLCA_00284	EGPLHIMJ_00994	PMCAGNOE_01086	EENEJHJG_01064	PJLDKHMB_01474	DHEACBCP_00379	IOEJFPNL_01026	BOJJNDIM_01586	BJJBANJO_00995	IKPJCLKJ_01058	HMOGKMJD_01049	OINPLJLJ_01069	PGBIGBIK_00722	EEMLNNEB_00775	NHEEFODN_01564	CAOFFAGB_00789	NLFOBEDH_00370	JFOEJGPD_00754	GPKNGAMM_00728	EJAGEKHE_00463	AACIBGPP_01336	OGLBCHLL_00936	LJIJAMJL_01595	NDPOHLNK_00752	AGHNMOCL_00365	AAKDAEMN_00020	PNGEKHEC_00573	HJEPNPLE_01023
group_7100		hypothetical protein	1081	1081	1	1	4666	1	11748	Hypothetical protein with no hits to refseq/uniprot/clusters/cdd/tigrfams/pfam overlapping another protein with hits	119	182	181	BALFPAFJ_00871		NLENHOCB_01601	LHCOLKOE_00104	IJHHNLMA_00659	FMGIHIBL_00120	FJHOEMJB_00658	FCLLLPCE_00887	MBBHBLCA_00949	EGPLHIMJ_01650	PMCAGNOE_01762	EENEJHJG_01740	PJLDKHMB_00418	DHEACBCP_00104	IOEJFPNL_01607	BOJJNDIM_00255	BJJBANJO_01637	IKPJCLKJ_01705	HMOGKMJD_01702	OINPLJLJ_01866	PGBIGBIK_00405	EEMLNNEB_01738	NHEEFODN_01334	CAOFFAGB_00472	NLFOBEDH_01326	JFOEJGPD_00490	GPKNGAMM_00298	EJAGEKHE_01540	AACIBGPP_00527	OGLBCHLL_00780	LJIJAMJL_00277	NDPOHLNK_00430	AGHNMOCL_00537	AAKDAEMN_00702	PNGEKHEC_01522	HJEPNPLE_00104
lolA		Outer-membrane lipoprotein carrier protein	1081	1081	1	1	2736	1	11807		335	509	508	BALFPAFJ_01470	CGDBNBCA_01427	NLENHOCB_00923	LHCOLKOE_01570	IJHHNLMA_01577	FMGIHIBL_00840	FJHOEMJB_01407	FCLLLPCE_00378	MBBHBLCA_00373	EGPLHIMJ_00912	PMCAGNOE_00911	EENEJHJG_00981	PJLDKHMB_01207	DHEACBCP_00410	IOEJFPNL_00942	BOJJNDIM_00004	BJJBANJO_00912	IKPJCLKJ_00975	HMOGKMJD_00965	OINPLJLJ_00986	PGBIGBIK_00305	EEMLNNEB_00369	NHEEFODN_00224	CAOFFAGB_00865	NLFOBEDH_01451	JFOEJGPD_01088	GPKNGAMM_00633	EJAGEKHE_01811	AACIBGPP_00668	OGLBCHLL_00564	LJIJAMJL_00458	NDPOHLNK_00127	AGHNMOCL_00035	AAKDAEMN_00852	PNGEKHEC_00094	HJEPNPLE_01626
group_7490		hypothetical protein	1081	1081	1	1	2666	1	12864	Hypothetical protein with no hits to refseq/uniprot/clusters/cdd/tigrfams/pfam overlapping another protein with hits	131	560	552	BALFPAFJ_01101	CGDBNBCA_01119	NLENHOCB_00882	LHCOLKOE_01606	IJHHNLMA_01534	FMGIHIBL_00877	FJHOEMJB_01450	FCLLLPCE_00415	MBBHBLCA_00687	EGPLHIMJ_00870	PMCAGNOE_00874	EENEJHJG_00945	PJLDKHMB_00261	DHEACBCP_01617	IOEJFPNL_00898	BOJJNDIM_01266	BJJBANJO_00878	IKPJCLKJ_00935	HMOGKMJD_00931	OINPLJLJ_00946	PGBIGBIK_01015	EEMLNNEB_00902	NHEEFODN_00188	CAOFFAGB_01635	NLFOBEDH_01679	JFOEJGPD_00301	GPKNGAMM_01370	EJAGEKHE_01775	AACIBGPP_00625	OGLBCHLL_01001	LJIJAMJL_00422	NDPOHLNK_01611	AGHNMOCL_01610	AAKDAEMN_01016	PNGEKHEC_00051	HJEPNPLE_01254
rsmC		Ribosomal RNA small subunit methyltransferase C	1081	1081	1	1	3169	1	1930		185	857	843	BALFPAFJ_00602	CGDBNBCA_01486	NLENHOCB_01098	LHCOLKOE_00629	IJHHNLMA_00143	FMGIHIBL_00663	FJHOEMJB_00144	FCLLLPCE_00201	MBBHBLCA_00195	EGPLHIMJ_01079	PMCAGNOE_01174	EENEJHJG_01151	PJLDKHMB_01564	DHEACBCP_00294	IOEJFPNL_01111	BOJJNDIM_01672	BJJBANJO_01084	IKPJCLKJ_01145	HMOGKMJD_01136	OINPLJLJ_01156	PGBIGBIK_00809	EEMLNNEB_01465	NHEEFODN_01650	CAOFFAGB_01526	NLFOBEDH_00460	JFOEJGPD_00843	GPKNGAMM_00816	EJAGEKHE_00607	AACIBGPP_01427	OGLBCHLL_00774	LJIJAMJL_01504	NDPOHLNK_00661	AGHNMOCL_01274	AAKDAEMN_00105	PNGEKHEC_00664	HJEPNPLE_00935
coaD		Phosphopantetheine adenylyltransferase	1081	1081	1	1	2345	45	1		221	476	475	BALFPAFJ_00670	CGDBNBCA_00157	NLENHOCB_00743	LHCOLKOE_01742	IJHHNLMA_01402	FMGIHIBL_01015	FJHOEMJB_01581	FCLLLPCE_00552	MBBHBLCA_00911	EGPLHIMJ_00738	PMCAGNOE_00741	EENEJHJG_00809	PJLDKHMB_00853	DHEACBCP_00508	IOEJFPNL_00562	BOJJNDIM_00502	BJJBANJO_00742	IKPJCLKJ_00799	HMOGKMJD_00795	OINPLJLJ_00810	PGBIGBIK_01649	EEMLNNEB_00985	NHEEFODN_00057	CAOFFAGB_01662	NLFOBEDH_01517	JFOEJGPD_00358	GPKNGAMM_01183	EJAGEKHE_00158	AACIBGPP_00543	OGLBCHLL_01231	LJIJAMJL_00820	NDPOHLNK_01089	AGHNMOCL_00645	AAKDAEMN_00555	PNGEKHEC_00712	HJEPNPLE_00775
ywlF		Putative sugar phosphate isomerase YwlF	1081	1081	1	1	2686	1	10315		374	437	436	BALFPAFJ_01087	CGDBNBCA_01133	NLENHOCB_00896	LHCOLKOE_01592	IJHHNLMA_01548	FMGIHIBL_00863	FJHOEMJB_01436	FCLLLPCE_00401	MBBHBLCA_00673	EGPLHIMJ_00884	PMCAGNOE_00888	EENEJHJG_00959	PJLDKHMB_00247	DHEACBCP_01631	IOEJFPNL_00912	BOJJNDIM_01252	BJJBANJO_00892	IKPJCLKJ_00949	HMOGKMJD_00946	OINPLJLJ_00960	PGBIGBIK_01029	EEMLNNEB_00888	NHEEFODN_00202	CAOFFAGB_01578	NLFOBEDH_01664	JFOEJGPD_00287	GPKNGAMM_01356	EJAGEKHE_01789	AACIBGPP_00639	OGLBCHLL_00593	LJIJAMJL_00436		AGHNMOCL_01596	AAKDAEMN_01030	PNGEKHEC_00065	HJEPNPLE_01268
fabD		Malonyl CoA-acyl carrier protein transacylase	1081	1081	1	1	9517	8	3		347	1004	919	BALFPAFJ_00127	CGDBNBCA_00276	NLENHOCB_00110	LHCOLKOE_01046	IJHHNLMA_00856	FMGIHIBL_01116	FJHOEMJB_01059	FCLLLPCE_01313	MBBHBLCA_00445	EGPLHIMJ_00120	PMCAGNOE_00112	EENEJHJG_00115	PJLDKHMB_01367	DHEACBCP_01481	IOEJFPNL_00827	BOJJNDIM_00080	BJJBANJO_00111	IKPJCLKJ_00111	HMOGKMJD_00110	OINPLJLJ_00166	PGBIGBIK_00042	EEMLNNEB_00341	NHEEFODN_00910	CAOFFAGB_01405	NLFOBEDH_01140	JFOEJGPD_00583	GPKNGAMM_01121	EJAGEKHE_01059	AACIBGPP_00151	OGLBCHLL_01323	LJIJAMJL_00086	NDPOHLNK_00088	AGHNMOCL_00663	AAKDAEMN_01163	PNGEKHEC_01239	HJEPNPLE_01122
pyrF		Orotidine 5'-phosphate decarboxylase	1081	1081	1	1	10149	1	1496		260	839	788	BALFPAFJ_01284	CGDBNBCA_01087	NLENHOCB_00361	LHCOLKOE_00795	IJHHNLMA_01103	FMGIHIBL_01371	FJHOEMJB_00813	FCLLLPCE_01059	MBBHBLCA_00605	EGPLHIMJ_00366	PMCAGNOE_00362	EENEJHJG_00424	PJLDKHMB_00110	DHEACBCP_01301	IOEJFPNL_00634	BOJJNDIM_00531	BJJBANJO_00364	IKPJCLKJ_00419	HMOGKMJD_00418	OINPLJLJ_00423	PGBIGBIK_00122	EEMLNNEB_01061	NHEEFODN_00575	CAOFFAGB_00417	NLFOBEDH_00545	JFOEJGPD_00218	GPKNGAMM_00444	EJAGEKHE_00871	AACIBGPP_00863	OGLBCHLL_00823	LJIJAMJL_00198	NDPOHLNK_00524	AGHNMOCL_00754	AAKDAEMN_01483	PNGEKHEC_00497	HJEPNPLE_01396
group_9061		hypothetical protein	1081	1081	1	1	2910	1	4805		194	572	511	BALFPAFJ_01417	CGDBNBCA_00984	NLENHOCB_00981	LHCOLKOE_01510	IJHHNLMA_00028	FMGIHIBL_00781	FJHOEMJB_00029	FCLLLPCE_00319	MBBHBLCA_00314	EGPLHIMJ_00964	PMCAGNOE_00971	EENEJHJG_01034	PJLDKHMB_01148		IOEJFPNL_00996	BOJJNDIM_01529	BJJBANJO_00965	IKPJCLKJ_01028	HMOGKMJD_01019	OINPLJLJ_01039	PGBIGBIK_00245	EEMLNNEB_00745	NHEEFODN_01534	CAOFFAGB_01741	NLFOBEDH_01554	JFOEJGPD_00724	GPKNGAMM_00698	EJAGEKHE_00433	AACIBGPP_01306	OGLBCHLL_00894	LJIJAMJL_01625	NDPOHLNK_00782	AGHNMOCL_00395	AAKDAEMN_00878	PNGEKHEC_00543	HJEPNPLE_00620
ispG		4-hydroxy-3-methylbut-2-en-1-yl diphosphate synthase (flavodoxin)	1081	1081	1	1	12851	1	11860		254	1073	1071	BALFPAFJ_01524	CGDBNBCA_00747	NLENHOCB_00667	LHCOLKOE_01191	IJHHNLMA_01210	FMGIHIBL_01481	FJHOEMJB_01324	FCLLLPCE_01456	MBBHBLCA_00830	EGPLHIMJ_00658	PMCAGNOE_00663	EENEJHJG_00731	PJLDKHMB_01296	DHEACBCP_00220	IOEJFPNL_00221	BOJJNDIM_00703	BJJBANJO_00667	IKPJCLKJ_00725	HMOGKMJD_00722	OINPLJLJ_00734	PGBIGBIK_01515	EEMLNNEB_01625	NHEEFODN_01188	CAOFFAGB_01173	NLFOBEDH_00301	JFOEJGPD_00936	GPKNGAMM_01590	EJAGEKHE_01409	AACIBGPP_01087	OGLBCHLL_01431	LJIJAMJL_01365	NDPOHLNK_00257	AGHNMOCL_01150	AAKDAEMN_01435	PNGEKHEC_00437	HJEPNPLE_01165
lolD		Lipoprotein-releasing system ATP-binding protein LolD	1081	1081	1	1	14864	1	9560		260	635	634		CGDBNBCA_01468	NLENHOCB_01150	LHCOLKOE_00574	IJHHNLMA_00202	FMGIHIBL_00598	FJHOEMJB_00203	FCLLLPCE_00136	MBBHBLCA_00136	EGPLHIMJ_01138	PMCAGNOE_01234	EENEJHJG_01211	PJLDKHMB_01626	DHEACBCP_01155	IOEJFPNL_01165	BOJJNDIM_01501	BJJBANJO_01140	IKPJCLKJ_01203	HMOGKMJD_01195	OINPLJLJ_01218	PGBIGBIK_00868	EEMLNNEB_00503	NHEEFODN_00379	CAOFFAGB_00307	NLFOBEDH_00845	JFOEJGPD_01446	GPKNGAMM_01206	EJAGEKHE_00715	AACIBGPP_00487	OGLBCHLL_00154	LJIJAMJL_01753	NDPOHLNK_01451	AGHNMOCL_01370	AAKDAEMN_00133	PNGEKHEC_00239	HJEPNPLE_00747
group_9854		hypothetical protein	1081	1081	1	1	7483	1	10248	Hypothetical protein with no hits to refseq/uniprot/clusters/cdd/tigrfams/pfam overlapping another protein with hits	290	515	514	BALFPAFJ_00992	CGDBNBCA_00565	NLENHOCB_00157	LHCOLKOE_00999	IJHHNLMA_00902	FMGIHIBL_01164	FJHOEMJB_01013	FCLLLPCE_01265	MBBHBLCA_01143	EGPLHIMJ_00166	PMCAGNOE_00157	EENEJHJG_00234	PJLDKHMB_01402	DHEACBCP_00908	IOEJFPNL_00091	BOJJNDIM_01216	BJJBANJO_00156	IKPJCLKJ_00156	HMOGKMJD_00211	OINPLJLJ_00289	PGBIGBIK_01062	EEMLNNEB_00120	NHEEFODN_00716	CAOFFAGB_00328	NLFOBEDH_01893	JFOEJGPD_00631	GPKNGAMM_01654	EJAGEKHE_00380	AACIBGPP_00273	OGLBCHLL_00519	LJIJAMJL_00150	NDPOHLNK_00025	AGHNMOCL_00958	AAKDAEMN_00365	PNGEKHEC_00808	HJEPNPLE_01062
group_12776		hypothetical protein	1080	1080	1	1	12856	1	11225		242	242	242	BALFPAFJ_01528	CGDBNBCA_00919	NLENHOCB_00663	LHCOLKOE_01196	IJHHNLMA_01215	FMGIHIBL_01485	FJHOEMJB_01319	FCLLLPCE_01460	MBBHBLCA_00826	EGPLHIMJ_00654	PMCAGNOE_00659	EENEJHJG_00727	PJLDKHMB_01300	DHEACBCP_00224	IOEJFPNL_00227	BOJJNDIM_00707	BJJBANJO_00662	IKPJCLKJ_00721	HMOGKMJD_00718	OINPLJLJ_00729	PGBIGBIK_01511	EEMLNNEB_01621	NHEEFODN_01170	CAOFFAGB_00312	NLFOBEDH_00296	JFOEJGPD_00941	GPKNGAMM_01586	EJAGEKHE_01405	AACIBGPP_00019	OGLBCHLL_00397	LJIJAMJL_01361	NDPOHLNK_01046	AGHNMOCL_00066	AAKDAEMN_01430	PNGEKHEC_00742	HJEPNPLE_01170
bioA		Adenosylmethionine-8-amino-7-oxononanoate aminotransferase	1080	1114	1.04	1	9929				776	1283	1281	BALFPAFJ_01362	CGDBNBCA_00320	NLENHOCB_00287	LHCOLKOE_00870	IJHHNLMA_01032	FMGIHIBL_01296	FJHOEMJB_00884	FCLLLPCE_01134	MBBHBLCA_00530	EGPLHIMJ_00295	PMCAGNOE_00289	EENEJHJG_00352	PJLDKHMB_00186	DHEACBCP_01228	IOEJFPNL_00707	BOJJNDIM_01006	BJJBANJO_00292	IKPJCLKJ_00347	HMOGKMJD_00346	OINPLJLJ_00351	PGBIGBIK_00195	EEMLNNEB_00250	NHEEFODN_00646	CAOFFAGB_00610	NLFOBEDH_00619	JFOEJGPD_01577	GPKNGAMM_01071	EJAGEKHE_00067	AACIBGPP_00792	OGLBCHLL_00662	LJIJAMJL_01216	NDPOHLNK_00595	AGHNMOCL_00825	AAKDAEMN_00305	PNGEKHEC_00287	HJEPNPLE_01320
mprA_2		Response regulator MprA	1080	1080	1	1	5217	1	8360		182	740	676	BALFPAFJ_00430	CGDBNBCA_00098	NLENHOCB_01448	LHCOLKOE_00272	IJHHNLMA_00494	FMGIHIBL_00286	FJHOEMJB_00494	FCLLLPCE_00721	MBBHBLCA_01643	EGPLHIMJ_01486	PMCAGNOE_01596	EENEJHJG_01579	PJLDKHMB_01061	DHEACBCP_01686	IOEJFPNL_01442	BOJJNDIM_00408	BJJBANJO_01477	IKPJCLKJ_01544	HMOGKMJD_01542	OINPLJLJ_01707	PGBIGBIK_01393	EEMLNNEB_01285	NHEEFODN_00308	CAOFFAGB_01147	NLFOBEDH_00813	JFOEJGPD_01142	GPKNGAMM_00095	EJAGEKHE_01205	AACIBGPP_01175	OGLBCHLL_01365	LJIJAMJL_00706	NDPOHLNK_01255	AGHNMOCL_01032	AAKDAEMN_00448	PNGEKHEC_01371	HJEPNPLE_01574
aroK		Shikimate kinase	1080	1080	1	1	10158	1	8540		302	497	496	BALFPAFJ_01278	CGDBNBCA_01081	NLENHOCB_00367	LHCOLKOE_00789	IJHHNLMA_01109	FMGIHIBL_01377	FJHOEMJB_00807	FCLLLPCE_01053	MBBHBLCA_00611	EGPLHIMJ_00372	PMCAGNOE_00368	EENEJHJG_00430	PJLDKHMB_00104	DHEACBCP_01307	IOEJFPNL_00628	BOJJNDIM_00537	BJJBANJO_00370	IKPJCLKJ_00425	HMOGKMJD_00424	OINPLJLJ_00429	PGBIGBIK_00116	EEMLNNEB_01055	NHEEFODN_00569	CAOFFAGB_00423	NLFOBEDH_00539	JFOEJGPD_00224	GPKNGAMM_00450	EJAGEKHE_00877	AACIBGPP_00869	OGLBCHLL_00817	LJIJAMJL_00204	NDPOHLNK_00518	AGHNMOCL_00748	AAKDAEMN_01489	PNGEKHEC_00491	HJEPNPLE_01402
polA		DNA polymerase I	1080	1080	1	1	10065	1	12563		200	2654	2622	BALFPAFJ_01331	CGDBNBCA_00754	NLENHOCB_00318	LHCOLKOE_00839	IJHHNLMA_01063	FMGIHIBL_01327	FJHOEMJB_00853	FCLLLPCE_01103	MBBHBLCA_00561	EGPLHIMJ_00326	PMCAGNOE_00320	EENEJHJG_00383	PJLDKHMB_00155	DHEACBCP_01259	IOEJFPNL_00675	BOJJNDIM_00975	BJJBANJO_00323	IKPJCLKJ_00378	HMOGKMJD_00377	OINPLJLJ_00382	PGBIGBIK_00163	EEMLNNEB_00219	NHEEFODN_00615		NLFOBEDH_00588		GPKNGAMM_01040	EJAGEKHE_00098	AACIBGPP_00823	OGLBCHLL_01604	LJIJAMJL_01247	NDPOHLNK_00564	AGHNMOCL_00794	AAKDAEMN_00274	PNGEKHEC_00318	HJEPNPLE_01351
fokIM		Modification methylase FokI	1080	1085	1.01	1	8723				356	1133	1088	BALFPAFJ_01031	CGDBNBCA_00419	NLENHOCB_00203	LHCOLKOE_00953	IJHHNLMA_00944	FMGIHIBL_01209	FJHOEMJB_00971	FCLLLPCE_01219	MBBHBLCA_01241	EGPLHIMJ_00208	PMCAGNOE_00205	EENEJHJG_00189	PJLDKHMB_00783	DHEACBCP_00577	IOEJFPNL_00044	BOJJNDIM_00623	BJJBANJO_00203	IKPJCLKJ_00201	HMOGKMJD_00257	OINPLJLJ_00240	PGBIGBIK_01107	EEMLNNEB_00032	NHEEFODN_00761	CAOFFAGB_00111	NLFOBEDH_00701	JFOEJGPD_00965	GPKNGAMM_01009	EJAGEKHE_00988	AACIBGPP_00234	OGLBCHLL_01199	LJIJAMJL_01133	NDPOHLNK_00312	AGHNMOCL_01138	AAKDAEMN_01218	PNGEKHEC_00847	HJEPNPLE_00278
ddl		D-alanine--D-alanine ligase	1080	1080	1	1	2433	1	11443		392	1040	1036	BALFPAFJ_00639	CGDBNBCA_00457	NLENHOCB_00775	LHCOLKOE_01710	IJHHNLMA_01433	FMGIHIBL_00983	FJHOEMJB_01550	FCLLLPCE_00520	MBBHBLCA_01605	EGPLHIMJ_00769	PMCAGNOE_00772	EENEJHJG_00840	PJLDKHMB_01222	DHEACBCP_01525	IOEJFPNL_00485	BOJJNDIM_01092	BJJBANJO_00773	IKPJCLKJ_00830	HMOGKMJD_00826	OINPLJLJ_00841	PGBIGBIK_01709	EEMLNNEB_00092	NHEEFODN_00088	CAOFFAGB_00751	NLFOBEDH_00318	JFOEJGPD_00919	GPKNGAMM_01687	EJAGEKHE_00698	AACIBGPP_00133	OGLBCHLL_01592	LJIJAMJL_01808	NDPOHLNK_01363	AGHNMOCL_00214	AAKDAEMN_00681	PNGEKHEC_01531	HJEPNPLE_00219
cmoB		tRNA U34 carboxymethyltransferase	1080	1080	1	1	2846	1	4301		614	875	874	BALFPAFJ_01444	CGDBNBCA_01328	NLENHOCB_00956	LHCOLKOE_01534	IJHHNLMA_00003	FMGIHIBL_00806	FJHOEMJB_00004	FCLLLPCE_00344	MBBHBLCA_00339	EGPLHIMJ_00939	PMCAGNOE_00947	EENEJHJG_01010	PJLDKHMB_01172	DHEACBCP_00443	IOEJFPNL_00970	BOJJNDIM_00040	BJJBANJO_00941	IKPJCLKJ_01004	HMOGKMJD_00994	OINPLJLJ_01015	PGBIGBIK_00269	EEMLNNEB_00398	NHEEFODN_00867	CAOFFAGB_00702	NLFOBEDH_01483	JFOEJGPD_00073	GPKNGAMM_00845	EJAGEKHE_01843	AACIBGPP_01282	OGLBCHLL_00987	LJIJAMJL_01047	NDPOHLNK_01348	AGHNMOCL_00419	AAKDAEMN_00816	PNGEKHEC_00355	HJEPNPLE_01660
metG		Methionine--tRNA ligase	1080	1080	1	1	2507	1	1305		341	1886	1884	BALFPAFJ_01168	CGDBNBCA_00388	NLENHOCB_00811	LHCOLKOE_01674	IJHHNLMA_01470	FMGIHIBL_00946	FJHOEMJB_01514	FCLLLPCE_00484	MBBHBLCA_00754	EGPLHIMJ_00806	PMCAGNOE_00808	EENEJHJG_00878	PJLDKHMB_00911	DHEACBCP_01550	IOEJFPNL_00515	BOJJNDIM_01333	BJJBANJO_00811	IKPJCLKJ_00868	HMOGKMJD_00864	OINPLJLJ_00879	PGBIGBIK_01306	EEMLNNEB_00434	NHEEFODN_00124	CAOFFAGB_00669	NLFOBEDH_01745	JFOEJGPD_00557	GPKNGAMM_00026	EJAGEKHE_00199	AACIBGPP_01471	OGLBCHLL_00358	LJIJAMJL_00651	NDPOHLNK_00174	AGHNMOCL_01674	AAKDAEMN_00519	PNGEKHEC_01264	HJEPNPLE_00871
group_7431		hypothetical protein	1080	1080	1	1	3003	3	19	Hypothetical protein with no hits to refseq/uniprot/clusters/cdd/tigrfams/pfam overlapping another protein with hits	326	803	801	BALFPAFJ_00532	CGDBNBCA_01535	NLENHOCB_01026	LHCOLKOE_00699	IJHHNLMA_00074	FMGIHIBL_00736	FJHOEMJB_00075	FCLLLPCE_00274	MBBHBLCA_00268	EGPLHIMJ_01010	PMCAGNOE_01101	EENEJHJG_01079	PJLDKHMB_01489	DHEACBCP_00363	IOEJFPNL_01041	BOJJNDIM_01602	BJJBANJO_01010	IKPJCLKJ_01073	HMOGKMJD_01064	OINPLJLJ_01084	PGBIGBIK_00738	EEMLNNEB_00790	NHEEFODN_01579	CAOFFAGB_01264	NLFOBEDH_00388	JFOEJGPD_00771	GPKNGAMM_00745	EJAGEKHE_00479	AACIBGPP_01351	OGLBCHLL_00951	LJIJAMJL_01579	NDPOHLNK_00737	AGHNMOCL_00238	AAKDAEMN_00035	PNGEKHEC_00588	HJEPNPLE_01008
nadK		NAD kinase	1080	1080	1	1	12955	1	2290		149	860	857	BALFPAFJ_01564	CGDBNBCA_01602	NLENHOCB_00624	LHCOLKOE_01239	IJHHNLMA_01249	FMGIHIBL_01527	FJHOEMJB_01285	FCLLLPCE_01501	MBBHBLCA_00786	EGPLHIMJ_00620	PMCAGNOE_00620	EENEJHJG_00691	PJLDKHMB_00553	DHEACBCP_00264	IOEJFPNL_00268	BOJJNDIM_00746	BJJBANJO_00625	IKPJCLKJ_00685	HMOGKMJD_00681	OINPLJLJ_00689	PGBIGBIK_01178	EEMLNNEB_00178	NHEEFODN_01137	CAOFFAGB_01490	NLFOBEDH_00256	JFOEJGPD_01483	GPKNGAMM_01552	EJAGEKHE_01372	AACIBGPP_00041	OGLBCHLL_00047	LJIJAMJL_01327	NDPOHLNK_01013	AGHNMOCL_00099	AAKDAEMN_01391	PNGEKHEC_01062	HJEPNPLE_00335
rppH		RNA pyrophosphohydrolase	1080	1080	1	1	13072	1	2276		239	470	469	BALFPAFJ_01621	CGDBNBCA_00787	NLENHOCB_00565	LHCOLKOE_01299	IJHHNLMA_01307	FMGIHIBL_01587	FJHOEMJB_01227	FCLLLPCE_01559	MBBHBLCA_01437	EGPLHIMJ_00562	PMCAGNOE_00561	EENEJHJG_00630	PJLDKHMB_00612	DHEACBCP_00667	IOEJFPNL_00326	BOJJNDIM_00805	BJJBANJO_00567	IKPJCLKJ_00626	HMOGKMJD_00622	OINPLJLJ_00630		EEMLNNEB_00661	NHEEFODN_01079	CAOFFAGB_00209	NLFOBEDH_00196	JFOEJGPD_00142	GPKNGAMM_01494	EJAGEKHE_01315	AACIBGPP_00098	OGLBCHLL_00104	LJIJAMJL_01270	NDPOHLNK_00956	AGHNMOCL_00157	AAKDAEMN_01346	PNGEKHEC_01005	HJEPNPLE_00393
group_8751		hypothetical protein	1080	1080	1	1	7558	1	2882		437	1637	1354	BALFPAFJ_01006	CGDBNBCA_00943	NLENHOCB_00178	LHCOLKOE_00979	IJHHNLMA_00918	FMGIHIBL_01184	FJHOEMJB_00997	FCLLLPCE_01244	MBBHBLCA_01216	EGPLHIMJ_00182	PMCAGNOE_00179	EENEJHJG_00214	PJLDKHMB_00758	DHEACBCP_00552	IOEJFPNL_00070	BOJJNDIM_00648	BJJBANJO_00177	IKPJCLKJ_00176	HMOGKMJD_00232	OINPLJLJ_00268	PGBIGBIK_01082	EEMLNNEB_00007	NHEEFODN_00730	CAOFFAGB_00280		JFOEJGPD_00990	GPKNGAMM_00984	EJAGEKHE_00960	AACIBGPP_00259	OGLBCHLL_01174	LJIJAMJL_00853	NDPOHLNK_00052	AGHNMOCL_00944	AAKDAEMN_01194	PNGEKHEC_00822	HJEPNPLE_00303
msrP		Protein-methionine-sulfoxide reductase catalytic subunit MsrP	1080	1080	1	1	10146	1	1574		389	893	891	BALFPAFJ_01286	CGDBNBCA_01088	NLENHOCB_00359	LHCOLKOE_00797	IJHHNLMA_01102	FMGIHIBL_01368	FJHOEMJB_00814	FCLLLPCE_01062	MBBHBLCA_00603	EGPLHIMJ_00365	PMCAGNOE_00360	EENEJHJG_00422	PJLDKHMB_00112	DHEACBCP_01299	IOEJFPNL_00636	BOJJNDIM_00529	BJJBANJO_00362	IKPJCLKJ_00417	HMOGKMJD_00416	OINPLJLJ_00421	PGBIGBIK_00124	EEMLNNEB_01063	NHEEFODN_00576	CAOFFAGB_00416	NLFOBEDH_00547	JFOEJGPD_00216	GPKNGAMM_00442	EJAGEKHE_00870	AACIBGPP_00862	OGLBCHLL_00824	LJIJAMJL_00197	NDPOHLNK_00525	AGHNMOCL_00755	AAKDAEMN_01481	PNGEKHEC_00498	HJEPNPLE_01394
nrfH		Cytochrome c-type protein NrfH	1080	1080	1	1	12352	1	13304		263	491	490	BALFPAFJ_00761	CGDBNBCA_01374	NLENHOCB_01338	LHCOLKOE_00393	IJHHNLMA_00367	FMGIHIBL_00423	FJHOEMJB_00368	FCLLLPCE_00588	MBBHBLCA_01778	EGPLHIMJ_01302	PMCAGNOE_01462	EENEJHJG_01444	PJLDKHMB_00948	DHEACBCP_01818	IOEJFPNL_01317	BOJJNDIM_01177	BJJBANJO_01348	IKPJCLKJ_01416	HMOGKMJD_01409	OINPLJLJ_01516	PGBIGBIK_01218	EEMLNNEB_01500	NHEEFODN_00843	CAOFFAGB_00928	NLFOBEDH_01191	JFOEJGPD_01688	GPKNGAMM_01621	EJAGEKHE_00321	AACIBGPP_00318	OGLBCHLL_01485	LJIJAMJL_00895	NDPOHLNK_01323	AGHNMOCL_01183	AAKDAEMN_00947	PNGEKHEC_01567	HJEPNPLE_01459
group_9406		hypothetical protein	1080	1080	1	1	4691	46	1		335	563	551	BALFPAFJ_00855	CGDBNBCA_00832	NLENHOCB_01585	LHCOLKOE_00120	IJHHNLMA_00643	FMGIHIBL_00136	FJHOEMJB_00642	FCLLLPCE_00871	MBBHBLCA_00965	EGPLHIMJ_01634		EENEJHJG_01724	PJLDKHMB_00402	DHEACBCP_00088	IOEJFPNL_01591		BJJBANJO_01621	IKPJCLKJ_01689	HMOGKMJD_01686	OINPLJLJ_01850	PGBIGBIK_00389	EEMLNNEB_01722	NHEEFODN_01318	CAOFFAGB_00561	NLFOBEDH_01310	JFOEJGPD_00474	GPKNGAMM_00282	EJAGEKHE_01524	AACIBGPP_00511	OGLBCHLL_01141	LJIJAMJL_00261	NDPOHLNK_00446	AGHNMOCL_00553	AAKDAEMN_01263	PNGEKHEC_01506	HJEPNPLE_00120
exoA		Exodeoxyribonuclease	1080	1080	1	1	8906	1	12263		146	758	754	BALFPAFJ_01067	CGDBNBCA_01148	NLENHOCB_00241	LHCOLKOE_00915	IJHHNLMA_00981	FMGIHIBL_01247	FJHOEMJB_00934	FCLLLPCE_01181	MBBHBLCA_01279	EGPLHIMJ_00245	PMCAGNOE_00243	EENEJHJG_00150	PJLDKHMB_00820	DHEACBCP_00614	IOEJFPNL_00007	BOJJNDIM_00587	BJJBANJO_00242	IKPJCLKJ_00240	HMOGKMJD_00296	OINPLJLJ_00201	PGBIGBIK_01143	EEMLNNEB_00070	NHEEFODN_00800	CAOFFAGB_00724	NLFOBEDH_00738	JFOEJGPD_01461	GPKNGAMM_01027	EJAGEKHE_01023	AACIBGPP_00199	OGLBCHLL_00739	LJIJAMJL_01168	NDPOHLNK_00277	AGHNMOCL_01103	AAKDAEMN_00592	PNGEKHEC_00882	HJEPNPLE_00241
rnpA		Ribonuclease P protein component	1080	1080	1	1	2769	1	4317		173	326	325	BALFPAFJ_01454	CGDBNBCA_01443	NLENHOCB_00941	LHCOLKOE_01552	IJHHNLMA_01593	FMGIHIBL_00822	FJHOEMJB_01391	FCLLLPCE_00360	MBBHBLCA_00355	EGPLHIMJ_00928	PMCAGNOE_00929	EENEJHJG_00998	PJLDKHMB_01190	DHEACBCP_00427	IOEJFPNL_00958	BOJJNDIM_00022	BJJBANJO_00929	IKPJCLKJ_00992	HMOGKMJD_00982	OINPLJLJ_01003	PGBIGBIK_00287	EEMLNNEB_00386	NHEEFODN_00240	CAOFFAGB_00881	NLFOBEDH_01467	JFOEJGPD_01072	GPKNGAMM_00403	EJAGEKHE_01827	AACIBGPP_00684	OGLBCHLL_00548	LJIJAMJL_00474	NDPOHLNK_00143	AGHNMOCL_00051	AAKDAEMN_00834	PNGEKHEC_00110	HJEPNPLE_01643
group_12777		hypothetical protein	1079	1079	1	1	12857	1	11224	Hypothetical protein with no hits to refseq/uniprot/clusters/cdd/tigrfams/pfam overlapping another protein with hits	230	230	230	BALFPAFJ_01529	CGDBNBCA_00920	NLENHOCB_00662	LHCOLKOE_01197	IJHHNLMA_01216	FMGIHIBL_01486	FJHOEMJB_01318	FCLLLPCE_01461	MBBHBLCA_00825	EGPLHIMJ_00653	PMCAGNOE_00658	EENEJHJG_00726	PJLDKHMB_01301	DHEACBCP_00225	IOEJFPNL_00228	BOJJNDIM_00708	BJJBANJO_00661	IKPJCLKJ_00720	HMOGKMJD_00717	OINPLJLJ_00728	PGBIGBIK_01510	EEMLNNEB_01620	NHEEFODN_01169	CAOFFAGB_00313	NLFOBEDH_00295	JFOEJGPD_00942	GPKNGAMM_01585	EJAGEKHE_01404	AACIBGPP_00018	OGLBCHLL_00398	LJIJAMJL_01360	NDPOHLNK_01045	AGHNMOCL_00067	AAKDAEMN_01429	PNGEKHEC_00741	HJEPNPLE_01171
fabZ		3-hydroxyacyl-[acyl-carrier-protein] dehydratase FabZ	1079	1094	1.02	1	9693				440	440	440	BALFPAFJ_01391	CGDBNBCA_01400	NLENHOCB_00258	LHCOLKOE_00900	IJHHNLMA_00999	FMGIHIBL_01264	FJHOEMJB_00916	FCLLLPCE_01166	MBBHBLCA_00501	EGPLHIMJ_00263	PMCAGNOE_00258	EENEJHJG_00263	PJLDKHMB_00221	DHEACBCP_01196	IOEJFPNL_00736	BOJJNDIM_01040	BJJBANJO_00259	IKPJCLKJ_00258	HMOGKMJD_00313	OINPLJLJ_00318	PGBIGBIK_00229	EEMLNNEB_01384	NHEEFODN_00680	CAOFFAGB_00770	NLFOBEDH_00656	JFOEJGPD_01540	GPKNGAMM_01108	EJAGEKHE_00033	AACIBGPP_00758	OGLBCHLL_01533	LJIJAMJL_01182	NDPOHLNK_01149	AGHNMOCL_00856	AAKDAEMN_00335	PNGEKHEC_00253	HJEPNPLE_01291
aspC		Aspartate aminotransferase	1079	1079	1	1	2336	1	1878		563	1169	1165	BALFPAFJ_00675	CGDBNBCA_00162	NLENHOCB_00738	LHCOLKOE_01747	IJHHNLMA_01397	FMGIHIBL_01020	FJHOEMJB_01586	FCLLLPCE_00557	MBBHBLCA_00916	EGPLHIMJ_00733	PMCAGNOE_00736	EENEJHJG_00804	PJLDKHMB_00858	DHEACBCP_00503	IOEJFPNL_00567	BOJJNDIM_00507	BJJBANJO_00737	IKPJCLKJ_00794	HMOGKMJD_00790	OINPLJLJ_00805	PGBIGBIK_01654	EEMLNNEB_00980	NHEEFODN_00052	CAOFFAGB_01667	NLFOBEDH_01512	JFOEJGPD_00353	GPKNGAMM_01188	EJAGEKHE_00163	AACIBGPP_00538	OGLBCHLL_01236	LJIJAMJL_00815	NDPOHLNK_01094	AGHNMOCL_00640	AAKDAEMN_00550	PNGEKHEC_00717	HJEPNPLE_00780
znuA		High-affinity zinc uptake system protein ZnuA	1079	1079	1	1	9593	1	9910		170	911	871	BALFPAFJ_00154	CGDBNBCA_00691	NLENHOCB_00138	LHCOLKOE_01018	IJHHNLMA_00883	FMGIHIBL_01143	FJHOEMJB_01032	FCLLLPCE_01286	MBBHBLCA_00472	EGPLHIMJ_00147	PMCAGNOE_00139	EENEJHJG_00142	PJLDKHMB_01395	DHEACBCP_01509	IOEJFPNL_00855	BOJJNDIM_00051	BJJBANJO_00138	IKPJCLKJ_00138	HMOGKMJD_00193	OINPLJLJ_00193	PGBIGBIK_00072	EEMLNNEB_00718	NHEEFODN_00938	CAOFFAGB_00675	NLFOBEDH_01168	JFOEJGPD_01214	GPKNGAMM_00514	EJAGEKHE_01443	AACIBGPP_01634	OGLBCHLL_00023	LJIJAMJL_00782	NDPOHLNK_01141	AGHNMOCL_01557	AAKDAEMN_01640	PNGEKHEC_00345	HJEPNPLE_01091
group_4957		Aminodeoxyfutalosine deaminase	1079	1079	1	1	9425	1	3929		734	1229	1228	BALFPAFJ_00081	CGDBNBCA_01414	NLENHOCB_00064	LHCOLKOE_01093	IJHHNLMA_00810	FMGIHIBL_01068	FJHOEMJB_01105	FCLLLPCE_01361	MBBHBLCA_01081	EGPLHIMJ_00074	PMCAGNOE_00066	EENEJHJG_00069	PJLDKHMB_00876	DHEACBCP_01431	IOEJFPNL_00775	BOJJNDIM_00126	BJJBANJO_00065	IKPJCLKJ_00065	HMOGKMJD_00064	OINPLJLJ_00120	PGBIGBIK_00691	EEMLNNEB_01570	NHEEFODN_00819	CAOFFAGB_00585	NLFOBEDH_01090	JFOEJGPD_01657	GPKNGAMM_00640	EJAGEKHE_00006	AACIBGPP_01105	OGLBCHLL_01511	LJIJAMJL_01070	NDPOHLNK_01185	AGHNMOCL_01529	AAKDAEMN_00905	PNGEKHEC_01192	HJEPNPLE_01694
resA_1		Thiol-disulfide oxidoreductase ResA	1079	1079	1	1	14814	1	9331		230	557	556		CGDBNBCA_00889	NLENHOCB_01177	LHCOLKOE_00548	IJHHNLMA_00228	FMGIHIBL_00572	FJHOEMJB_00229	FCLLLPCE_00110	MBBHBLCA_00109	EGPLHIMJ_01164	PMCAGNOE_01260	EENEJHJG_01237	PJLDKHMB_01652	DHEACBCP_01129	IOEJFPNL_01191	BOJJNDIM_01475	BJJBANJO_01166	IKPJCLKJ_01229	HMOGKMJD_01222	OINPLJLJ_01244	PGBIGBIK_00894	EEMLNNEB_00529	NHEEFODN_00405	CAOFFAGB_01031	NLFOBEDH_00871	JFOEJGPD_01419	GPKNGAMM_01232	EJAGEKHE_00741	AACIBGPP_00461	OGLBCHLL_00501	LJIJAMJL_01727	NDPOHLNK_01477	AGHNMOCL_01396	AAKDAEMN_00160	PNGEKHEC_00213	HJEPNPLE_00721
group_6170		hypothetical protein	1079	1079	1	1	2385	1	1758	Hypothetical protein with no hits to refseq/uniprot/clusters/cdd/tigrfams/pfam overlapping another protein with hits	179	491	488	BALFPAFJ_00649	CGDBNBCA_00136	NLENHOCB_00764	LHCOLKOE_01721	IJHHNLMA_01423	FMGIHIBL_00994	FJHOEMJB_01560	FCLLLPCE_00531	MBBHBLCA_00890	EGPLHIMJ_00759	PMCAGNOE_00762	EENEJHJG_00830	PJLDKHMB_00832	DHEACBCP_00529	IOEJFPNL_00541	BOJJNDIM_00481	BJJBANJO_00763	IKPJCLKJ_00820	HMOGKMJD_00816	OINPLJLJ_00831	PGBIGBIK_01627	EEMLNNEB_01006	NHEEFODN_00078	CAOFFAGB_01641	NLFOBEDH_01538	JFOEJGPD_00379	GPKNGAMM_01162	EJAGEKHE_00137	AACIBGPP_00564	OGLBCHLL_00327	LJIJAMJL_00841	NDPOHLNK_01068	AGHNMOCL_00300	AAKDAEMN_00576	PNGEKHEC_00691	HJEPNPLE_00754
apt		Adenine phosphoribosyltransferase	1079	1079	1	1	2688	29	1		290	548	547	BALFPAFJ_01085	CGDBNBCA_01135	NLENHOCB_00898	LHCOLKOE_01590	IJHHNLMA_01550	FMGIHIBL_00861	FJHOEMJB_01434	FCLLLPCE_00399	MBBHBLCA_00671	EGPLHIMJ_00886	PMCAGNOE_00890	EENEJHJG_00961	PJLDKHMB_00245	DHEACBCP_01633	IOEJFPNL_00914	BOJJNDIM_01250	BJJBANJO_00894	IKPJCLKJ_00951	HMOGKMJD_00948	OINPLJLJ_00962	PGBIGBIK_01031	EEMLNNEB_00886	NHEEFODN_00204		NLFOBEDH_01662	JFOEJGPD_00285	GPKNGAMM_01354	EJAGEKHE_01791	AACIBGPP_00641	OGLBCHLL_00591	LJIJAMJL_00438	NDPOHLNK_01401	AGHNMOCL_01594	AAKDAEMN_01032	PNGEKHEC_00067	HJEPNPLE_01270
yceI		Protein YceI	1079	1079	1	1	10280	1	11707		239	599	571	BALFPAFJ_01245	CGDBNBCA_00702	NLENHOCB_00399	LHCOLKOE_00757	IJHHNLMA_01141	FMGIHIBL_01410	FJHOEMJB_00775	FCLLLPCE_01020	MBBHBLCA_00644	EGPLHIMJ_00404	PMCAGNOE_00400	EENEJHJG_00462	PJLDKHMB_00012	DHEACBCP_01340	IOEJFPNL_00596	BOJJNDIM_00569	BJJBANJO_00402	IKPJCLKJ_00457	HMOGKMJD_00457	OINPLJLJ_00461	PGBIGBIK_00084	EEMLNNEB_01023	NHEEFODN_00537	CAOFFAGB_00454	NLFOBEDH_00506	JFOEJGPD_00256	GPKNGAMM_00482	EJAGEKHE_00908	AACIBGPP_00901	OGLBCHLL_01243	LJIJAMJL_00235	NDPOHLNK_00486	AGHNMOCL_00716	AAKDAEMN_01521	PNGEKHEC_01290	HJEPNPLE_01434
group_7074		hypothetical protein	1079	1079	1	1	3165	1	5383		377	833	792	BALFPAFJ_00598	CGDBNBCA_01482	NLENHOCB_01094	LHCOLKOE_00633	IJHHNLMA_00139	FMGIHIBL_00667	FJHOEMJB_00140	FCLLLPCE_00205	MBBHBLCA_00199	EGPLHIMJ_01075	PMCAGNOE_01170	EENEJHJG_01147	PJLDKHMB_01560	DHEACBCP_00298	IOEJFPNL_01107	BOJJNDIM_01668	BJJBANJO_01080	IKPJCLKJ_01141	HMOGKMJD_01132	OINPLJLJ_01152	PGBIGBIK_00805	EEMLNNEB_01461	NHEEFODN_01646	CAOFFAGB_01522	NLFOBEDH_00456	JFOEJGPD_00839	GPKNGAMM_00812	EJAGEKHE_00602	AACIBGPP_01423	OGLBCHLL_00778	LJIJAMJL_01509	NDPOHLNK_00665	AGHNMOCL_01278	AAKDAEMN_00101	PNGEKHEC_00660	HJEPNPLE_00939
group_7343		hypothetical protein	1079	1079	1	1	13066	1	8390		161	608	593	BALFPAFJ_01618	CGDBNBCA_00790	NLENHOCB_00568	LHCOLKOE_01296	IJHHNLMA_01304	FMGIHIBL_01584	FJHOEMJB_01230	FCLLLPCE_01556	MBBHBLCA_01434	EGPLHIMJ_00565	PMCAGNOE_00564	EENEJHJG_00633	PJLDKHMB_00609	DHEACBCP_00664	IOEJFPNL_00323	BOJJNDIM_00802	BJJBANJO_00570	IKPJCLKJ_00629	HMOGKMJD_00625	OINPLJLJ_00633	PGBIGBIK_01447	EEMLNNEB_00664	NHEEFODN_01082	CAOFFAGB_00206	NLFOBEDH_00199	JFOEJGPD_00139	GPKNGAMM_01497	EJAGEKHE_01318	AACIBGPP_00095	OGLBCHLL_00101	LJIJAMJL_01273	NDPOHLNK_00959	AGHNMOCL_00154	AAKDAEMN_01349	PNGEKHEC_01008	HJEPNPLE_00390
group_7489		hypothetical protein	1079	1079	1	1	2672	1	6983		140	197	196	BALFPAFJ_01096	CGDBNBCA_01124	NLENHOCB_00887	LHCOLKOE_01601	IJHHNLMA_01539	FMGIHIBL_00872	FJHOEMJB_01445	FCLLLPCE_00410	MBBHBLCA_00682	EGPLHIMJ_00875	PMCAGNOE_00879	EENEJHJG_00950	PJLDKHMB_00256	DHEACBCP_01622	IOEJFPNL_00903	BOJJNDIM_01261	BJJBANJO_00883	IKPJCLKJ_00940	HMOGKMJD_00936	OINPLJLJ_00951	PGBIGBIK_01020	EEMLNNEB_00897	NHEEFODN_00193	CAOFFAGB_00898	NLFOBEDH_01674	JFOEJGPD_00296	GPKNGAMM_01365	EJAGEKHE_01780	AACIBGPP_00630	OGLBCHLL_01006	LJIJAMJL_00427	NDPOHLNK_01616	AGHNMOCL_01605	AAKDAEMN_01021	PNGEKHEC_00056	HJEPNPLE_01259
group_8323		hypothetical protein	1079	1079	1	1	14746	1	9170		281	1463	1456	BALFPAFJ_00198	CGDBNBCA_00215	NLENHOCB_01220	LHCOLKOE_00505	IJHHNLMA_00270	FMGIHIBL_00529	FJHOEMJB_00271	FCLLLPCE_00068	MBBHBLCA_00067	EGPLHIMJ_01206	PMCAGNOE_01302	EENEJHJG_01279	PJLDKHMB_01694	DHEACBCP_01087	IOEJFPNL_01232	BOJJNDIM_01433	BJJBANJO_01208	IKPJCLKJ_01271	HMOGKMJD_01264	OINPLJLJ_01286	PGBIGBIK_00938	EEMLNNEB_00571	NHEEFODN_00448	CAOFFAGB_01717	NLFOBEDH_00914	JFOEJGPD_01376	GPKNGAMM_01275	EJAGEKHE_00783	AACIBGPP_00419	OGLBCHLL_00459	LJIJAMJL_01685	NDPOHLNK_01519	AGHNMOCL_01439	AAKDAEMN_00202	PNGEKHEC_00171	HJEPNPLE_00679
group_9021		hypothetical protein	1079	1079	1	1	2488	1	4456	Hypothetical protein with no hits to refseq/uniprot/clusters/cdd/tigrfams/pfam overlapping another protein with hits	260	491	415	BALFPAFJ_01176	CGDBNBCA_00396	NLENHOCB_00803	LHCOLKOE_01682	IJHHNLMA_01462	FMGIHIBL_00954	FJHOEMJB_01522	FCLLLPCE_00492	MBBHBLCA_00762	EGPLHIMJ_00798	PMCAGNOE_00800	EENEJHJG_00870	PJLDKHMB_00919	DHEACBCP_01542	IOEJFPNL_00523	BOJJNDIM_01341	BJJBANJO_00803	IKPJCLKJ_00860	HMOGKMJD_00856	OINPLJLJ_00871	PGBIGBIK_01298	EEMLNNEB_00442	NHEEFODN_00116	CAOFFAGB_01199	NLFOBEDH_01753	JFOEJGPD_00565	GPKNGAMM_00034	EJAGEKHE_00207	AACIBGPP_01463	OGLBCHLL_00350	LJIJAMJL_00659	NDPOHLNK_00182	AGHNMOCL_01682	AAKDAEMN_00511	PNGEKHEC_01256	HJEPNPLE_00879
group_9329		hypothetical protein	1079	1079	1	1	9510	1	12003		509	779	778	BALFPAFJ_00122	CGDBNBCA_00281	NLENHOCB_00105	LHCOLKOE_01051	IJHHNLMA_00851	FMGIHIBL_01111	FJHOEMJB_01064	FCLLLPCE_01318	MBBHBLCA_00440	EGPLHIMJ_00115	PMCAGNOE_00107	EENEJHJG_00110	PJLDKHMB_01362	DHEACBCP_01476	IOEJFPNL_00822	BOJJNDIM_00085	BJJBANJO_00106	IKPJCLKJ_00106	HMOGKMJD_00105	OINPLJLJ_00161	PGBIGBIK_00037	EEMLNNEB_00336	NHEEFODN_00905	CAOFFAGB_01410	NLFOBEDH_01135	JFOEJGPD_00588	GPKNGAMM_01126	EJAGEKHE_01064	AACIBGPP_00156	OGLBCHLL_01328	LJIJAMJL_00091	NDPOHLNK_00083	AGHNMOCL_00668	AAKDAEMN_01158	PNGEKHEC_01234	HJEPNPLE_01127
tolR		Tol-Pal system protein TolR	1078	1078	1	1	4715	1	12401		179	389	388	BALFPAFJ_00844	CGDBNBCA_00843	NLENHOCB_01573	LHCOLKOE_00132	IJHHNLMA_00633	FMGIHIBL_00149	FJHOEMJB_00632	FCLLLPCE_00858	MBBHBLCA_00978	EGPLHIMJ_01624	PMCAGNOE_01734	EENEJHJG_01713	PJLDKHMB_00392	DHEACBCP_00077	IOEJFPNL_01580	BOJJNDIM_00229	BJJBANJO_01610	IKPJCLKJ_01678	HMOGKMJD_01675	OINPLJLJ_01839	PGBIGBIK_00380	EEMLNNEB_01710	NHEEFODN_01307	CAOFFAGB_00572	NLFOBEDH_01299	JFOEJGPD_00463	GPKNGAMM_00271	EJAGEKHE_01513	AACIBGPP_00500	OGLBCHLL_01130	LJIJAMJL_00250	NDPOHLNK_00457	AGHNMOCL_00564	AAKDAEMN_01554	PNGEKHEC_01495	HJEPNPLE_00131
rplS		50S ribosomal protein L19	1078	1078	1	1	12738	1	12501		170	356	355	BALFPAFJ_01497	CGDBNBCA_00865	NLENHOCB_00695	LHCOLKOE_01163	IJHHNLMA_01183	FMGIHIBL_01453	FJHOEMJB_01351	FCLLLPCE_01428	MBBHBLCA_00858	EGPLHIMJ_00685	PMCAGNOE_00691	EENEJHJG_00760	PJLDKHMB_01268	DHEACBCP_00935	IOEJFPNL_00194	BOJJNDIM_00675	BJJBANJO_00697	IKPJCLKJ_00754	HMOGKMJD_00751	OINPLJLJ_00762	PGBIGBIK_01543	EEMLNNEB_00481	NHEEFODN_01215		NLFOBEDH_01018	JFOEJGPD_00889	GPKNGAMM_00550	EJAGEKHE_00660	AACIBGPP_01596	OGLBCHLL_00926	LJIJAMJL_01775	NDPOHLNK_00108	AGHNMOCL_00015	AAKDAEMN_01062	PNGEKHEC_00904	HJEPNPLE_00804
hisC		Histidinol-phosphate aminotransferase	1078	1101	1.03	1	9972				326	1121	1091	BALFPAFJ_01352	CGDBNBCA_00310	NLENHOCB_00297	LHCOLKOE_00860	IJHHNLMA_01042	FMGIHIBL_01306	FJHOEMJB_00874	FCLLLPCE_01124	MBBHBLCA_00540	EGPLHIMJ_00305	PMCAGNOE_00299	EENEJHJG_00362	PJLDKHMB_00176	DHEACBCP_01238	IOEJFPNL_00697	BOJJNDIM_00996	BJJBANJO_00302	IKPJCLKJ_00357	HMOGKMJD_00356	OINPLJLJ_00361	PGBIGBIK_00185	EEMLNNEB_00240	NHEEFODN_00636	CAOFFAGB_00095 CAOFFAGB_00620	NLFOBEDH_00609	JFOEJGPD_01587	GPKNGAMM_01061	EJAGEKHE_00077	AACIBGPP_00802	OGLBCHLL_00652	LJIJAMJL_01226	NDPOHLNK_00585	AGHNMOCL_00815	AAKDAEMN_00295	PNGEKHEC_00297	HJEPNPLE_01330
rfaC		Lipopolysaccharide heptosyltransferase 1	1078	1078	1	1	15124	1	8467		266	1031	1022	BALFPAFJ_00617	CGDBNBCA_01501	NLENHOCB_01113	LHCOLKOE_00614	IJHHNLMA_00159	FMGIHIBL_00648	FJHOEMJB_00160	FCLLLPCE_00186	MBBHBLCA_00180	EGPLHIMJ_01095	PMCAGNOE_01189	EENEJHJG_01167	PJLDKHMB_01579	DHEACBCP_00279	IOEJFPNL_01126	BOJJNDIM_01687	BJJBANJO_01100	IKPJCLKJ_01161	HMOGKMJD_01152	OINPLJLJ_01172	PGBIGBIK_00824	EEMLNNEB_01481	NHEEFODN_01665	CAOFFAGB_01541	NLFOBEDH_00475	JFOEJGPD_00858	GPKNGAMM_00831	EJAGEKHE_00622	AACIBGPP_01442	OGLBCHLL_00759	LJIJAMJL_01489	NDPOHLNK_00646	AGHNMOCL_01259	AAKDAEMN_00120	PNGEKHEC_00679	HJEPNPLE_00920
pglI		GalNAc(5)-diNAcBac-PP-undecaprenol beta-1,3-glucosyltransferase	1078	1078	1	1	15135	1	11251		224	938	924	BALFPAFJ_00612	CGDBNBCA_01496	NLENHOCB_01108	LHCOLKOE_00619	IJHHNLMA_00154	FMGIHIBL_00653	FJHOEMJB_00155	FCLLLPCE_00191	MBBHBLCA_00185	EGPLHIMJ_01090	PMCAGNOE_01184	EENEJHJG_01162	PJLDKHMB_01574	DHEACBCP_00284	IOEJFPNL_01121	BOJJNDIM_01682	BJJBANJO_01095	IKPJCLKJ_01156	HMOGKMJD_01147	OINPLJLJ_01167	PGBIGBIK_00819	EEMLNNEB_01476	NHEEFODN_01660	CAOFFAGB_01536	NLFOBEDH_00470	JFOEJGPD_00853	GPKNGAMM_00826	EJAGEKHE_00617	AACIBGPP_01437	OGLBCHLL_00764	LJIJAMJL_01494	NDPOHLNK_00651	AGHNMOCL_01264	AAKDAEMN_00115	PNGEKHEC_00674	HJEPNPLE_00925
group_6154		Leu/Ile/Val-binding protein	1078	1078	1	1	2942	1	12163	Hypothetical protein with no hits to refseq/uniprot/clusters/cdd/tigrfams/pfam overlapping another protein with hits	218	1118	1113	BALFPAFJ_00504	CGDBNBCA_01562	NLENHOCB_00999	LHCOLKOE_00727	IJHHNLMA_00046	FMGIHIBL_00763	FJHOEMJB_00047	FCLLLPCE_00301	MBBHBLCA_00296	EGPLHIMJ_00982	PMCAGNOE_01074	EENEJHJG_01052	PJLDKHMB_01462	DHEACBCP_00391	IOEJFPNL_01014	BOJJNDIM_01574	BJJBANJO_00983	IKPJCLKJ_01046	HMOGKMJD_01037	OINPLJLJ_01057	PGBIGBIK_00710	EEMLNNEB_00763	NHEEFODN_01552	CAOFFAGB_00742	NLFOBEDH_00358	JFOEJGPD_00742	GPKNGAMM_00716	EJAGEKHE_00451	AACIBGPP_01324	OGLBCHLL_00876	LJIJAMJL_01607	NDPOHLNK_00764	AGHNMOCL_00377	AAKDAEMN_00008	PNGEKHEC_00561	HJEPNPLE_01035
gltX		Glutamate--tRNA ligase	1078	1078	1	1	2522	1	11783		506	1400	1293	BALFPAFJ_01161	CGDBNBCA_00381	NLENHOCB_00818	LHCOLKOE_01667	IJHHNLMA_01477	FMGIHIBL_00939	FJHOEMJB_01507	FCLLLPCE_00477	MBBHBLCA_00747	EGPLHIMJ_00813	PMCAGNOE_00815	EENEJHJG_00885	PJLDKHMB_00322	DHEACBCP_01557	IOEJFPNL_00508	BOJJNDIM_01326	BJJBANJO_00818	IKPJCLKJ_00875	HMOGKMJD_00871	OINPLJLJ_00886	PGBIGBIK_01313	EEMLNNEB_00427	NHEEFODN_00131	CAOFFAGB_01285	NLFOBEDH_01738	JFOEJGPD_00550	GPKNGAMM_00019	EJAGEKHE_00192	AACIBGPP_01478	OGLBCHLL_00365	LJIJAMJL_00644	NDPOHLNK_00167	AGHNMOCL_01667	AAKDAEMN_00526	PNGEKHEC_01271	HJEPNPLE_00864
group_6380		hypothetical protein	1078	1078	1	1	14689	1	1297	Hypothetical protein with no hits to refseq/uniprot/clusters/cdd/tigrfams/pfam overlapping another protein with hits	263	806	801	BALFPAFJ_00224	CGDBNBCA_00188	NLENHOCB_01247	LHCOLKOE_00479	IJHHNLMA_00297	FMGIHIBL_00503	FJHOEMJB_00298	FCLLLPCE_00042	MBBHBLCA_00041	EGPLHIMJ_01233	PMCAGNOE_01328	EENEJHJG_01306	PJLDKHMB_01720	DHEACBCP_01061	IOEJFPNL_01258	BOJJNDIM_01407	BJJBANJO_01235	IKPJCLKJ_01298	HMOGKMJD_01291	OINPLJLJ_01313	PGBIGBIK_00964	EEMLNNEB_00598	NHEEFODN_00475	CAOFFAGB_00023	NLFOBEDH_00941	JFOEJGPD_01348	GPKNGAMM_01303	EJAGEKHE_00810	AACIBGPP_00392	OGLBCHLL_00432	LJIJAMJL_01658	NDPOHLNK_01546	AGHNMOCL_01466	AAKDAEMN_00228	PNGEKHEC_00144	HJEPNPLE_00653
group_7070		hypothetical protein	1078	1078	1	1	3105	1	12875		317	629	628	BALFPAFJ_00565	CGDBNBCA_00045	NLENHOCB_01061	LHCOLKOE_00666	IJHHNLMA_00106	FMGIHIBL_00700	FJHOEMJB_00107	FCLLLPCE_00238	MBBHBLCA_00232	EGPLHIMJ_01042	PMCAGNOE_01136	EENEJHJG_01114	PJLDKHMB_01527	DHEACBCP_00331	IOEJFPNL_01074	BOJJNDIM_01635	BJJBANJO_01046	IKPJCLKJ_01108	HMOGKMJD_01099	OINPLJLJ_01119	PGBIGBIK_00771	EEMLNNEB_01428	NHEEFODN_01613	CAOFFAGB_01055	NLFOBEDH_00423	JFOEJGPD_00806	GPKNGAMM_00779	EJAGEKHE_00514	AACIBGPP_01389	OGLBCHLL_00147	LJIJAMJL_01543	NDPOHLNK_00699	AGHNMOCL_00276	AAKDAEMN_00068	PNGEKHEC_00626	HJEPNPLE_00972
nrfA		Cytochrome c-552	1078	1078	1	1	12327	1	13299		668	1832	1825	BALFPAFJ_00762	CGDBNBCA_01373	NLENHOCB_01337	LHCOLKOE_00394	IJHHNLMA_00366	FMGIHIBL_00424	FJHOEMJB_00367	FCLLLPCE_00587	MBBHBLCA_01779	EGPLHIMJ_01301	PMCAGNOE_01461	EENEJHJG_01443	PJLDKHMB_00947	DHEACBCP_01819	IOEJFPNL_01316	BOJJNDIM_01178	BJJBANJO_01347	IKPJCLKJ_01415	HMOGKMJD_01408	OINPLJLJ_01515	PGBIGBIK_01217	EEMLNNEB_01499	NHEEFODN_00842	CAOFFAGB_00929	NLFOBEDH_01190	JFOEJGPD_01689	GPKNGAMM_01620	EJAGEKHE_00322	AACIBGPP_00317	OGLBCHLL_01486	LJIJAMJL_00894	NDPOHLNK_01324	AGHNMOCL_01182	AAKDAEMN_00946	PNGEKHEC_01566	HJEPNPLE_01458
rlmN		putative dual-specificity RNA methyltransferase RlmN	1078	1078	1	1	4498	1	4358		308	1070	1068	BALFPAFJ_00929	CGDBNBCA_01204	NLENHOCB_01657	LHCOLKOE_00048	IJHHNLMA_00718	FMGIHIBL_00048	FJHOEMJB_00717	FCLLLPCE_00959	MBBHBLCA_01342	EGPLHIMJ_01708	PMCAGNOE_01835	EENEJHJG_01800	PJLDKHMB_00490	DHEACBCP_00160	IOEJFPNL_01666	BOJJNDIM_00312	BJJBANJO_01695	IKPJCLKJ_01764	HMOGKMJD_01761	OINPLJLJ_01926	PGBIGBIK_00462	EEMLNNEB_01797	NHEEFODN_01398	CAOFFAGB_01758	NLFOBEDH_01386	JFOEJGPD_01000	GPKNGAMM_00360	EJAGEKHE_01616	AACIBGPP_01572	OGLBCHLL_00173	LJIJAMJL_00353	NDPOHLNK_00366	AGHNMOCL_00473	AAKDAEMN_00759	PNGEKHEC_00369	HJEPNPLE_00047
dnaK		Chaperone protein DnaK	1078	1078	1	1	2289	1	1427		1145	1871	1869	BALFPAFJ_00678	CGDBNBCA_00165	NLENHOCB_00735	LHCOLKOE_01750	IJHHNLMA_01389	FMGIHIBL_01023	FJHOEMJB_01594	FCLLLPCE_00560	MBBHBLCA_00919	EGPLHIMJ_00725	PMCAGNOE_00729	EENEJHJG_00801	PJLDKHMB_00865	DHEACBCP_00496	IOEJFPNL_00574	BOJJNDIM_00510	BJJBANJO_00734	IKPJCLKJ_00791	HMOGKMJD_00787	OINPLJLJ_00802	PGBIGBIK_01657	EEMLNNEB_00977	NHEEFODN_00049	CAOFFAGB_01670	NLFOBEDH_01503	JFOEJGPD_00344	GPKNGAMM_01197	EJAGEKHE_00169	AACIBGPP_00535	OGLBCHLL_01239	LJIJAMJL_00809	NDPOHLNK_01097	AGHNMOCL_00637	AAKDAEMN_00547	PNGEKHEC_00720	HJEPNPLE_00783
der_1		GTPase Der	1078	1078	1	1	10156	1	8539		530	1382	1381	BALFPAFJ_01279	CGDBNBCA_01082	NLENHOCB_00366	LHCOLKOE_00790	IJHHNLMA_01108	FMGIHIBL_01376	FJHOEMJB_00808	FCLLLPCE_01054	MBBHBLCA_00610	EGPLHIMJ_00371	PMCAGNOE_00367	EENEJHJG_00429	PJLDKHMB_00105	DHEACBCP_01306	IOEJFPNL_00629	BOJJNDIM_00536	BJJBANJO_00369	IKPJCLKJ_00424	HMOGKMJD_00423	OINPLJLJ_00428	PGBIGBIK_00117	EEMLNNEB_01056	NHEEFODN_00570	CAOFFAGB_00422	NLFOBEDH_00540	JFOEJGPD_00223	GPKNGAMM_00449	EJAGEKHE_00876	AACIBGPP_00868	OGLBCHLL_00818	LJIJAMJL_00203	NDPOHLNK_00519	AGHNMOCL_00749	AAKDAEMN_01488	PNGEKHEC_00492	HJEPNPLE_01401
nhaA_1		Na(+)/H(+) antiporter NhaA	1078	1078	1	1	4668	43	1		257	1169	1163	BALFPAFJ_00869	CGDBNBCA_00818	NLENHOCB_01599	LHCOLKOE_00106	IJHHNLMA_00657	FMGIHIBL_00122	FJHOEMJB_00656	FCLLLPCE_00885	MBBHBLCA_00951	EGPLHIMJ_01648	PMCAGNOE_01760	EENEJHJG_01738	PJLDKHMB_00416	DHEACBCP_00102	IOEJFPNL_01605	BOJJNDIM_00253	BJJBANJO_01635	IKPJCLKJ_01703	HMOGKMJD_01700	OINPLJLJ_01864	PGBIGBIK_00403	EEMLNNEB_01736	NHEEFODN_01332	CAOFFAGB_00470	NLFOBEDH_01324	JFOEJGPD_00488	GPKNGAMM_00296	EJAGEKHE_01538	AACIBGPP_00525	OGLBCHLL_00782	LJIJAMJL_00275	NDPOHLNK_00432	AGHNMOCL_00539	AAKDAEMN_00700	PNGEKHEC_01520	HJEPNPLE_00106
xerH		Tyrosine recombinase XerH	1078	1078	1	1	2569	1	12112		323	1064	1050	BALFPAFJ_01144	CGDBNBCA_00441	NLENHOCB_00837	LHCOLKOE_01649	IJHHNLMA_01495	FMGIHIBL_00921	FJHOEMJB_01489	FCLLLPCE_00459	MBBHBLCA_00731	EGPLHIMJ_00831	PMCAGNOE_00832	EENEJHJG_00902	PJLDKHMB_00304	DHEACBCP_01574	IOEJFPNL_00491	BOJJNDIM_01309	BJJBANJO_00835	IKPJCLKJ_00892	HMOGKMJD_00888	OINPLJLJ_00903	PGBIGBIK_01330	EEMLNNEB_00410	NHEEFODN_00149	CAOFFAGB_01303	NLFOBEDH_01721	JFOEJGPD_00532	GPKNGAMM_00001	EJAGEKHE_00174	AACIBGPP_01496	OGLBCHLL_00383	LJIJAMJL_00626	NDPOHLNK_00149	AGHNMOCL_01649	AAKDAEMN_00543	PNGEKHEC_01289	HJEPNPLE_00847
ribA		GTP cyclohydrolase-2	1078	1078	1	1	2898	1	8727		323	560	559	BALFPAFJ_01423	CGDBNBCA_00710	NLENHOCB_00975	LHCOLKOE_01516	IJHHNLMA_00022	FMGIHIBL_00787	FJHOEMJB_00023	FCLLLPCE_00325	MBBHBLCA_00320	EGPLHIMJ_00958	PMCAGNOE_00965	EENEJHJG_01028	PJLDKHMB_01154	DHEACBCP_01369	IOEJFPNL_00990	BOJJNDIM_01523	BJJBANJO_00959	IKPJCLKJ_01022	HMOGKMJD_01013	OINPLJLJ_01033	PGBIGBIK_00251	EEMLNNEB_00195	NHEEFODN_00849	CAOFFAGB_00841	NLFOBEDH_01560	JFOEJGPD_00092	GPKNGAMM_00692	EJAGEKHE_00427	AACIBGPP_01300		LJIJAMJL_01631	NDPOHLNK_00788	AGHNMOCL_00401	AAKDAEMN_01130	PNGEKHEC_00457	HJEPNPLE_01679
cntI		Pseudopaline exporter CntI	1078	1078	1	1	10155	1	8538		530	932	931	BALFPAFJ_01280	CGDBNBCA_01083	NLENHOCB_00365	LHCOLKOE_00791	IJHHNLMA_01107	FMGIHIBL_01375	FJHOEMJB_00809	FCLLLPCE_01055	MBBHBLCA_00609	EGPLHIMJ_00370	PMCAGNOE_00366	EENEJHJG_00428	PJLDKHMB_00106	DHEACBCP_01305	IOEJFPNL_00630	BOJJNDIM_00535	BJJBANJO_00368	IKPJCLKJ_00423	HMOGKMJD_00422	OINPLJLJ_00427	PGBIGBIK_00118	EEMLNNEB_01057	NHEEFODN_00571	CAOFFAGB_00421	NLFOBEDH_00541	JFOEJGPD_00222	GPKNGAMM_00448	EJAGEKHE_00875	AACIBGPP_00867	OGLBCHLL_00819	LJIJAMJL_00202	NDPOHLNK_00520	AGHNMOCL_00750	AAKDAEMN_01487	PNGEKHEC_00493	HJEPNPLE_01400
hom		Homoserine dehydrogenase	1077	1077	1	1	7467	1	10064		1157	1247	1246	BALFPAFJ_00979	CGDBNBCA_00578	NLENHOCB_00144	LHCOLKOE_01012	IJHHNLMA_00889	FMGIHIBL_01150	FJHOEMJB_01026	FCLLLPCE_01279	MBBHBLCA_01130	EGPLHIMJ_00153	PMCAGNOE_00145	EENEJHJG_00247	PJLDKHMB_01415	DHEACBCP_00895	IOEJFPNL_00104	BOJJNDIM_01197	BJJBANJO_00143	IKPJCLKJ_00143	HMOGKMJD_00198	OINPLJLJ_00302	PGBIGBIK_01049	EEMLNNEB_00133	NHEEFODN_00703	CAOFFAGB_00341	NLFOBEDH_01906	JFOEJGPD_00644	GPKNGAMM_01667	EJAGEKHE_00393	AACIBGPP_00286	OGLBCHLL_00532	LJIJAMJL_00137	NDPOHLNK_00012	AGHNMOCL_00971	AAKDAEMN_00378	PNGEKHEC_00795	HJEPNPLE_01075
group_12758		hypothetical protein	1077	1077	1	1	4380	1	1654		167	167	167	BALFPAFJ_00963	CGDBNBCA_01359	NLENHOCB_00017	LHCOLKOE_00012	IJHHNLMA_00757	FMGIHIBL_00012	FJHOEMJB_00756	FCLLLPCE_00995	MBBHBLCA_01379	EGPLHIMJ_00017	PMCAGNOE_00017	EENEJHJG_00018	PJLDKHMB_00525	DHEACBCP_00196	IOEJFPNL_01702	BOJJNDIM_00347	BJJBANJO_00018	IKPJCLKJ_00018	HMOGKMJD_00018	OINPLJLJ_00065	PGBIGBIK_00498	EEMLNNEB_00832	NHEEFODN_01432	CAOFFAGB_00069	NLFOBEDH_01420	JFOEJGPD_00662	GPKNGAMM_00615	EJAGEKHE_01648	AACIBGPP_01004	OGLBCHLL_01299	LJIJAMJL_00385	NDPOHLNK_00332	AGHNMOCL_00438	AAKDAEMN_00792	PNGEKHEC_01148	HJEPNPLE_00014
mreB		Cell shape-determining protein MreB	1077	1093	1.02	1	9700				1040	1040	1040	BALFPAFJ_01388	CGDBNBCA_01397	NLENHOCB_00261	LHCOLKOE_00897	IJHHNLMA_01002	FMGIHIBL_01267	FJHOEMJB_00913	FCLLLPCE_01163	MBBHBLCA_00504	EGPLHIMJ_00266	PMCAGNOE_00261	EENEJHJG_00266	PJLDKHMB_00218	DHEACBCP_01199	IOEJFPNL_00733	BOJJNDIM_01037	BJJBANJO_00262	IKPJCLKJ_00261	HMOGKMJD_00316	OINPLJLJ_00321	PGBIGBIK_00226	EEMLNNEB_01387	NHEEFODN_00677	CAOFFAGB_00767	NLFOBEDH_00653	JFOEJGPD_01543	GPKNGAMM_01105	EJAGEKHE_00036	AACIBGPP_00761	OGLBCHLL_01536	LJIJAMJL_01185	NDPOHLNK_01152	AGHNMOCL_00853	AAKDAEMN_00332	PNGEKHEC_00256	HJEPNPLE_01294
cheV		Chemotaxis protein CheV	1077	1106	1.03	1	9744				956	956	956	BALFPAFJ_01380	CGDBNBCA_01389	NLENHOCB_00270	LHCOLKOE_00889	IJHHNLMA_01010	FMGIHIBL_01275	FJHOEMJB_00905	FCLLLPCE_01155	MBBHBLCA_00512	EGPLHIMJ_00274	PMCAGNOE_00270	EENEJHJG_00274	PJLDKHMB_00210	DHEACBCP_01207	IOEJFPNL_00725	BOJJNDIM_01029	BJJBANJO_00270	IKPJCLKJ_00269	HMOGKMJD_00324	OINPLJLJ_00329	PGBIGBIK_00218	EEMLNNEB_01395	NHEEFODN_00669	CAOFFAGB_01107	NLFOBEDH_00643	JFOEJGPD_01551	GPKNGAMM_01097	EJAGEKHE_00044	AACIBGPP_00769	OGLBCHLL_01544	LJIJAMJL_01193	NDPOHLNK_01160	AGHNMOCL_00845	AAKDAEMN_00324	PNGEKHEC_00264	HJEPNPLE_01302
group_5680		hypothetical protein	1077	1077	1	1	14783	1	12157		167	437	270	BALFPAFJ_00172	CGDBNBCA_00240	NLENHOCB_01195	LHCOLKOE_00531	IJHHNLMA_00245	FMGIHIBL_00555	FJHOEMJB_00246	FCLLLPCE_00093	MBBHBLCA_00092	EGPLHIMJ_01181	PMCAGNOE_01277	EENEJHJG_01254	PJLDKHMB_01669	DHEACBCP_01112		BOJJNDIM_01458	BJJBANJO_01183	IKPJCLKJ_01246	HMOGKMJD_01239	OINPLJLJ_01261	PGBIGBIK_00912	EEMLNNEB_00546	NHEEFODN_00422	CAOFFAGB_01692	NLFOBEDH_00888	JFOEJGPD_01402	GPKNGAMM_01249	EJAGEKHE_00758	AACIBGPP_00444	OGLBCHLL_00484	LJIJAMJL_01710	NDPOHLNK_01494	AGHNMOCL_01413	AAKDAEMN_00177	PNGEKHEC_00196	HJEPNPLE_00704
group_6135		hypothetical protein	1077	1077	1	1	10359	1	12218		359	596	593	BALFPAFJ_00345	CGDBNBCA_00650	NLENHOCB_00431	LHCOLKOE_01436	IJHHNLMA_01647	FMGIHIBL_01723	FJHOEMJB_01646	FCLLLPCE_01695	MBBHBLCA_01573	EGPLHIMJ_00429	PMCAGNOE_00432	EENEJHJG_00493	PJLDKHMB_00736	DHEACBCP_00857	IOEJFPNL_00453	BOJJNDIM_00933	BJJBANJO_00429	IKPJCLKJ_00488	HMOGKMJD_00484	OINPLJLJ_00492	PGBIGBIK_00638	EEMLNNEB_01230	NHEEFODN_00953	CAOFFAGB_00374	NLFOBEDH_01829	JFOEJGPD_00014	GPKNGAMM_00884	EJAGEKHE_01673	AACIBGPP_00926	OGLBCHLL_00268	LJIJAMJL_01009	NDPOHLNK_00207	AGHNMOCL_01313	AAKDAEMN_00641	PNGEKHEC_01090	HJEPNPLE_00498
group_6399		hypothetical protein	1077	1077	1	1	4674	21	1		344	599	597	BALFPAFJ_00864	CGDBNBCA_00823	NLENHOCB_01594	LHCOLKOE_00111	IJHHNLMA_00652	FMGIHIBL_00127	FJHOEMJB_00651	FCLLLPCE_00880	MBBHBLCA_00956	EGPLHIMJ_01643	PMCAGNOE_01755	EENEJHJG_01733	PJLDKHMB_00411	DHEACBCP_00097	IOEJFPNL_01600	BOJJNDIM_00248	BJJBANJO_01630	IKPJCLKJ_01698	HMOGKMJD_01695	OINPLJLJ_01859	PGBIGBIK_00398	EEMLNNEB_01731	NHEEFODN_01327	CAOFFAGB_00552	NLFOBEDH_01319	JFOEJGPD_00483	GPKNGAMM_00291	EJAGEKHE_01533	AACIBGPP_00520	OGLBCHLL_01150	LJIJAMJL_00270	NDPOHLNK_00437	AGHNMOCL_00544	AAKDAEMN_00349	PNGEKHEC_01515	HJEPNPLE_00111
macA		Macrolide export protein MacA	1077	1077	1	1	13027	1	9349		380	1172	1167	BALFPAFJ_01596	CGDBNBCA_01634	NLENHOCB_00591	LHCOLKOE_01274	IJHHNLMA_01282	FMGIHIBL_01560	FJHOEMJB_01252	FCLLLPCE_01534	MBBHBLCA_01412	EGPLHIMJ_00587	PMCAGNOE_00586	EENEJHJG_00656	PJLDKHMB_00587	DHEACBCP_00642	IOEJFPNL_00301	BOJJNDIM_00780	BJJBANJO_00593	IKPJCLKJ_00652	HMOGKMJD_00648	OINPLJLJ_00656	PGBIGBIK_01469	EEMLNNEB_00686	NHEEFODN_01105	CAOFFAGB_00184	NLFOBEDH_00221	JFOEJGPD_00117	GPKNGAMM_01519	EJAGEKHE_01340	AACIBGPP_00073	OGLBCHLL_00079	LJIJAMJL_01295	NDPOHLNK_00981	AGHNMOCL_00132	AAKDAEMN_01373	PNGEKHEC_01030	HJEPNPLE_00367
hemL		Glutamate-1-semialdehyde 2,1-aminomutase	1077	1077	1	1	2537	1	11771		182	1274	1272	BALFPAFJ_01153	CGDBNBCA_00431	NLENHOCB_00827	LHCOLKOE_01659	IJHHNLMA_01485	FMGIHIBL_00931	FJHOEMJB_01499	FCLLLPCE_00469	MBBHBLCA_00739	EGPLHIMJ_00821	PMCAGNOE_00823	EENEJHJG_00893	PJLDKHMB_00314	DHEACBCP_01565	IOEJFPNL_00500	BOJJNDIM_01318	BJJBANJO_00826	IKPJCLKJ_00883	HMOGKMJD_00879	OINPLJLJ_00894	PGBIGBIK_01321	EEMLNNEB_00419	NHEEFODN_00139	CAOFFAGB_01293	NLFOBEDH_01730	JFOEJGPD_00542	GPKNGAMM_00011	EJAGEKHE_00184	AACIBGPP_01486	OGLBCHLL_00373	LJIJAMJL_00636	NDPOHLNK_00159	AGHNMOCL_01659	AAKDAEMN_00534	PNGEKHEC_01279	HJEPNPLE_00856
pseB		UDP-N-acetylglucosamine 4,6-dehydratase (inverting)	1077	1077	1	1	14671	1	8840		1004	1004	1004	BALFPAFJ_01740	CGDBNBCA_00170	NLENHOCB_01265	LHCOLKOE_00461	IJHHNLMA_00315	FMGIHIBL_00485	FJHOEMJB_00316	FCLLLPCE_00024	MBBHBLCA_00023	EGPLHIMJ_01251	PMCAGNOE_01399	EENEJHJG_01378	PJLDKHMB_01738	DHEACBCP_01043	IOEJFPNL_01276	BOJJNDIM_01389	BJJBANJO_01307	IKPJCLKJ_01370	HMOGKMJD_01363	OINPLJLJ_01451	PGBIGBIK_00982	EEMLNNEB_00616	NHEEFODN_00493	CAOFFAGB_00005	NLFOBEDH_00959	JFOEJGPD_01330	GPKNGAMM_01321	EJAGEKHE_00828	AACIBGPP_00374	OGLBCHLL_00414	LJIJAMJL_01640	NDPOHLNK_01564	AGHNMOCL_01484	AAKDAEMN_00246	PNGEKHEC_00126	HJEPNPLE_00634
gmk		Guanylate kinase	1077	1077	1	1	14871	1	9501		281	617	616	BALFPAFJ_01198	CGDBNBCA_01465	NLENHOCB_01147	LHCOLKOE_00577	IJHHNLMA_00199	FMGIHIBL_00601	FJHOEMJB_00200	FCLLLPCE_00139	MBBHBLCA_00139	EGPLHIMJ_01135	PMCAGNOE_01231	EENEJHJG_01208	PJLDKHMB_01623	DHEACBCP_01158	IOEJFPNL_01162	BOJJNDIM_01728	BJJBANJO_01137	IKPJCLKJ_01200	HMOGKMJD_01192	OINPLJLJ_01215	PGBIGBIK_00865	EEMLNNEB_00289	NHEEFODN_00035	CAOFFAGB_00144	NLFOBEDH_01604	JFOEJGPD_01279	GPKNGAMM_00572	EJAGEKHE_01128	AACIBGPP_01248	OGLBCHLL_01609	LJIJAMJL_01448	NDPOHLNK_00599	AGHNMOCL_00208	AAKDAEMN_01534	PNGEKHEC_00786	HJEPNPLE_01222
group_9827		hypothetical protein	1077	1077	1	1	3124	1	7428		275	512	511	BALFPAFJ_00575	CGDBNBCA_00035	NLENHOCB_01071	LHCOLKOE_00656	IJHHNLMA_00116	FMGIHIBL_00690	FJHOEMJB_00117	FCLLLPCE_00228	MBBHBLCA_00222	EGPLHIMJ_01052	PMCAGNOE_01146	EENEJHJG_01124	PJLDKHMB_01537	DHEACBCP_00321	IOEJFPNL_01084	BOJJNDIM_01645	BJJBANJO_01056	IKPJCLKJ_01118	HMOGKMJD_01109	OINPLJLJ_01129	PGBIGBIK_00781	EEMLNNEB_01438	NHEEFODN_01623	CAOFFAGB_01065	NLFOBEDH_00433	JFOEJGPD_00816	GPKNGAMM_00789	EJAGEKHE_00524	AACIBGPP_01399	OGLBCHLL_00137	LJIJAMJL_01533	NDPOHLNK_00689	AGHNMOCL_00286	AAKDAEMN_00078	PNGEKHEC_00636	HJEPNPLE_00962
COQ2		4-hydroxybenzoate polyprenyltransferase, mitochondrial	1077	1077	1	1	7487	1	10283		794	884	883	BALFPAFJ_00994	CGDBNBCA_00563	NLENHOCB_00159	LHCOLKOE_00997	IJHHNLMA_00904	FMGIHIBL_01166	FJHOEMJB_01011	FCLLLPCE_01263	MBBHBLCA_01145	EGPLHIMJ_00168	PMCAGNOE_00159	EENEJHJG_00232	PJLDKHMB_01400	DHEACBCP_00910	IOEJFPNL_00089	BOJJNDIM_01214	BJJBANJO_00158	IKPJCLKJ_00158	HMOGKMJD_00213	OINPLJLJ_00287	PGBIGBIK_01064	EEMLNNEB_00118	NHEEFODN_00718	CAOFFAGB_00326	NLFOBEDH_01891	JFOEJGPD_00629	GPKNGAMM_01652	EJAGEKHE_00378	AACIBGPP_00271	OGLBCHLL_00517	LJIJAMJL_00152	NDPOHLNK_00027	AGHNMOCL_00956	AAKDAEMN_00363	PNGEKHEC_00810	HJEPNPLE_01060
group_17114		hypothetical protein	1076	1087	1.02	1	9657				1085	1088	1087	BALFPAFJ_01396	CGDBNBCA_00882	NLENHOCB_00253	LHCOLKOE_00905	IJHHNLMA_00994	FMGIHIBL_01259	FJHOEMJB_00921	FCLLLPCE_01171	MBBHBLCA_00496	EGPLHIMJ_00258	PMCAGNOE_00253	EENEJHJG_00258	PJLDKHMB_00226	DHEACBCP_01191	IOEJFPNL_00741	BOJJNDIM_01045	BJJBANJO_00254	IKPJCLKJ_00253	HMOGKMJD_00308	OINPLJLJ_00313	PGBIGBIK_00234	EEMLNNEB_00461	NHEEFODN_00685	CAOFFAGB_00087	NLFOBEDH_00661	JFOEJGPD_01535	GPKNGAMM_01113	EJAGEKHE_00028	AACIBGPP_00753	OGLBCHLL_01528	LJIJAMJL_01177	NDPOHLNK_01144	AGHNMOCL_00861		PNGEKHEC_00248	HJEPNPLE_01286
purL		hypothetical protein	1076	1076	1	1	14794	1	1911		176	3827	2511	BALFPAFJ_01861	CGDBNBCA_00246	NLENHOCB_01188	LHCOLKOE_00537	IJHHNLMA_00239	FMGIHIBL_00561	FJHOEMJB_00240	FCLLLPCE_00099	MBBHBLCA_00098	EGPLHIMJ_01175	PMCAGNOE_01271	EENEJHJG_01248	PJLDKHMB_01663	DHEACBCP_01118	IOEJFPNL_01202	BOJJNDIM_01464	BJJBANJO_01177	IKPJCLKJ_01240	HMOGKMJD_01233	OINPLJLJ_01255	PGBIGBIK_00906	EEMLNNEB_00540	NHEEFODN_00416	CAOFFAGB_01020	NLFOBEDH_00882	JFOEJGPD_01408	GPKNGAMM_01243	EJAGEKHE_00752	AACIBGPP_00450	OGLBCHLL_00490	LJIJAMJL_01716	NDPOHLNK_01488	AGHNMOCL_01407	AAKDAEMN_00171	PNGEKHEC_00202	HJEPNPLE_00710
oppD		Oligopeptide transport ATP-binding protein OppD	1076	1076	1	1	4876	1	11315		185	716	702	BALFPAFJ_00795	CGDBNBCA_00599	NLENHOCB_01520	LHCOLKOE_00184	IJHHNLMA_00577	FMGIHIBL_00203	FJHOEMJB_00576	FCLLLPCE_00804	MBBHBLCA_01030	EGPLHIMJ_01567	PMCAGNOE_01682	EENEJHJG_01662	PJLDKHMB_00340	DHEACBCP_00017	IOEJFPNL_01522	BOJJNDIM_00177	BJJBANJO_01559	IKPJCLKJ_01626	HMOGKMJD_01624	OINPLJLJ_01788	PGBIGBIK_00329	EEMLNNEB_01659	NHEEFODN_01252	CAOFFAGB_00704	NLFOBEDH_00996	JFOEJGPD_00409	GPKNGAMM_00217	EJAGEKHE_01460	AACIBGPP_00707	OGLBCHLL_00680	LJIJAMJL_00534	NDPOHLNK_00847	AGHNMOCL_00617	AAKDAEMN_01579	PNGEKHEC_01441	HJEPNPLE_00187
[truncated: 16,544 more rows]
[truncated: 1,056 more columns]
