# Supplementary material for: The restriction impacts of the Type III restriction-modification system on the transmission dynamics of antimicrobial resistance genes in Campylobacter jejuni
Source: Front Microbiol. 2025 Jul 17;16:1496275. doi: 10.3389/fmicb.2025.1496275 (PMC12310575; doi:10.3389/fmicb.2025.1496275)
Supplement: Supplementary file 7 [file Table_7.xlsx]

## Sheet: Sheet1
#date: 2024-04-07_17:43
#sample: 197.24628
#mge_finder version: 1.1.2
#mgedb version: 1.1.1
#blastn version: 2.12.0+
mge_no	name	synonyms	prediction	type	allele_len	depth	e_value	identity	coverage	gaps	substitution	contig	start	end	cigar
1	ISCaje6		predicted	insertion sequence	1744		0	1	0.902	0	0	JAQOPX010000006	81778	83521	M60 N75 M403 N96 M1110
2_1	cn_3974_ISCaje6		putative	composite transposon	3974		0	1	0.902	0	0	JAQOPX010000006	79547	83521
#date: 2024-04-07_15:37
#sample: 197.22012
#mge_finder version: 1.1.2
#mgedb version: 1.1.1
#blastn version: 2.12.0+
mge_no	name	synonyms	prediction	type	allele_len	depth	e_value	identity	coverage	gaps	substitution	contig	start	end	cigar
1	ISSag10	MTnSag1;MtnLNU;tISSag10	predicted	insertion sequence	1725		0	0.976	0.999	1	41	JAJOHT010000001	79308	81032	M1691 D1 M33
2	ISCaje6		predicted	insertion sequence	1744		0	1	0.902	0	0	JAJOHT010000008	16149	17892	M60 N75 M403 N96 M1110
3	ISLmo19		predicted	insertion sequence	809		0	0.926	0.989	9	51	JAJOHT010000011	44270	45078	M556 I1 M2 D1 M189 I1 M12 D1 M3 I1 M13 D2 M2 I1 M9 I1 M19
3_2	cn_3973_ISCaje6		putative	composite transposon	3973		0	1	0.902	0	0	JAJOHT010000008	13919	17892
4_3	cn_2488_ISLmo19		putative	composite transposon	2488		0	0.926	0.989	9	51	JAJOHT010000011	42590	45078
#date: 2024-04-07_14:23
#sample: 197.19319
#mge_finder version: 1.1.2
#mgedb version: 1.1.1
#blastn version: 2.12.0+
mge_no	name	synonyms	prediction	type	allele_len	depth	e_value	identity	coverage	gaps	substitution	contig	start	end	cigar
1	ISCaje6		predicted	insertion sequence	1744		0	1	0.902	0	0	JACMID010000008 JACMID010000008.1 [	16199	17942	M60 N75 M403 N96 M1110
#date: 2024-04-07_20:39
#sample: 197.7898
#mge_finder version: 1.1.2
#mgedb version: 1.1.1
#blastn version: 2.12.0+
mge_no	name	synonyms	prediction	type	allele_len	depth	e_value	identity	coverage	gaps	substitution	contig	start	end	cigar
1	ISChh1		predicted	insertion sequence	2060		0	0.99	0.964	2	18	MOUF01000007	45230	47289	M1149 I1 M9 D1 M806 N72 M23
#date: 2024-04-07_12:07
#sample: 197.14653
#mge_finder version: 1.1.2
#mgedb version: 1.1.1
#blastn version: 2.12.0+
mge_no	name	synonyms	prediction	type	allele_len	depth	e_value	identity	coverage	gaps	substitution	contig	start	end	cigar
1	ISChh1		predicted	insertion sequence	2041		0	0.99	0.955	2	18	RKYF01000020 RKYF01000020.1 [	1	2041	M1130 I1 M9 D1 M806 N72 M23
#date: 2024-04-07_20:40
#sample: 197.7899
#mge_finder version: 1.1.2
#mgedb version: 1.1.1
#blastn version: 2.12.0+
mge_no	name	synonyms	prediction	type	allele_len	depth	e_value	identity	coverage	gaps	substitution	contig	start	end	cigar
1	ISChh1		predicted	insertion sequence	2060		0	0.989	0.964	2	19	MOUD01000012	30234	32293	M1149 I1 M9 D1 M806 N72 M23
#date: 2024-04-07_15:05
#sample: 197.20936
#mge_finder version: 1.1.2
#mgedb version: 1.1.1
#blastn version: 2.12.0+
mge_no	name	synonyms	prediction	type	allele_len	depth	e_value	identity	coverage	gaps	substitution	contig	start	end	cigar
1	ISChh1		predicted	insertion sequence	2060		0	0.99	0.964	2	18	LQKI01000132 LQKI01000132.1 [	3	2062	M1149 I1 M9 D1 M806 N72 M23
#date: 2024-04-07_16:00
#sample: 197.22284
#mge_finder version: 1.1.2
#mgedb version: 1.1.1
#blastn version: 2.12.0+
mge_no	name	synonyms	prediction	type	allele_len	depth	e_value	identity	coverage	gaps	substitution	contig	start	end	cigar
1	ISCaje5		predicted	insertion sequence	2858		0	0.998	0.923	0	6	JAJUOH010000006	85911	88768	M109 N75 M886 N48 M122 N59 M1559
#date: 2024-04-07_17:32
#sample: 197.24575
#mge_finder version: 1.1.2
#mgedb version: 1.1.1
#blastn version: 2.12.0+
mge_no	name	synonyms	prediction	type	allele_len	depth	e_value	identity	coverage	gaps	substitution	contig	start	end	cigar
1	ISCaje6		predicted	insertion sequence	1744		0	1	0.902	0	0	JAQOQZ010000008	76488	78231	M1110 N96 M403 N75 M60
2_1	cn_3974_ISCaje6		putative	composite transposon	3974		0	1	0.902	0	0	JAQOQZ010000008	76487	80461
#date: 2024-04-07_21:21
#sample: 1316914.3
#mge_finder version: 1.1.2
#mgedb version: 1.1.1
#blastn version: 2.12.0+
mge_no	name	synonyms	prediction	type	allele_len	depth	e_value	identity	coverage	gaps	substitution	contig	start	end	cigar
1	ISCco7		predicted	insertion sequence	1893		0	0.999	0.903	0	1	KQ950154	11550	13442	M854 N78 M961
#date: 2024-04-07_15:55
#sample: 197.22274
#mge_finder version: 1.1.2
#mgedb version: 1.1.1
#blastn version: 2.12.0+
mge_no	name	synonyms	prediction	type	allele_len	depth	e_value	identity	coverage	gaps	substitution	contig	start	end	cigar
1	ISCaje5		predicted	insertion sequence	2858		0	0.998	0.923	0	6	JAJUOB010000002	85971	88828	M109 N75 M886 N48 M122 N59 M1559
#date: 2024-04-07_16:48
#sample: 197.24067
#mge_finder version: 1.1.2
#mgedb version: 1.1.1
#blastn version: 2.12.0+
mge_no	name	synonyms	prediction	type	allele_len	depth	e_value	identity	coverage	gaps	substitution	contig	start	end	cigar
1	ISPfr10		predicted	insertion sequence	1244		0	0.881	0.994	4	144	JAMGCC010000046	354	1597	M328 I1 M5 D1 M743 I1 M3 D1 M163
#date: 2024-04-07_15:33
#sample: 197.21928
#mge_finder version: 1.1.2
#mgedb version: 1.1.1
#blastn version: 2.12.0+
mge_no	name	synonyms	prediction	type	allele_len	depth	e_value	identity	coverage	gaps	substitution	contig	start	end	cigar
1	Tn5405		predicted	unit transposon	762		0	0.944	0.911	18	25	CAKJUJ010000014	37055	37816	M107 D9 M1 D3 M281 I4 M1 I1 M344 D1 M15
2	ISLmo19		predicted	insertion sequence	809		0	0.926	0.989	9	51	CAKJUJ010000014	34392	35200	M556 I1 M2 D1 M189 I1 M12 D1 M3 I1 M13 D2 M2 I1 M9 I1 M19
#date: 2024-04-07_14:21
#sample: 197.19229
#mge_finder version: 1.1.2
#mgedb version: 1.1.1
#blastn version: 2.12.0+
mge_no	name	synonyms	prediction	type	allele_len	depth	e_value	identity	coverage	gaps	substitution	contig	start	end	cigar
1	ISCaje6		predicted	insertion sequence	1744		0	0.999	0.902	0	1	JACLQH010000003 JACLQH010000003.1 [	232287	234030	M1110 N96 M403 N75 M60
#date: 2024-04-07_17:28
#sample: 197.24568
#mge_finder version: 1.1.2
#mgedb version: 1.1.1
#blastn version: 2.12.0+
mge_no	name	synonyms	prediction	type	allele_len	depth	e_value	identity	coverage	gaps	substitution	contig	start	end	cigar
1	ISChh1		predicted	insertion sequence	2032		0	0.964	0.983	6	67	JAQORS010000003	38766	40797	M56 D1 M8 I1 M3 D1 M1 D1 M802 D1 M9 I1 M1149
#date: 2024-04-07_17:55
#sample: 197.24928
#mge_finder version: 1.1.2
#mgedb version: 1.1.1
#blastn version: 2.12.0+
mge_no	name	synonyms	prediction	type	allele_len	depth	e_value	identity	coverage	gaps	substitution	contig	start	end	cigar
1	ISChh1		predicted	insertion sequence	2032		0	0.964	0.983	6	67	JARFVU010000001	527774	529805	M1149 I1 M9 D1 M802 D1 M1 D1 M3 I1 M8 D1 M56
#date: 2024-04-07_17:22
#sample: 197.24542
#mge_finder version: 1.1.2
#mgedb version: 1.1.1
#blastn version: 2.12.0+
mge_no	name	synonyms	prediction	type	allele_len	depth	e_value	identity	coverage	gaps	substitution	contig	start	end	cigar
1	ISChh1		predicted	insertion sequence	2060		0	0.99	0.964	2	18	CP125386	383166	385225	M1149 I1 M9 D1 M806 N72 M23
2	ISChh1		predicted	insertion sequence	2060		0	0.99	0.964	2	18	CP125386	604884	606943	M1149 I1 M9 D1 M806 N72 M23
3	ISChh1		predicted	insertion sequence	2060		0	0.99	0.964	2	18	CP125386	186382	188441	M23 N72 M806 D1 M9 I1 M1149
#date: 2024-04-07_20:05
#sample: 197.5246
#mge_finder version: 1.1.2
#mgedb version: 1.1.1
#blastn version: 2.12.0+
mge_no	name	synonyms	prediction	type	allele_len	depth	e_value	identity	coverage	gaps	substitution	contig	start	end	cigar
1	ISCco5		predicted	insertion sequence	2051		0	1	0.945	0	0	LLWL01000016	40640	42690	M583 N41 M1332 N72 M23
#date: 2024-04-07_16:38
#sample: 197.23883
#mge_finder version: 1.1.2
#mgedb version: 1.1.1
#blastn version: 2.12.0+
mge_no	name	synonyms	prediction	type	allele_len	depth	e_value	identity	coverage	gaps	substitution	contig	start	end	cigar
1	ISChh1		predicted	insertion sequence	2031		0	0.964	0.982	7	66	JAMQMI010000003	37478	39508	M56 D1 M8 I1 M3 D1 M1 D1 M788 I1 M13 D1 M9 I1 M1149
#date: 2024-04-07_11:37
#sample: 197.11617
#mge_finder version: 1.1.2
#mgedb version: 1.1.1
#blastn version: 2.12.0+
mge_no	name	synonyms	prediction	type	allele_len	depth	e_value	identity	coverage	gaps	substitution	contig	start	end	cigar
1	ISChh1		predicted	insertion sequence	2060		0	0.99	0.964	2	18	NFNX01000001 NFNX01000001.1 [	3	2062	M1149 I1 M9 D1 M806 N72 M23
#date: 2024-04-07_18:33
#sample: 197.25158
#mge_finder version: 1.1.2
#mgedb version: 1.1.1
#blastn version: 2.12.0+
mge_no	name	synonyms	prediction	type	allele_len	depth	e_value	identity	coverage	gaps	substitution	contig	start	end	cigar
1	ISChh1		predicted	insertion sequence	2057		0	0.957	0.995	6	83	BTEV01000005	16009	18065	M1149 I1 M9 D1 M802 D1 M1 D1 M3 I1 M8 D1 M81
#date: 2024-04-07_21:29
#sample: 1383068.3
#mge_finder version: 1.1.2
#mgedb version: 1.1.1
#blastn version: 2.12.0+
mge_no	name	synonyms	prediction	type	allele_len	depth	e_value	identity	coverage	gaps	substitution	contig	start	end	cigar
1	ISCco5		predicted	insertion sequence	2051		0	1	0.945	0	0	CP006710	5821	7871	M583 N41 M1332 N72 M23
#date: 2024-04-07_15:25
#sample: 197.20985
#mge_finder version: 1.1.2
#mgedb version: 1.1.1
#blastn version: 2.12.0+
mge_no	name	synonyms	prediction	type	allele_len	depth	e_value	identity	coverage	gaps	substitution	contig	start	end	cigar
1	ISCco5		predicted	insertion sequence	2051		0	1	0.945	0	0	LQMN01000216 LQMN01000216.1 [	2134	4184	M583 N41 M1332 N72 M23
#date: 2024-04-07_17:14
#sample: 197.24134
#mge_finder version: 1.1.2
#mgedb version: 1.1.1
#blastn version: 2.12.0+
mge_no	name	synonyms	prediction	type	allele_len	depth	e_value	identity	coverage	gaps	substitution	contig	start	end	cigar
1	ISChh1		predicted	insertion sequence	2057		0	0.964	0.995	6	69	JAMGDS010000002	28702	30758	M81 D1 M8 I1 M3 D1 M1 D1 M802 D1 M9 I1 M1149
#date: 2024-04-07_15:28
#sample: 197.21037
#mge_finder version: 1.1.2
#mgedb version: 1.1.1
#blastn version: 2.12.0+
mge_no	name	synonyms	prediction	type	allele_len	depth	e_value	identity	coverage	gaps	substitution	contig	start	end	cigar
1	ISChh1		predicted	insertion sequence	2060		0	0.99	0.964	2	18	CP068461 CP068461.1 [	675503	677562	M23 N72 M806 D1 M9 I1 M1149
#date: 2024-04-07_14:20
#sample: 197.19228
#mge_finder version: 1.1.2
#mgedb version: 1.1.1
#blastn version: 2.12.0+
mge_no	name	synonyms	prediction	type	allele_len	depth	e_value	identity	coverage	gaps	substitution	contig	start	end	cigar
1	ISCaje6		predicted	insertion sequence	1744		0	1	0.902	0	0	JACLQI010000008 JACLQI010000008.1 [	16173	17916	M60 N75 M403 N96 M1110
#date: 2024-04-07_14:48
#sample: 197.20854
#mge_finder version: 1.1.2
#mgedb version: 1.1.1
#blastn version: 2.12.0+
mge_no	name	synonyms	prediction	type	allele_len	depth	e_value	identity	coverage	gaps	substitution	contig	start	end	cigar
1	Tn5405		predicted	unit transposon	816		0	0.978	0.978	18	0	JAHCXW010000089 JAHCXW010000089.1 [	450	1265	M15 D1 M351 I5 M275 D12 M162
#date: 2024-04-07_19:05
#sample: 197.4827
#mge_finder version: 1.1.2
#mgedb version: 1.1.1
#blastn version: 2.12.0+
mge_no	name	synonyms	prediction	type	allele_len	depth	e_value	identity	coverage	gaps	substitution	contig	start	end	cigar
1	ISChh1		predicted	insertion sequence	2060		0	0.99	0.964	2	18	CUUU01000002	227424	229483	M1149 I1 M9 D1 M806 N72 M23
#date: 2024-04-07_19:50
#sample: 197.5078
#mge_finder version: 1.1.2
#mgedb version: 1.1.1
#blastn version: 2.12.0+
mge_no	name	synonyms	prediction	type	allele_len	depth	e_value	identity	coverage	gaps	substitution	contig	start	end	cigar
1	ISCco7		predicted	insertion sequence	1893		0	1	0.903	0	0	CUIP01000002	62697	64589	M961 N78 M854
#date: 2024-04-07_20:40
#sample: 197.7901
#mge_finder version: 1.1.2
#mgedb version: 1.1.1
#blastn version: 2.12.0+
mge_no	name	synonyms	prediction	type	allele_len	depth	e_value	identity	coverage	gaps	substitution	contig	start	end	cigar
1	ISChh1		predicted	insertion sequence	2060		0	0.989	0.964	2	19	MOUC01000060	4	2063	M1149 I1 M9 D1 M806 N72 M23
#date: 2024-04-07_17:30
#sample: 197.24572
#mge_finder version: 1.1.2
#mgedb version: 1.1.1
#blastn version: 2.12.0+
mge_no	name	synonyms	prediction	type	allele_len	depth	e_value	identity	coverage	gaps	substitution	contig	start	end	cigar
1	ISCaje6		predicted	insertion sequence	1744		0	0.999	0.902	0	1	JAQORQ010000007	75096	76839	M1110 N96 M403 N75 M60
#date: 2024-04-07_12:41
#sample: 197.14905
#mge_finder version: 1.1.2
#mgedb version: 1.1.1
#blastn version: 2.12.0+
mge_no	name	synonyms	prediction	type	allele_len	depth	e_value	identity	coverage	gaps	substitution	contig	start	end	cigar
1	ISChh1		predicted	insertion sequence	2060		0	0.99	0.964	2	18	RNBD01000007 RNBD01000007.1 [	48283	50342	M23 N72 M806 D1 M9 I1 M1149
2	ISChh1		predicted	insertion sequence	2060		0	0.99	0.964	2	18	RNBD01000035 RNBD01000035.1 [	30325	32384	M1149 I1 M9 D1 M806 N72 M23
#date: 2024-04-07_12:46
#sample: 197.15041
#mge_finder version: 1.1.2
#mgedb version: 1.1.1
#blastn version: 2.12.0+
mge_no	name	synonyms	prediction	type	allele_len	depth	e_value	identity	coverage	gaps	substitution	contig	start	end	cigar
1	ISCco5		predicted	insertion sequence	2051		0	1	0.945	0	0	RUEK01000017 RUEK01000017.1 [	30813	32863	M23 N72 M1332 N41 M583
2	ISCco5		predicted	insertion sequence	2051		0	1	0.945	0	0	RUEK01000062 RUEK01000062.1 [	5145	7195	M23 N72 M1332 N41 M583
#date: 2024-04-07_12:06
#sample: 197.14649
#mge_finder version: 1.1.2
#mgedb version: 1.1.1
#blastn version: 2.12.0+
mge_no	name	synonyms	prediction	type	allele_len	depth	e_value	identity	coverage	gaps	substitution	contig	start	end	cigar
1	ISCco1		predicted	insertion sequence	1858		0	0.775	0.912	63	340	RKWX01000049 RKWX01000049.1 [	195	2052	M52 D4 M2 D1 M5 I1 M17 I1 M14 I1 M7 D1 M154 D1 M4 I1 M43 D1 M3 I1 M86 I2 M10 D1 M1 D1 M62 D1 M3 I1 M65 I4 M9 I1 M9 I1 M8 I1 M51 I2 M12 D2 M36 N43 M32 I1 M3 D1 M21 I1 M13 D1 M49 I1 M2 I2 M1 I6 M2 I2 M2 I1 M100 D1 M1 D1 M1 D1 M4 D1 M3 I1 M237 D1 M11 I1 M8 I1 M2 I1 M2 D1 M1 D1 M35 D1 M3 D1 M4 I2 M178 N59 M197 I1 M4 D1 M162
2	ISCco1		predicted	insertion sequence	1858		0	0.775	0.912	63	340	RKWX01000074 RKWX01000074.1 [	232	2089	M52 D4 M2 D1 M5 I1 M17 I1 M14 I1 M7 D1 M154 D1 M4 I1 M43 D1 M3 I1 M86 I2 M10 D1 M1 D1 M62 D1 M3 I1 M65 I4 M9 I1 M9 I1 M8 I1 M51 I2 M12 D2 M36 N43 M32 I1 M3 D1 M21 I1 M13 D1 M49 I1 M2 I2 M1 I6 M2 I2 M2 I1 M100 D1 M1 D1 M1 D1 M4 D1 M3 I1 M237 D1 M11 I1 M8 I1 M2 I1 M2 D1 M1 D1 M35 D1 M3 D1 M4 I2 M178 N59 M197 I1 M4 D1 M162
#date: 2024-04-07_14:47
#sample: 197.20853
#mge_finder version: 1.1.2
#mgedb version: 1.1.1
#blastn version: 2.12.0+
mge_no	name	synonyms	prediction	type	allele_len	depth	e_value	identity	coverage	gaps	substitution	contig	start	end	cigar
1	ISChh1		predicted	insertion sequence	2060		0	0.99	0.964	2	18	JAHCXY010000016 JAHCXY010000016.1 [	14492	16551	M23 N72 M806 D1 M9 I1 M1149
#date: 2024-04-07_16:13
#sample: 197.23404
#mge_finder version: 1.1.2
#mgedb version: 1.1.1
#blastn version: 2.12.0+
mge_no	name	synonyms	prediction	type	allele_len	depth	e_value	identity	coverage	gaps	substitution	contig	start	end	cigar
1	ISChh1		predicted	insertion sequence	2057		0	0.964	0.995	6	69	JALXXZ010000003	50977	53033	M81 D1 M8 I1 M3 D1 M1 D1 M802 D1 M9 I1 M1149
2	ISCaje6		predicted	insertion sequence	1744		0	0.999	0.902	0	1	JALXXZ010000010	120	1863	M60 N75 M403 N96 M1110
3	ISSag10	MTnSag1;MtnLNU;tISSag10	predicted	insertion sequence	1725		0	0.986	0.999	1	23	JALXXZ010000017	1	1725	M33 D1 M1691
4	ISLmo19		predicted	insertion sequence	809		0	0.924	0.989	9	53	JALXXZ010000020	1	809	M19 I1 M9 I1 M2 D2 M13 I1 M3 D1 M12 I1 M189 D1 M2 I1 M556
#date: 2024-04-07_11:52
#sample: 197.11649
#mge_finder version: 1.1.2
#mgedb version: 1.1.1
#blastn version: 2.12.0+
mge_no	name	synonyms	prediction	type	allele_len	depth	e_value	identity	coverage	gaps	substitution	contig	start	end	cigar
1	ISChh1		predicted	insertion sequence	2060		0	0.99	0.964	2	18	NFPX01000019 NFPX01000019.1 [	30501	32560	M1149 I1 M9 D1 M806 N72 M23
#date: 2024-04-07_17:16
#sample: 197.24357
#mge_finder version: 1.1.2
#mgedb version: 1.1.1
#blastn version: 2.12.0+
mge_no	name	synonyms	prediction	type	allele_len	depth	e_value	identity	coverage	gaps	substitution	contig	start	end	cigar
1	ISChh1		predicted	insertion sequence	2032		0	0.965	0.983	6	66	JAMBCF010000008	41536	43567	M56 D1 M8 I1 M3 D1 M1 D1 M802 D1 M9 I1 M1149
2	ISCaje5		predicted	insertion sequence	2899		0	0.999	0.937	2	1	JAMBCF010000024	4	2902	M712 D1 M798 I1 M48 N59 M122 N48 M886 N75 M150
#date: 2024-04-07_12:38
#sample: 197.14877
#mge_finder version: 1.1.2
#mgedb version: 1.1.1
#blastn version: 2.12.0+
mge_no	name	synonyms	prediction	type	allele_len	depth	e_value	identity	coverage	gaps	substitution	contig	start	end	cigar
1	ISChh1		predicted	insertion sequence	2060		0	0.99	0.964	2	18	ROQO01000006 ROQO01000006.1 [	48286	50345	M23 N72 M806 D1 M9 I1 M1149
2	ISChh1		predicted	insertion sequence	2060		0	0.99	0.964	2	18	ROQO01000039 ROQO01000039.1 [	38445	40504	M1149 I1 M9 D1 M806 N72 M23
#date: 2024-04-07_18:21
#sample: 197.25102
#mge_finder version: 1.1.2
#mgedb version: 1.1.1
#blastn version: 2.12.0+
mge_no	name	synonyms	prediction	type	allele_len	depth	e_value	identity	coverage	gaps	substitution	contig	start	end	cigar
1	ISChh1		predicted	insertion sequence	2017		0	0.956	0.975	6	82	AP028381	148072	150088	M1109 I1 M8 D1 M803 D1 M1 D1 M3 I1 M8 D1 M81
#date: 2024-04-07_17:44
#sample: 197.24719
#mge_finder version: 1.1.2
#mgedb version: 1.1.1
#blastn version: 2.12.0+
mge_no	name	synonyms	prediction	type	allele_len	depth	e_value	identity	coverage	gaps	substitution	contig	start	end	cigar
1	ISChh1		predicted	insertion sequence	2060		0	0.99	0.964	2	18	CP131444	1027641	1029700	M23 N72 M806 D1 M9 I1 M1149
2	ISChh1		predicted	insertion sequence	2060		0	0.99	0.964	2	18	CP131444	197094	199153	M23 N72 M806 D1 M9 I1 M1149
3	ISChh1		predicted	insertion sequence	2020		0	0.99	0.945	2	18	CP131444	1107599	1109618	M1109 I1 M9 D1 M806 N72 M23
#date: 2024-04-07_17:47
#sample: 197.24792
#mge_finder version: 1.1.2
#mgedb version: 1.1.1
#blastn version: 2.12.0+
mge_no	name	synonyms	prediction	type	allele_len	depth	e_value	identity	coverage	gaps	substitution	contig	start	end	cigar
1	ISChh1		predicted	insertion sequence	2057		0	0.957	0.995	6	83	JASZZC010000027	3	2059	M1149 I1 M9 D1 M802 D1 M1 D1 M3 I1 M8 D1 M81
#date: 2024-04-07_11:22
#sample: 197.11403
#mge_finder version: 1.1.2
#mgedb version: 1.1.1
#blastn version: 2.12.0+
mge_no	name	synonyms	prediction	type	allele_len	depth	e_value	identity	coverage	gaps	substitution	contig	start	end	cigar
1	ISChh1		predicted	insertion sequence	2060		0	0.99	0.964	2	18	CP020776 CP020776.1 [	192918	194977	M1149 I1 M9 D1 M806 N72 M23
2	ISChh1		predicted	insertion sequence	2060		0	0.99	0.964	2	18	CP020776 CP020776.1 [	632842	634901	M1149 I1 M9 D1 M806 N72 M23
#date: 2024-04-07_20:57
#sample: 197.7947
#mge_finder version: 1.1.2
#mgedb version: 1.1.1
#blastn version: 2.12.0+
mge_no	name	synonyms	prediction	type	allele_len	depth	e_value	identity	coverage	gaps	substitution	contig	start	end	cigar
1	ISChh1		predicted	insertion sequence	2060		0	0.989	0.964	2	19	MOTZ01000013	4	2063	M1149 I1 M9 D1 M806 N72 M23
#date: 2024-04-07_18:43
#sample: 197.25309
#mge_finder version: 1.1.2
#mgedb version: 1.1.1
#blastn version: 2.12.0+
mge_no	name	synonyms	prediction	type	allele_len	depth	e_value	identity	coverage	gaps	substitution	contig	start	end	cigar
1	Tn5405		predicted	unit transposon	762		0	0.944	0.911	18	25	JASUQM010000002	227752	228513	M15 D1 M344 I1 M1 I4 M281 D3 M1 D9 M107
2	ISLmo19		predicted	insertion sequence	809		0	0.926	0.989	9	51	JASUQM010000002	230368	231176	M19 I1 M9 I1 M2 D2 M13 I1 M3 D1 M12 I1 M189 D1 M2 I1 M556
#date: 2024-04-07_18:35
#sample: 197.25168
#mge_finder version: 1.1.2
#mgedb version: 1.1.1
#blastn version: 2.12.0+
mge_no	name	synonyms	prediction	type	allele_len	depth	e_value	identity	coverage	gaps	substitution	contig	start	end	cigar
1	ISChh1		predicted	insertion sequence	2057		0	0.957	0.995	6	83	BTFK01000005	16007	18063	M1149 I1 M9 D1 M802 D1 M1 D1 M3 I1 M8 D1 M81
#date: 2024-04-07_13:21
#sample: 197.15155
#mge_finder version: 1.1.2
#mgedb version: 1.1.1
#blastn version: 2.12.0+
mge_no	name	synonyms	prediction	type	allele_len	depth	e_value	identity	coverage	gaps	substitution	contig	start	end	cigar
1	ISChh1		predicted	insertion sequence	2057		0	0.96	0.995	6	76	PRAX01000006 PRAX01000006.1 [	105238	107294	M1149 I1 M9 D1 M802 D1 M1 D1 M3 I1 M8 D1 M81
#date: 2024-04-07_11:54
#sample: 197.11653
#mge_finder version: 1.1.2
#mgedb version: 1.1.1
#blastn version: 2.12.0+
mge_no	name	synonyms	prediction	type	allele_len	depth	e_value	identity	coverage	gaps	substitution	contig	start	end	cigar
1	ISChh1		predicted	insertion sequence	2060		0	0.99	0.964	2	18	NFQC01000040 NFQC01000040.1 [	4	2063	M23 N72 M806 D1 M9 I1 M1149
#date: 2024-04-07_17:33
#sample: 197.24581
#mge_finder version: 1.1.2
#mgedb version: 1.1.1
#blastn version: 2.12.0+
mge_no	name	synonyms	prediction	type	allele_len	depth	e_value	identity	coverage	gaps	substitution	contig	start	end	cigar
1	ISCaje6		predicted	insertion sequence	1744		0	0.999	0.902	0	1	JAQOQV010000002	228196	229939	M60 N75 M403 N96 M1110
2_1	cn_3974_ISCaje6		putative	composite transposon	3974		0	0.999	0.902	0	1	JAQOQV010000002	225965	229939
#date: 2024-04-07_17:55
#sample: 197.24929
#mge_finder version: 1.1.2
#mgedb version: 1.1.1
#blastn version: 2.12.0+
mge_no	name	synonyms	prediction	type	allele_len	depth	e_value	identity	coverage	gaps	substitution	contig	start	end	cigar
1	ISChh1		predicted	insertion sequence	2032		0	0.964	0.983	6	67	JARFVV010000001	527775	529806	M1149 I1 M9 D1 M802 D1 M1 D1 M3 I1 M8 D1 M56
#date: 2024-04-07_21:26
#sample: 1365653.3
#mge_finder version: 1.1.2
#mgedb version: 1.1.1
#blastn version: 2.12.0+
mge_no	name	synonyms	prediction	type	allele_len	depth	e_value	identity	coverage	gaps	substitution	contig	start	end	cigar
1	ISCaje6		predicted	insertion sequence	1744		0	1	0.902	0	0	AUUG01000021	57588	59331	M1110 N96 M403 N75 M60
2_1	cn_3974_ISCaje6		putative	composite transposon	3974		0	1	0.902	0	0	AUUG01000021	57587	61561
#date: 2024-04-07_17:26
#sample: 197.24564
#mge_finder version: 1.1.2
#mgedb version: 1.1.1
#blastn version: 2.12.0+
mge_no	name	synonyms	prediction	type	allele_len	depth	e_value	identity	coverage	gaps	substitution	contig	start	end	cigar
1	ISChh1		predicted	insertion sequence	2032		0	0.963	0.983	6	69	JAQORY010000009	7014	9045	M1149 I1 M9 D1 M802 D1 M1 D1 M3 I1 M8 D1 M56
#date: 2024-04-07_17:21
#sample: 197.24442
#mge_finder version: 1.1.2
#mgedb version: 1.1.1
#blastn version: 2.12.0+
mge_no	name	synonyms	prediction	type	allele_len	depth	e_value	identity	coverage	gaps	substitution	contig	start	end	cigar
1	ISChh1		predicted	insertion sequence	2060		0	1	0.965	0	0	CP118900	172206	174265	M1965 N72 M23
2	ISChh1		predicted	insertion sequence	2060		0	1	0.965	0	0	CP118900	880734	882793	M1965 N72 M23
3	ISChh1		predicted	insertion sequence	2060		0	1	0.965	0	0	CP118900	1457882	1459941	M1965 N72 M23
4	ISCaje5		predicted	insertion sequence	2900		0	0.999	0.937	1	1	CP118900	252555	255454	M712 D1 M847 N59 M122 N48 M886 N75 M150
#date: 2024-04-07_11:43
#sample: 197.11631
#mge_finder version: 1.1.2
#mgedb version: 1.1.1
#blastn version: 2.12.0+
mge_no	name	synonyms	prediction	type	allele_len	depth	e_value	identity	coverage	gaps	substitution	contig	start	end	cigar
1	ISChh1		predicted	insertion sequence	2060		0	0.99	0.964	2	18	NFOW01000006 NFOW01000006.1 [	3	2062	M1149 I1 M9 D1 M806 N72 M23
#date: 2024-04-07_16:44
#sample: 197.23899
#mge_finder version: 1.1.2
#mgedb version: 1.1.1
#blastn version: 2.12.0+
mge_no	name	synonyms	prediction	type	allele_len	depth	e_value	identity	coverage	gaps	substitution	contig	start	end	cigar
1	ISChh1		predicted	insertion sequence	2060		0	1	0.965	0	0	CP012957	727133	729192	M1965 N72 M23
#date: 2024-04-07_20:55
#sample: 197.7944
#mge_finder version: 1.1.2
#mgedb version: 1.1.1
#blastn version: 2.12.0+
mge_no	name	synonyms	prediction	type	allele_len	depth	e_value	identity	coverage	gaps	substitution	contig	start	end	cigar
1	ISChh1		predicted	insertion sequence	2060		0	0.99	0.964	2	18	MOUG01000006	45180	47239	M1149 I1 M9 D1 M806 N72 M23
#date: 2024-04-07_17:10
#sample: 197.24125
#mge_finder version: 1.1.2
#mgedb version: 1.1.1
#blastn version: 2.12.0+
mge_no	name	synonyms	prediction	type	allele_len	depth	e_value	identity	coverage	gaps	substitution	contig	start	end	cigar
1	ISCco7		predicted	insertion sequence	1893		0	0.999	0.903	0	1	JAMGDO010000004	87435	89327	M854 N78 M961
#date: 2024-04-07_13:27
#sample: 197.15166
#mge_finder version: 1.1.2
#mgedb version: 1.1.1
#blastn version: 2.12.0+
mge_no	name	synonyms	prediction	type	allele_len	depth	e_value	identity	coverage	gaps	substitution	contig	start	end	cigar
1	ISCco4		predicted	insertion sequence	2733		0	0.999	0.929	1	1	PRBM01000016 PRBM01000016.1 [	1631	4363	M97 N71 M633 N41 M1547 D1 M37 N64 M242
#date: 2024-04-07_15:53
#sample: 197.22254
#mge_finder version: 1.1.2
#mgedb version: 1.1.1
#blastn version: 2.12.0+
mge_no	name	synonyms	prediction	type	allele_len	depth	e_value	identity	coverage	gaps	substitution	contig	start	end	cigar
1	ISCaje6		predicted	insertion sequence	1744		0	0.999	0.902	0	1	JAJUNO010000008	72469	74212	M1110 N96 M403 N75 M60
2_1	cn_7830_ISCaje6		putative	composite transposon	7830		0	0.999	0.902	0	1	JAJUNO010000008	72468	80298
#date: 2024-04-07_11:29
#sample: 197.11599
#mge_finder version: 1.1.2
#mgedb version: 1.1.1
#blastn version: 2.12.0+
mge_no	name	synonyms	prediction	type	allele_len	depth	e_value	identity	coverage	gaps	substitution	contig	start	end	cigar
1	ISChh1		predicted	insertion sequence	2060		0	0.99	0.964	2	18	NFNC01000048 NFNC01000048.1 [	3	2062	M1149 I1 M9 D1 M806 N72 M23
#date: 2024-04-07_19:46
#sample: 197.5069
#mge_finder version: 1.1.2
#mgedb version: 1.1.1
#blastn version: 2.12.0+
mge_no	name	synonyms	prediction	type	allele_len	depth	e_value	identity	coverage	gaps	substitution	contig	start	end	cigar
1	ISChh1		predicted	insertion sequence	2060		0	0.99	0.964	2	18	CULJ01000002	227950	230009	M1149 I1 M9 D1 M806 N72 M23
#date: 2024-04-07_12:09
#sample: 197.14656
#mge_finder version: 1.1.2
#mgedb version: 1.1.1
#blastn version: 2.12.0+
mge_no	name	synonyms	prediction	type	allele_len	depth	e_value	identity	coverage	gaps	substitution	contig	start	end	cigar
1	ISChh1		predicted	insertion sequence	2060		0	0.99	0.964	2	18	RLBD01000010 RLBD01000010.1 [	24107	26166	M23 N72 M806 D1 M9 I1 M1149
2	ISChh1		predicted	insertion sequence	2060		0	0.99	0.964	2	18	RLBD01000033 RLBD01000033.1 [	4958	7017	M1149 I1 M9 D1 M806 N72 M23
#date: 2024-04-07_15:07
#sample: 197.20939
#mge_finder version: 1.1.2
#mgedb version: 1.1.1
#blastn version: 2.12.0+
mge_no	name	synonyms	prediction	type	allele_len	depth	e_value	identity	coverage	gaps	substitution	contig	start	end	cigar
1	ISChh1		predicted	insertion sequence	2060		0	0.99	0.964	2	18	LQKU01000105 LQKU01000105.1 [	3	2062	M1149 I1 M9 D1 M806 N72 M23
#date: 2024-04-07_16:54
#sample: 197.24081
#mge_finder version: 1.1.2
#mgedb version: 1.1.1
#blastn version: 2.12.0+
mge_no	name	synonyms	prediction	type	allele_len	depth	e_value	identity	coverage	gaps	substitution	contig	start	end	cigar
1	ISCaje5		predicted	insertion sequence	2899		0	0.999	0.937	2	1	JAMGCJ010000002	11052	13950	M712 D1 M798 I1 M48 N59 M122 N48 M886 N75 M150
2	ISChh1		predicted	insertion sequence	2032		0	0.965	0.983	6	66	JAMGCJ010000005	41578	43609	M56 D1 M8 I1 M3 D1 M1 D1 M802 D1 M9 I1 M1149
#date: 2024-04-07_12:53
#sample: 197.15081
#mge_finder version: 1.1.2
#mgedb version: 1.1.1
#blastn version: 2.12.0+
mge_no	name	synonyms	prediction	type	allele_len	depth	e_value	identity	coverage	gaps	substitution	contig	start	end	cigar
1	ISChh1		predicted	insertion sequence	2060		0	0.99	0.964	2	18	RVWV01000007 RVWV01000007.1 [	24094	26153	M23 N72 M806 D1 M9 I1 M1149
2	ISChh1		predicted	insertion sequence	2060		0	0.99	0.964	2	18	RVWV01000031 RVWV01000031.1 [	4958	7017	M1149 I1 M9 D1 M806 N72 M23
#date: 2024-04-07_15:52
#sample: 197.22252
#mge_finder version: 1.1.2
#mgedb version: 1.1.1
#blastn version: 2.12.0+
mge_no	name	synonyms	prediction	type	allele_len	depth	e_value	identity	coverage	gaps	substitution	contig	start	end	cigar
1	ISPpu17		predicted	insertion sequence	1066		0	1	1	0	0	JAJUND010000053	48	1113	M1066
#date: 2024-04-07_18:39
#sample: 197.25298
#mge_finder version: 1.1.2
#mgedb version: 1.1.1
#blastn version: 2.12.0+
mge_no	name	synonyms	prediction	type	allele_len	depth	e_value	identity	coverage	gaps	substitution	contig	start	end	cigar
1	Tn5405		predicted	unit transposon	762		0	0.944	0.911	18	25	JASUQK010000002	227752	228513	M15 D1 M344 I1 M1 I4 M281 D3 M1 D9 M107
2	ISLmo19		predicted	insertion sequence	809		0	0.926	0.989	9	51	JASUQK010000002	230368	231176	M19 I1 M9 I1 M2 D2 M13 I1 M3 D1 M12 I1 M189 D1 M2 I1 M556
#date: 2024-04-07_15:48
#sample: 197.22236
#mge_finder version: 1.1.2
#mgedb version: 1.1.1
#blastn version: 2.12.0+
mge_no	name	synonyms	prediction	type	allele_len	depth	e_value	identity	coverage	gaps	substitution	contig	start	end	cigar
1	ISCco7		predicted	insertion sequence	1893		0	0.999	0.903	0	1	JAJUMM010000018	59456	61348	M961 N78 M854
2	ISCaje6		predicted	insertion sequence	1742		0	1	0.901	0	0	JAJUMM010000031	3	1744	M60 N75 M403 N96 M1108
#date: 2024-04-07_15:23
#sample: 197.20982
#mge_finder version: 1.1.2
#mgedb version: 1.1.1
#blastn version: 2.12.0+
mge_no	name	synonyms	prediction	type	allele_len	depth	e_value	identity	coverage	gaps	substitution	contig	start	end	cigar
1	ISChh1		predicted	insertion sequence	2060		0	0.99	0.964	2	18	LQLY01000175 LQLY01000175.1 [	3	2062	M1149 I1 M9 D1 M806 N72 M23
#date: 2024-04-07_20:58
#sample: 197.7949
#mge_finder version: 1.1.2
#mgedb version: 1.1.1
#blastn version: 2.12.0+
mge_no	name	synonyms	prediction	type	allele_len	depth	e_value	identity	coverage	gaps	substitution	contig	start	end	cigar
1	ISChh1		predicted	insertion sequence	2060		0	0.989	0.964	2	19	MOTX01000059	4	2063	M1149 I1 M9 D1 M806 N72 M23
#date: 2024-04-07_20:56
#sample: 197.7946
#mge_finder version: 1.1.2
#mgedb version: 1.1.1
#blastn version: 2.12.0+
mge_no	name	synonyms	prediction	type	allele_len	depth	e_value	identity	coverage	gaps	substitution	contig	start	end	cigar
1	ISChh1		predicted	insertion sequence	2060		0	0.989	0.964	2	19	MOUA01000018	4	2063	M23 N72 M806 D1 M9 I1 M1149
#date: 2024-04-07_11:58
#sample: 197.11675
#mge_finder version: 1.1.2
#mgedb version: 1.1.1
#blastn version: 2.12.0+
mge_no	name	synonyms	prediction	type	allele_len	depth	e_value	identity	coverage	gaps	substitution	contig	start	end	cigar
1	ISCco5		predicted	insertion sequence	2051		0	1	0.945	0	0	NFOM01000072 NFOM01000072.1 [	2537	4587	M583 N41 M1332 N72 M23
#date: 2024-04-07_16:12
#sample: 197.23402
#mge_finder version: 1.1.2
#mgedb version: 1.1.1
#blastn version: 2.12.0+
mge_no	name	synonyms	prediction	type	allele_len	depth	e_value	identity	coverage	gaps	substitution	contig	start	end	cigar
1	ISChh1		predicted	insertion sequence	2057		0	0.964	0.995	6	69	JALXYC010000003	119679	121735	M1149 I1 M9 D1 M802 D1 M1 D1 M3 I1 M8 D1 M81
2	ISCaje6		predicted	insertion sequence	1744		0	0.999	0.902	0	1	JALXYC010000011	120	1863	M60 N75 M403 N96 M1110
3	ISSag10	MTnSag1;MtnLNU;tISSag10	predicted	insertion sequence	1725		0	0.986	0.999	1	23	JALXYC010000019	1	1725	M1691 D1 M33
4	ISLmo19		predicted	insertion sequence	809		0	0.924	0.989	9	53	JALXYC010000022	1	809	M556 I1 M2 D1 M189 I1 M12 D1 M3 I1 M13 D2 M2 I1 M9 I1 M19
#date: 2024-04-07_17:14
#sample: 197.24133
#mge_finder version: 1.1.2
#mgedb version: 1.1.1
#blastn version: 2.12.0+
mge_no	name	synonyms	prediction	type	allele_len	depth	e_value	identity	coverage	gaps	substitution	contig	start	end	cigar
1	ISChh1		predicted	insertion sequence	2057		0	0.964	0.995	6	69	JAMGDT010000023	28674	30730	M81 D1 M8 I1 M3 D1 M1 D1 M802 D1 M9 I1 M1149
#date: 2024-04-07_17:29
#sample: 197.24569
#mge_finder version: 1.1.2
#mgedb version: 1.1.1
#blastn version: 2.12.0+
mge_no	name	synonyms	prediction	type	allele_len	depth	e_value	identity	coverage	gaps	substitution	contig	start	end	cigar
1	ISCaje6		predicted	insertion sequence	1744		0	1	0.902	0	0	JAQORR010000002	179944	181687	M60 N75 M403 N96 M1110
2_1	cn_3974_ISCaje6		putative	composite transposon	3974		0	1	0.902	0	0	JAQORR010000002	177713	181687
#date: 2024-04-07_11:24
#sample: 197.11584
#mge_finder version: 1.1.2
#mgedb version: 1.1.1
#blastn version: 2.12.0+
mge_no	name	synonyms	prediction	type	allele_len	depth	e_value	identity	coverage	gaps	substitution	contig	start	end	cigar
1	ISChh1		predicted	insertion sequence	2060		0	0.99	0.964	2	18	NFMI01000004 NFMI01000004.1 [	207858	209917	M1149 I1 M9 D1 M806 N72 M23
2	ISChh1		predicted	insertion sequence	2060		0	0.99	0.964	2	18	NFMI01000004 NFMI01000004.1 [	204760	206819	M23 N72 M806 D1 M9 I1 M1149
3	ISChh1		predicted	insertion sequence	2060		0	0.99	0.964	2	18	NFMI01000005 NFMI01000005.1 [	3	2062	M1149 I1 M9 D1 M806 N72 M23
#date: 2024-04-07_13:16
#sample: 197.15146
#mge_finder version: 1.1.2
#mgedb version: 1.1.1
#blastn version: 2.12.0+
mge_no	name	synonyms	prediction	type	allele_len	depth	e_value	identity	coverage	gaps	substitution	contig	start	end	cigar
1	ISCco4		predicted	insertion sequence	2749		0	1	0.936	0	1	PRAO01000016 PRAO01000016.1 [	12001	14749	M114 N71 M633 N41 M1584 N64 M242
#date: 2024-04-07_18:42
#sample: 197.25305
#mge_finder version: 1.1.2
#mgedb version: 1.1.1
#blastn version: 2.12.0+
mge_no	name	synonyms	prediction	type	allele_len	depth	e_value	identity	coverage	gaps	substitution	contig	start	end	cigar
1	Tn5405		predicted	unit transposon	762		0	0.944	0.911	18	25	JASUQJ010000001	94596	95357	M107 D9 M1 D3 M281 I4 M1 I1 M344 D1 M15
2	ISLmo19		predicted	insertion sequence	809		0	0.926	0.989	9	51	JASUQJ010000001	91933	92741	M556 I1 M2 D1 M189 I1 M12 D1 M3 I1 M13 D2 M2 I1 M9 I1 M19
#date: 2024-04-07_15:25
#sample: 197.20984
#mge_finder version: 1.1.2
#mgedb version: 1.1.1
#blastn version: 2.12.0+
mge_no	name	synonyms	prediction	type	allele_len	depth	e_value	identity	coverage	gaps	substitution	contig	start	end	cigar
1	ISChh1		predicted	insertion sequence	2060		0	0.99	0.964	2	18	LQML01000082 LQML01000082.1 [	3	2062	M1149 I1 M9 D1 M806 N72 M23
#date: 2024-04-07_11:28
#sample: 197.11597
#mge_finder version: 1.1.2
#mgedb version: 1.1.1
#blastn version: 2.12.0+
mge_no	name	synonyms	prediction	type	allele_len	depth	e_value	identity	coverage	gaps	substitution	contig	start	end	cigar
1	ISChh1		predicted	insertion sequence	2060		0	0.99	0.964	2	18	NFNA01000011 NFNA01000011.1 [	5	2064	M23 N72 M806 D1 M9 I1 M1149
#date: 2024-04-07_20:38
#sample: 197.7896
#mge_finder version: 1.1.2
#mgedb version: 1.1.1
#blastn version: 2.12.0+
mge_no	name	synonyms	prediction	type	allele_len	depth	e_value	identity	coverage	gaps	substitution	contig	start	end	cigar
1	ISChh1		predicted	insertion sequence	2060		0	0.99	0.964	2	18	MOUI01000023	25559	27618	M1149 I1 M9 D1 M806 N72 M23
#date: 2024-04-07_16:56
#sample: 197.24084
#mge_finder version: 1.1.2
#mgedb version: 1.1.1
#blastn version: 2.12.0+
mge_no	name	synonyms	prediction	type	allele_len	depth	e_value	identity	coverage	gaps	substitution	contig	start	end	cigar
1	ISCaje6		predicted	insertion sequence	1744		0	0.999	0.902	0	1	JAMGCL010000006	87972	89715	M60 N75 M403 N96 M1110
2_1	cn_3974_ISCaje6		putative	composite transposon	3974		0	0.999	0.902	0	1	JAMGCL010000006	85741	89715
#date: 2024-04-07_13:57
#sample: 197.15225
#mge_finder version: 1.1.2
#mgedb version: 1.1.1
#blastn version: 2.12.0+
mge_no	name	synonyms	prediction	type	allele_len	depth	e_value	identity	coverage	gaps	substitution	contig	start	end	cigar
1	ISCco4		predicted	insertion sequence	2748		0	0.999	0.936	1	2	PRCJ01000024 PRCJ01000024.1 [	3195	5942	M242 N64 M473 I1 M1110 N41 M633 N71 M114
#date: 2024-04-07_20:35
#sample: 197.7889
#mge_finder version: 1.1.2
#mgedb version: 1.1.1
#blastn version: 2.12.0+
mge_no	name	synonyms	prediction	type	allele_len	depth	e_value	identity	coverage	gaps	substitution	contig	start	end	cigar
1	ISChh1		predicted	insertion sequence	2060		0	0.99	0.964	2	18	MOUP01000013	5	2064	M23 N72 M806 D1 M9 I1 M1149
#date: 2024-04-07_12:29
#sample: 197.14764
#mge_finder version: 1.1.2
#mgedb version: 1.1.1
#blastn version: 2.12.0+
mge_no	name	synonyms	prediction	type	allele_len	depth	e_value	identity	coverage	gaps	substitution	contig	start	end	cigar
1	ISChh1		predicted	insertion sequence	2041		0	0.99	0.955	2	18	RMHJ01000015 RMHJ01000015.1 [	37581	39621	M23 N72 M806 D1 M9 I1 M1130
#date: 2024-04-07_15:19
#sample: 197.20972
#mge_finder version: 1.1.2
#mgedb version: 1.1.1
#blastn version: 2.12.0+
mge_no	name	synonyms	prediction	type	allele_len	depth	e_value	identity	coverage	gaps	substitution	contig	start	end	cigar
1	ISChh1		predicted	insertion sequence	2060		0	1	0.965	0	0	LQMD01000205 LQMD01000205.1 [	40	2099	M23 N72 M1965
#date: 2024-04-07_16:36
#sample: 197.23878
#mge_finder version: 1.1.2
#mgedb version: 1.1.1
#blastn version: 2.12.0+
mge_no	name	synonyms	prediction	type	allele_len	depth	e_value	identity	coverage	gaps	substitution	contig	start	end	cigar
1	ISChh1		predicted	insertion sequence	2031		0	0.964	0.982	7	66	JAMQMC010000003	178243	180273	M1149 I1 M9 D1 M13 I1 M788 D1 M1 D1 M3 I1 M8 D1 M56
#date: 2024-04-07_13:11
#sample: 197.15136
#mge_finder version: 1.1.2
#mgedb version: 1.1.1
#blastn version: 2.12.0+
mge_no	name	synonyms	prediction	type	allele_len	depth	e_value	identity	coverage	gaps	substitution	contig	start	end	cigar
1	ISRtr1		predicted	insertion sequence	1311		0	0.853	0.925	19	171	PRAA01000027 PRAA01000027.1 [	1	1311	M29 N31 M8 D3 M323 D1 M3 I1 M24 I1 M394 I1 M3 D1 M44 I1 M172 I1 M7 I2 M67 I1 M2 D1 M4 I1 M150 D2 M14 D1 M3 I1 M24
2	ISMex33		predicted	insertion sequence	1324		0	0.746	0.97	40	300	PRAA01000028 PRAA01000028.1 [	1	1324	M54 I2 M4 D1 M1 D1 M2 D1 M5 I1 M270 I1 M3 D1 M14 D2 M4 I1 M1 I1 M79 I1 M4 D1 M89 I1 M3 D1 M17 I1 M3 I1 M4 D1 M3 D1 M57 I1 M10 D1 M274 D1 M1 D1 M6 I1 M1 I1 M134 I1 M3 D1 M135 I1 M3 D1 M48 I1 M5 D1 M1 D2 M2 I1 M3 D1 M2 D1 M7 D2 M1 D1 M48
#date: 2024-04-07_12:32
#sample: 197.14808
#mge_finder version: 1.1.2
#mgedb version: 1.1.1
#blastn version: 2.12.0+
mge_no	name	synonyms	prediction	type	allele_len	depth	e_value	identity	coverage	gaps	substitution	contig	start	end	cigar
1	Tn5405		predicted	unit transposon	816		0	0.978	0.978	18	0	RNCW01000037 RNCW01000037.1 [	334	1149	M15 D1 M351 I5 M275 D12 M162
2	Tn5405		predicted	unit transposon	816		0	0.978	0.978	18	0	RNCW01000084 RNCW01000084.1 [	340	1155	M15 D1 M351 I5 M275 D12 M162
#date: 2024-04-07_20:38
#sample: 197.7895
#mge_finder version: 1.1.2
#mgedb version: 1.1.1
#blastn version: 2.12.0+
mge_no	name	synonyms	prediction	type	allele_len	depth	e_value	identity	coverage	gaps	substitution	contig	start	end	cigar
1	ISChh1		predicted	insertion sequence	2060		0	0.99	0.964	2	18	MOUJ01000007	48435	50494	M23 N72 M806 D1 M9 I1 M1149
#date: 2024-04-07_12:41
#sample: 197.14906
#mge_finder version: 1.1.2
#mgedb version: 1.1.1
#blastn version: 2.12.0+
mge_no	name	synonyms	prediction	type	allele_len	depth	e_value	identity	coverage	gaps	substitution	contig	start	end	cigar
1	ISChh1		predicted	insertion sequence	2060		0	0.99	0.964	2	18	RNBF01000018 RNBF01000018.1 [	216	2275	M23 N72 M806 D1 M9 I1 M1149
#date: 2024-04-07_18:37
#sample: 197.25191
#mge_finder version: 1.1.2
#mgedb version: 1.1.1
#blastn version: 2.12.0+
mge_no	name	synonyms	prediction	type	allele_len	depth	e_value	identity	coverage	gaps	substitution	contig	start	end	cigar
1	Tn5405		predicted	unit transposon	816		0	0.977	0.978	18	1	CP136639	371	1186	M15 D1 M351 I5 M275 D12 M162
#date: 2024-04-07_16:35
#sample: 197.23877
#mge_finder version: 1.1.2
#mgedb version: 1.1.1
#blastn version: 2.12.0+
mge_no	name	synonyms	prediction	type	allele_len	depth	e_value	identity	coverage	gaps	substitution	contig	start	end	cigar
1	ISChh1		predicted	insertion sequence	2031		0	0.964	0.982	7	66	JAMQMD010000003	37158	39188	M56 D1 M8 I1 M3 D1 M1 D1 M788 I1 M13 D1 M9 I1 M1149
#date: 2024-04-07_14:57
#sample: 197.20904
#mge_finder version: 1.1.2
#mgedb version: 1.1.1
#blastn version: 2.12.0+
mge_no	name	synonyms	prediction	type	allele_len	depth	e_value	identity	coverage	gaps	substitution	contig	start	end	cigar
1	ISChh1		predicted	insertion sequence	2060		0	0.99	0.964	2	18	LQJJ01000083 LQJJ01000083.1 [	33106	35165	M1149 I1 M9 D1 M806 N72 M23
#date: 2024-04-07_20:41
#sample: 197.7902
#mge_finder version: 1.1.2
#mgedb version: 1.1.1
#blastn version: 2.12.0+
mge_no	name	synonyms	prediction	type	allele_len	depth	e_value	identity	coverage	gaps	substitution	contig	start	end	cigar
1	ISChh1		predicted	insertion sequence	2060		0	0.989	0.964	2	19	MOTW01000024	4	2063	M1149 I1 M9 D1 M806 N72 M23
#date: 2024-04-07_16:12
#sample: 197.23403
#mge_finder version: 1.1.2
#mgedb version: 1.1.1
#blastn version: 2.12.0+
mge_no	name	synonyms	prediction	type	allele_len	depth	e_value	identity	coverage	gaps	substitution	contig	start	end	cigar
1	ISChh1		predicted	insertion sequence	2057		0	0.964	0.995	6	69	JALXYD010000003	50976	53032	M81 D1 M8 I1 M3 D1 M1 D1 M802 D1 M9 I1 M1149
2	ISCaje6		predicted	insertion sequence	1744		0	0.999	0.902	0	1	JALXYD010000012	120	1863	M60 N75 M403 N96 M1110
3	ISSag10	MTnSag1;MtnLNU;tISSag10	predicted	insertion sequence	1725		0	0.986	0.999	1	23	JALXYD010000020	1	1725	M33 D1 M1691
4	ISLmo19		predicted	insertion sequence	809		0	0.924	0.989	9	53	JALXYD010000023	1	809	M19 I1 M9 I1 M2 D2 M13 I1 M3 D1 M12 I1 M189 D1 M2 I1 M556
#date: 2024-04-07_17:29
#sample: 197.24571
#mge_finder version: 1.1.2
#mgedb version: 1.1.1
#blastn version: 2.12.0+
mge_no	name	synonyms	prediction	type	allele_len	depth	e_value	identity	coverage	gaps	substitution	contig	start	end	cigar
1	ISCaje6		predicted	insertion sequence	1744		0	1	0.902	0	0	JAQORB010000008	76103	77846	M1110 N96 M403 N75 M60
2_1	cn_3973_ISCaje6		putative	composite transposon	3973		0	1	0.902	0	0	JAQORB010000008	76102	80075
#date: 2024-04-07_11:40
#sample: 197.11626
#mge_finder version: 1.1.2
#mgedb version: 1.1.1
#blastn version: 2.12.0+
mge_no	name	synonyms	prediction	type	allele_len	depth	e_value	identity	coverage	gaps	substitution	contig	start	end	cigar
1	ISChh1		predicted	insertion sequence	1965		0	0.99	0.953	2	18	NFOR01000152 NFOR01000152.1 [	88	2052	M806 D1 M9 I1 M1149
#date: 2024-04-07_14:45
#sample: 197.20849
#mge_finder version: 1.1.2
#mgedb version: 1.1.1
#blastn version: 2.12.0+
mge_no	name	synonyms	prediction	type	allele_len	depth	e_value	identity	coverage	gaps	substitution	contig	start	end	cigar
1	Tn5405		predicted	unit transposon	816		0	0.978	0.978	18	0	JAHCYD010000008 JAHCYD010000008.1 [	16644	17459	M162 D12 M275 I5 M351 D1 M15
#date: 2024-04-07_18:49
#sample: 197.25348
#mge_finder version: 1.1.2
#mgedb version: 1.1.1
#blastn version: 2.12.0+
mge_no	name	synonyms	prediction	type	allele_len	depth	e_value	identity	coverage	gaps	substitution	contig	start	end	cigar
1	Tn5405		predicted	unit transposon	816		0	0.978	0.978	18	0	JAYMLJ010000010	42146	42961	M15 D1 M351 I5 M275 D12 M162
#date: 2024-04-07_15:28
#sample: 197.21035
#mge_finder version: 1.1.2
#mgedb version: 1.1.1
#blastn version: 2.12.0+
mge_no	name	synonyms	prediction	type	allele_len	depth	e_value	identity	coverage	gaps	substitution	contig	start	end	cigar
1	ISChh1		predicted	insertion sequence	2060		0	0.99	0.964	2	18	CP068463 CP068463.1 [	641188	643247	M23 N72 M806 D1 M9 I1 M1149
#date: 2024-04-07_15:06
#sample: 197.20937
#mge_finder version: 1.1.2
#mgedb version: 1.1.1
#blastn version: 2.12.0+
mge_no	name	synonyms	prediction	type	allele_len	depth	e_value	identity	coverage	gaps	substitution	contig	start	end	cigar
1	ISChh1		predicted	insertion sequence	2060		0	0.99	0.964	2	18	LQKL01000057 LQKL01000057.1 [	10448	12507	M1149 I1 M9 D1 M806 N72 M23
#date: 2024-04-07_20:57
#sample: 197.7948
#mge_finder version: 1.1.2
#mgedb version: 1.1.1
#blastn version: 2.12.0+
mge_no	name	synonyms	prediction	type	allele_len	depth	e_value	identity	coverage	gaps	substitution	contig	start	end	cigar
1	ISChh1		predicted	insertion sequence	2060		0	0.989	0.964	2	19	MOTY01000028	4	2063	M1149 I1 M9 D1 M806 N72 M23
#date: 2024-04-07_20:04
#sample: 197.5245
#mge_finder version: 1.1.2
#mgedb version: 1.1.1
#blastn version: 2.12.0+
mge_no	name	synonyms	prediction	type	allele_len	depth	e_value	identity	coverage	gaps	substitution	contig	start	end	cigar
1	Tn5405		predicted	unit transposon	816		0	0.978	0.978	18	0	LLWN01000004	41025	41840	M162 D12 M275 I5 M351 D1 M15
#date: 2024-04-07_17:32
#sample: 197.24577
#mge_finder version: 1.1.2
#mgedb version: 1.1.1
#blastn version: 2.12.0+
mge_no	name	synonyms	prediction	type	allele_len	depth	e_value	identity	coverage	gaps	substitution	contig	start	end	cigar
1	ISChh1		predicted	insertion sequence	2057		0	0.964	0.995	6	69	JAQORT010000001	168326	170382	M1149 I1 M9 D1 M802 D1 M1 D1 M3 I1 M8 D1 M81
#date: 2024-04-07_12:43
#sample: 197.14909
#mge_finder version: 1.1.2
#mgedb version: 1.1.1
#blastn version: 2.12.0+
mge_no	name	synonyms	prediction	type	allele_len	depth	e_value	identity	coverage	gaps	substitution	contig	start	end	cigar
1	ISChh1		predicted	insertion sequence	2041		0	0.99	0.955	2	18	RNZN01000062 RNZN01000062.1 [	1154	3194	M23 N72 M806 D1 M9 I1 M1130
#date: 2024-04-07_15:30
#sample: 197.21053
#mge_finder version: 1.1.2
#mgedb version: 1.1.1
#blastn version: 2.12.0+
mge_no	name	synonyms	prediction	type	allele_len	depth	e_value	identity	coverage	gaps	substitution	contig	start	end	cigar
1	ISChh1		predicted	insertion sequence	2060		0	0.99	0.964	2	18	CP068466 CP068466.1 [	667201	669260	M23 N72 M806 D1 M9 I1 M1149
#date: 2024-04-07_11:57
#sample: 197.11672
#mge_finder version: 1.1.2
#mgedb version: 1.1.1
#blastn version: 2.12.0+
mge_no	name	synonyms	prediction	type	allele_len	depth	e_value	identity	coverage	gaps	substitution	contig	start	end	cigar
1	ISChh1		predicted	insertion sequence	2060		0	0.99	0.964	2	18	NFOG01000012 NFOG01000012.1 [	30452	32511	M1149 I1 M9 D1 M806 N72 M23
#date: 2024-04-07_18:20
#sample: 197.25099
#mge_finder version: 1.1.2
#mgedb version: 1.1.1
#blastn version: 2.12.0+
mge_no	name	synonyms	prediction	type	allele_len	depth	e_value	identity	coverage	gaps	substitution	contig	start	end	cigar
1	ISChh1		predicted	insertion sequence	2057		0	0.957	0.995	6	83	AP028359	734643	736699	M81 D1 M8 I1 M3 D1 M1 D1 M802 D1 M9 I1 M1149
#date: 2024-04-07_16:39
#sample: 197.23884
#mge_finder version: 1.1.2
#mgedb version: 1.1.1
#blastn version: 2.12.0+
mge_no	name	synonyms	prediction	type	allele_len	depth	e_value	identity	coverage	gaps	substitution	contig	start	end	cigar
1	ISChh1		predicted	insertion sequence	2031		0	0.964	0.982	7	66	JAMQMJ010000003	37158	39188	M56 D1 M8 I1 M3 D1 M1 D1 M788 I1 M13 D1 M9 I1 M1149
#date: 2024-04-07_20:37
#sample: 197.7894
#mge_finder version: 1.1.2
#mgedb version: 1.1.1
#blastn version: 2.12.0+
mge_no	name	synonyms	prediction	type	allele_len	depth	e_value	identity	coverage	gaps	substitution	contig	start	end	cigar
1	ISChh1		predicted	insertion sequence	2060		0	0.99	0.964	2	18	MOUK01000006	45180	47239	M1149 I1 M9 D1 M806 N72 M23
#date: 2024-04-07_17:19
#sample: 197.24369
#mge_finder version: 1.1.2
#mgedb version: 1.1.1
#blastn version: 2.12.0+
mge_no	name	synonyms	prediction	type	allele_len	depth	e_value	identity	coverage	gaps	substitution	contig	start	end	cigar
1	ISCaje6		predicted	insertion sequence	1744		0	1	0.902	0	0	JAMBDA010000002	205517	207260	M1110 N96 M403 N75 M60
2_1	cn_3974_ISCaje6		putative	composite transposon	3974		0	1	0.902	0	0	JAMBDA010000002	205516	209490
#date: 2024-04-07_20:03
#sample: 197.5244
#mge_finder version: 1.1.2
#mgedb version: 1.1.1
#blastn version: 2.12.0+
mge_no	name	synonyms	prediction	type	allele_len	depth	e_value	identity	coverage	gaps	substitution	contig	start	end	cigar
1	ISCco5		predicted	insertion sequence	2048		0	0.992	0.976	4	13	LLWM01000001	8238	10285	M583 N41 M1328 D1 M1 D1 M3 I1 M8 D1 M81
#date: 2024-04-07_11:50
#sample: 197.11645
#mge_finder version: 1.1.2
#mgedb version: 1.1.1
#blastn version: 2.12.0+
mge_no	name	synonyms	prediction	type	allele_len	depth	e_value	identity	coverage	gaps	substitution	contig	start	end	cigar
1	ISChh1		predicted	insertion sequence	2060		0	0.99	0.964	2	18	NFPO01000042 NFPO01000042.1 [	51072	53131	M23 N72 M806 D1 M9 I1 M1149
#date: 2024-04-07_20:47
#sample: 197.7923
#mge_finder version: 1.1.2
#mgedb version: 1.1.1
#blastn version: 2.12.0+
mge_no	name	synonyms	prediction	type	allele_len	depth	e_value	identity	coverage	gaps	substitution	contig	start	end	cigar
1	Tn5405		predicted	unit transposon	816		0	0.978	0.978	18	0	MOVW01000027	14333	15148	M162 D12 M275 I5 M351 D1 M15
2	ISCco1		predicted	insertion sequence	1858		0	0.775	0.912	63	341	MOVW01000027	11525	13382	M162 D1 M4 I1 M197 N59 M178 I2 M4 D1 M3 D1 M35 D1 M1 D1 M2 I1 M2 I1 M8 I1 M11 D1 M237 I1 M3 D1 M4 D1 M1 D1 M1 D1 M100 I1 M2 I2 M2 I6 M1 I2 M2 I1 M49 D1 M13 I1 M21 D1 M3 I1 M32 N43 M36 D2 M12 I2 M51 I1 M8 I1 M9 I1 M9 I4 M65 I1 M3 D1 M62 D1 M1 D1 M10 I2 M86 I1 M3 D1 M43 I1 M4 D1 M154 D1 M7 I1 M14 I1 M17 I1 M5 D1 M2 D4 M52
#date: 2024-04-07_11:38
#sample: 197.11619
#mge_finder version: 1.1.2
#mgedb version: 1.1.1
#blastn version: 2.12.0+
mge_no	name	synonyms	prediction	type	allele_len	depth	e_value	identity	coverage	gaps	substitution	contig	start	end	cigar
1	ISChh1		predicted	insertion sequence	2060		0	0.99	0.964	2	18	NFOD01000022 NFOD01000022.1 [	3	2062	M1149 I1 M9 D1 M806 N72 M23
#date: 2024-04-07_15:57
#sample: 197.22277
#mge_finder version: 1.1.2
#mgedb version: 1.1.1
#blastn version: 2.12.0+
mge_no	name	synonyms	prediction	type	allele_len	depth	e_value	identity	coverage	gaps	substitution	contig	start	end	cigar
1	ISCaje5		predicted	insertion sequence	2858		0	0.998	0.923	0	6	JAJUOE010000006	102048	104905	M1559 N59 M122 N48 M886 N75 M109
#date: 2024-04-07_11:35
#sample: 197.11613
#mge_finder version: 1.1.2
#mgedb version: 1.1.1
#blastn version: 2.12.0+
mge_no	name	synonyms	prediction	type	allele_len	depth	e_value	identity	coverage	gaps	substitution	contig	start	end	cigar
1	ISAlw20		predicted	insertion sequence	899		0	1	0.918	0	0	NFNS01000001 NFNS01000001.1 [	37	935	M899
2	ISAlw11		predicted	insertion sequence	857		0	1	1	0	0	NFNS01000023 NFNS01000023.1 [	212	1068	M857
3	ISAlw27		predicted	insertion sequence	1282		0	0.938	1	0	79	NFNS01000038 NFNS01000038.1 [	111	1392	M1282
4	ISAlw8		predicted	insertion sequence	1361		0	1	0.993	0	0	NFNS01000056 NFNS01000056.1 [	10	1370	M1361
5	ISAba31		predicted	insertion sequence	858		0	0.992	1	0	7	NFNS01000118 NFNS01000118.1 [	32	889	M858
#date: 2024-04-07_18:39
#sample: 197.25297
#mge_finder version: 1.1.2
#mgedb version: 1.1.1
#blastn version: 2.12.0+
mge_no	name	synonyms	prediction	type	allele_len	depth	e_value	identity	coverage	gaps	substitution	contig	start	end	cigar
1	Tn5405		predicted	unit transposon	762		0	0.944	0.911	18	25	JASUQL010000003	94792	95553	M107 D9 M1 D3 M281 I4 M1 I1 M344 D1 M15
2	ISLmo19		predicted	insertion sequence	809		0	0.926	0.989	9	51	JASUQL010000003	92129	92937	M556 I1 M2 D1 M189 I1 M12 D1 M3 I1 M13 D2 M2 I1 M9 I1 M19
#date: 2024-04-07_17:41
#sample: 197.24625
#mge_finder version: 1.1.2
#mgedb version: 1.1.1
#blastn version: 2.12.0+
mge_no	name	synonyms	prediction	type	allele_len	depth	e_value	identity	coverage	gaps	substitution	contig	start	end	cigar
1	ISCaje6		predicted	insertion sequence	1744		0	1	0.902	0	0	JAQOQA010000006	86170	87913	M1110 N96 M403 N75 M60
2_1	cn_3974_ISCaje6		putative	composite transposon	3974		0	1	0.902	0	0	JAQOQA010000006	86169	90143
#date: 2024-04-07_17:45
#sample: 197.24787
#mge_finder version: 1.1.2
#mgedb version: 1.1.1
#blastn version: 2.12.0+
mge_no	name	synonyms	prediction	type	allele_len	depth	e_value	identity	coverage	gaps	substitution	contig	start	end	cigar
1	ISCaje5		predicted	insertion sequence	2899		0	0.998	0.937	0	5	JASZYY010000018	3	2901	M150 N75 M886 N48 M122 N59 M1559
#date: 2024-04-07_12:19
#sample: 197.14708
#mge_finder version: 1.1.2
#mgedb version: 1.1.1
#blastn version: 2.12.0+
mge_no	name	synonyms	prediction	type	allele_len	depth	e_value	identity	coverage	gaps	substitution	contig	start	end	cigar
1	ISCco1		predicted	insertion sequence	1857		0	0.774	0.911	64	341	RLRP01000037 RLRP01000037.1 [	3221	5077	M52 D4 M2 D1 M5 I1 M17 I1 M14 I1 M7 D1 M154 D1 M4 I1 M43 D1 M3 I1 M86 I2 M10 D1 M1 D1 M62 D1 M3 I1 M65 I4 M9 I1 M9 I1 M8 I1 M51 I2 M12 D2 M36 N43 M32 I1 M3 D1 M21 I1 M13 D1 M49 I1 M2 I2 M1 I6 M2 I2 M2 I1 M67 I1 M32 D1 M1 D1 M1 D1 M4 D1 M3 I1 M237 D1 M11 I1 M8 I1 M2 I1 M2 D1 M1 D1 M35 D1 M3 D1 M4 I2 M178 N59 M197 I1 M4 D1 M162
2	ISCco1		predicted	insertion sequence	1857		0	0.774	0.911	64	341	RLRP01000133 RLRP01000133.1 [	3262	5118	M52 D4 M2 D1 M5 I1 M17 I1 M14 I1 M7 D1 M154 D1 M4 I1 M43 D1 M3 I1 M86 I2 M10 D1 M1 D1 M62 D1 M3 I1 M65 I4 M9 I1 M9 I1 M8 I1 M51 I2 M12 D2 M36 N43 M32 I1 M3 D1 M21 I1 M13 D1 M49 I1 M2 I2 M1 I6 M2 I2 M2 I1 M67 I1 M32 D1 M1 D1 M1 D1 M4 D1 M3 I1 M237 D1 M11 I1 M8 I1 M2 I1 M2 D1 M1 D1 M35 D1 M3 D1 M4 I2 M178 N59 M197 I1 M4 D1 M162
#date: 2024-04-07_12:30
#sample: 197.14799
#mge_finder version: 1.1.2
#mgedb version: 1.1.1
#blastn version: 2.12.0+
mge_no	name	synonyms	prediction	type	allele_len	depth	e_value	identity	coverage	gaps	substitution	contig	start	end	cigar
1	ISChh1		predicted	insertion sequence	1965		0	0.99	0.953	2	18	RMWP01000013 RMWP01000013.1 [	79	2043	M806 D1 M9 I1 M1149
#date: 2024-04-07_17:23
#sample: 197.24544
#mge_finder version: 1.1.2
#mgedb version: 1.1.1
#blastn version: 2.12.0+
mge_no	name	synonyms	prediction	type	allele_len	depth	e_value	identity	coverage	gaps	substitution	contig	start	end	cigar
1	ISCaje5		predicted	insertion sequence	2900		0	0.997	0.92	1	7	CP125390	122149	125048	M638 N49 M163 D1 M709 N59 M122 N48 M886 N75 M150
#date: 2024-04-07_17:27
#sample: 197.24566
#mge_finder version: 1.1.2
#mgedb version: 1.1.1
#blastn version: 2.12.0+
mge_no	name	synonyms	prediction	type	allele_len	depth	e_value	identity	coverage	gaps	substitution	contig	start	end	cigar
1	ISChh1		predicted	insertion sequence	2057		0	0.964	0.995	6	68	JAQORP010000003	32948	35004	M81 D1 M8 I1 M3 D1 M1 D1 M802 D1 M9 I1 M1149
#date: 2024-04-07_14:54
#sample: 197.20897
#mge_finder version: 1.1.2
#mgedb version: 1.1.1
#blastn version: 2.12.0+
mge_no	name	synonyms	prediction	type	allele_len	depth	e_value	identity	coverage	gaps	substitution	contig	start	end	cigar
1	ISChh1		predicted	insertion sequence	2060		0	0.99	0.964	2	18	LQJC01000158 LQJC01000158.1 [	3	2062	M1149 I1 M9 D1 M806 N72 M23
#date: 2024-04-07_18:47
#sample: 197.25336
#mge_finder version: 1.1.2
#mgedb version: 1.1.1
#blastn version: 2.12.0+
mge_no	name	synonyms	prediction	type	allele_len	depth	e_value	identity	coverage	gaps	substitution	contig	start	end	cigar
1	Tn5405		predicted	unit transposon	762		0	0.944	0.911	18	25	JASUQI010000003	94595	95356	M107 D9 M1 D3 M281 I4 M1 I1 M344 D1 M15
2	ISLmo19		predicted	insertion sequence	809		0	0.926	0.989	9	51	JASUQI010000003	91932	92740	M556 I1 M2 D1 M189 I1 M12 D1 M3 I1 M13 D2 M2 I1 M9 I1 M19
#date: 2024-04-07_16:14
#sample: 197.23407
#mge_finder version: 1.1.2
#mgedb version: 1.1.1
#blastn version: 2.12.0+
mge_no	name	synonyms	prediction	type	allele_len	depth	e_value	identity	coverage	gaps	substitution	contig	start	end	cigar
1	Tn5405		predicted	unit transposon	816		0	0.978	0.978	18	0	CP084082	1531613	1532428	M15 D1 M351 I5 M275 D12 M162
#date: 2024-04-07_20:42
#sample: 197.7903
#mge_finder version: 1.1.2
#mgedb version: 1.1.1
#blastn version: 2.12.0+
mge_no	name	synonyms	prediction	type	allele_len	depth	e_value	identity	coverage	gaps	substitution	contig	start	end	cigar
1	ISChh1		predicted	insertion sequence	2060		0	0.989	0.964	2	19	MOTV01000014	4	2063	M1149 I1 M9 D1 M806 N72 M23
#date: 2024-04-07_11:42
#sample: 197.11629
#mge_finder version: 1.1.2
#mgedb version: 1.1.1
#blastn version: 2.12.0+
mge_no	name	synonyms	prediction	type	allele_len	depth	e_value	identity	coverage	gaps	substitution	contig	start	end	cigar
1	ISChh1		predicted	insertion sequence	2060		0	0.99	0.964	2	18	NFOU01000063 NFOU01000063.1 [	30330	32389	M1149 I1 M9 D1 M806 N72 M23
#date: 2024-04-07_13:35
#sample: 197.15182
#mge_finder version: 1.1.2
#mgedb version: 1.1.1
#blastn version: 2.12.0+
mge_no	name	synonyms	prediction	type	allele_len	depth	e_value	identity	coverage	gaps	substitution	contig	start	end	cigar
1	ISCco4		predicted	insertion sequence	2733		0	0.999	0.929	1	1	PRCN01000014 PRCN01000014.1 [	1631	4363	M97 N71 M633 N41 M1547 D1 M37 N64 M242
#date: 2024-04-07_15:18
#sample: 197.20971
#mge_finder version: 1.1.2
#mgedb version: 1.1.1
#blastn version: 2.12.0+
mge_no	name	synonyms	prediction	type	allele_len	depth	e_value	identity	coverage	gaps	substitution	contig	start	end	cigar
1	ISChh1		predicted	insertion sequence	2060		0	0.99	0.964	2	18	LQMK01000212 LQMK01000212.1 [	4517	6576	M1149 I1 M9 D1 M806 N72 M23
#date: 2024-04-07_12:04
#sample: 197.14646
#mge_finder version: 1.1.2
#mgedb version: 1.1.1
#blastn version: 2.12.0+
mge_no	name	synonyms	prediction	type	allele_len	depth	e_value	identity	coverage	gaps	substitution	contig	start	end	cigar
1	ISChh1		predicted	insertion sequence	2060		0	0.99	0.964	2	18	RKUC01000003 RKUC01000003.1 [	48293	50352	M23 N72 M806 D1 M9 I1 M1149
#date: 2024-04-07_13:14
#sample: 197.15143
#mge_finder version: 1.1.2
#mgedb version: 1.1.1
#blastn version: 2.12.0+
mge_no	name	synonyms	prediction	type	allele_len	depth	e_value	identity	coverage	gaps	substitution	contig	start	end	cigar
1	ISCco4		predicted	insertion sequence	2714		0	1	0.923	0	0	PRAH01000001 PRAH01000001.1 [	247615	250328	M79 N71 M633 N41 M1584 N64 M242
#date: 2024-04-07_15:36
#sample: 197.22003
#mge_finder version: 1.1.2
#mgedb version: 1.1.1
#blastn version: 2.12.0+
mge_no	name	synonyms	prediction	type	allele_len	depth	e_value	identity	coverage	gaps	substitution	contig	start	end	cigar
1	ISCaje6		predicted	insertion sequence	1744		0	1	0.902	0	0	LISG01000001	186681	188424	M1110 N96 M403 N75 M60
2_1	cn_3974_ISCaje6		putative	composite transposon	3974		0	1	0.902	0	0	LISG01000001	186680	190654
#date: 2024-04-07_17:27
#sample: 197.24565
#mge_finder version: 1.1.2
#mgedb version: 1.1.1
#blastn version: 2.12.0+
mge_no	name	synonyms	prediction	type	allele_len	depth	e_value	identity	coverage	gaps	substitution	contig	start	end	cigar
1	ISCaje6		predicted	insertion sequence	1744		0	1	0.902	0	0	JAQORW010000002	43609	45352	M1110 N96 M403 N75 M60
2_1	cn_3974_ISCaje6		putative	composite transposon	3974		0	1	0.902	0	0	JAQORW010000002	43608	47582
#date: 2024-04-07_11:27
#sample: 197.11594
#mge_finder version: 1.1.2
#mgedb version: 1.1.1
#blastn version: 2.12.0+
mge_no	name	synonyms	prediction	type	allele_len	depth	e_value	identity	coverage	gaps	substitution	contig	start	end	cigar
1	ISChh1		predicted	insertion sequence	2060		0	0.99	0.964	2	18	NFMT01000061 NFMT01000061.1 [	24159	26218	M23 N72 M806 D1 M9 I1 M1149
#date: 2024-04-07_17:31
#sample: 197.24574
#mge_finder version: 1.1.2
#mgedb version: 1.1.1
#blastn version: 2.12.0+
mge_no	name	synonyms	prediction	type	allele_len	depth	e_value	identity	coverage	gaps	substitution	contig	start	end	cigar
1	ISCaje6		predicted	insertion sequence	1744		0	0.999	0.902	0	1	JAQOQO010000002	228195	229938	M60 N75 M403 N96 M1110
2_1	cn_3974_ISCaje6		putative	composite transposon	3974		0	0.999	0.902	0	1	JAQOQO010000002	225964	229938
#date: 2024-04-07_12:53
#sample: 197.15087
#mge_finder version: 1.1.2
#mgedb version: 1.1.1
#blastn version: 2.12.0+
mge_no	name	synonyms	prediction	type	allele_len	depth	e_value	identity	coverage	gaps	substitution	contig	start	end	cigar
1	ISCco5		predicted	insertion sequence	2052		0	0.999	0.944	1	1	RVYN01000049 RVYN01000049.1 [	3609	5660	M23 N72 M1191 D1 M141 N41 M583
2	ISCco5		predicted	insertion sequence	2052		0	0.999	0.944	1	1	RVYN01000098 RVYN01000098.1 [	3511	5562	M23 N72 M1191 D1 M141 N41 M583
#date: 2024-04-07_12:55
#sample: 197.15097
#mge_finder version: 1.1.2
#mgedb version: 1.1.1
#blastn version: 2.12.0+
mge_no	name	synonyms	prediction	type	allele_len	depth	e_value	identity	coverage	gaps	substitution	contig	start	end	cigar
1	ISChh1		predicted	insertion sequence	2041		0	0.99	0.955	2	18	RWGO01000003 RWGO01000003.1 [	1	2041	M1130 I1 M9 D1 M806 N72 M23
#date: 2024-04-07_17:36
#sample: 197.24593
#mge_finder version: 1.1.2
#mgedb version: 1.1.1
#blastn version: 2.12.0+
mge_no	name	synonyms	prediction	type	allele_len	depth	e_value	identity	coverage	gaps	substitution	contig	start	end	cigar
1	ISChh1		predicted	insertion sequence	2060		0	0.99	0.964	2	18	JAQOQE010000003	40395	42454	M1149 I1 M9 D1 M806 N72 M23
#date: 2024-04-07_12:18
#sample: 197.14706
#mge_finder version: 1.1.2
#mgedb version: 1.1.1
#blastn version: 2.12.0+
mge_no	name	synonyms	prediction	type	allele_len	depth	e_value	identity	coverage	gaps	substitution	contig	start	end	cigar
1	ISChh1		predicted	insertion sequence	2060		0	0.99	0.964	2	18	RLQI01000068 RLQI01000068.1 [	4103	6162	M1149 I1 M9 D1 M806 N72 M23
#date: 2024-04-07_17:28
#sample: 197.24567
#mge_finder version: 1.1.2
#mgedb version: 1.1.1
#blastn version: 2.12.0+
mge_no	name	synonyms	prediction	type	allele_len	depth	e_value	identity	coverage	gaps	substitution	contig	start	end	cigar
1	ISCaje6		predicted	insertion sequence	1744		0	1	0.902	0	0	JAQORO010000001	270328	272071	M60 N75 M403 N96 M1110
2	ISLmo19		predicted	insertion sequence	809		0	0.926	0.989	9	51	JAQORO010000009	1799	2607	M556 I1 M2 D1 M189 I1 M12 D1 M3 I1 M13 D2 M2 I1 M9 I1 M19
2_1	cn_3974_ISCaje6		putative	composite transposon	3974		0	1	0.902	0	0	JAQORO010000001	268097	272071
3_2	cn_2488_ISLmo19		putative	composite transposon	2488		0	0.926	0.989	9	51	JAQORO010000009	119	2607
#date: 2024-04-07_12:39
#sample: 197.14882
#mge_finder version: 1.1.2
#mgedb version: 1.1.1
#blastn version: 2.12.0+
mge_no	name	synonyms	prediction	type	allele_len	depth	e_value	identity	coverage	gaps	substitution	contig	start	end	cigar
1	Tn5405		predicted	unit transposon	816		0	0.977	0.978	18	1	ROHX01000043 ROHX01000043.1 [	334	1149	M15 D1 M351 I5 M275 D12 M162
2	Tn5405		predicted	unit transposon	816		0	0.977	0.978	18	1	ROHX01000081 ROHX01000081.1 [	340	1155	M15 D1 M351 I5 M275 D12 M162
#date: 2024-04-07_15:59
#sample: 197.22281
#mge_finder version: 1.1.2
#mgedb version: 1.1.1
#blastn version: 2.12.0+
mge_no	name	synonyms	prediction	type	allele_len	depth	e_value	identity	coverage	gaps	substitution	contig	start	end	cigar
1	ISCaje5		predicted	insertion sequence	2858		0	0.998	0.923	0	6	JAJUON010000002	102046	104903	M1559 N59 M122 N48 M886 N75 M109
#date: 2024-04-07_20:37
#sample: 197.7893
#mge_finder version: 1.1.2
#mgedb version: 1.1.1
#blastn version: 2.12.0+
mge_no	name	synonyms	prediction	type	allele_len	depth	e_value	identity	coverage	gaps	substitution	contig	start	end	cigar
1	ISChh1		predicted	insertion sequence	2060		0	0.99	0.964	2	18	MOUL01000007	48435	50494	M23 N72 M806 D1 M9 I1 M1149
#date: 2024-04-07_20:55
#sample: 197.7945
#mge_finder version: 1.1.2
#mgedb version: 1.1.1
#blastn version: 2.12.0+
mge_no	name	synonyms	prediction	type	allele_len	depth	e_value	identity	coverage	gaps	substitution	contig	start	end	cigar
1	ISChh1		predicted	insertion sequence	2060		0	0.989	0.964	2	19	MOUB01000045	4	2063	M23 N72 M806 D1 M9 I1 M1149
#date: 2024-04-07_18:06
#sample: 197.24951
#mge_finder version: 1.1.2
#mgedb version: 1.1.1
#blastn version: 2.12.0+
mge_no	name	synonyms	prediction	type	allele_len	depth	e_value	identity	coverage	gaps	substitution	contig	start	end	cigar
1	ISCaje6		predicted	insertion sequence	1744		0	1	0.902	0	0	JARFWU010000008	16064	17807	M60 N75 M403 N96 M1110
2_1	cn_3974_ISCaje6		putative	composite transposon	3974		0	1	0.902	0	0	JARFWU010000008	13833	17807
#date: 2024-04-07_16:35
#sample: 197.23876
#mge_finder version: 1.1.2
#mgedb version: 1.1.1
#blastn version: 2.12.0+
mge_no	name	synonyms	prediction	type	allele_len	depth	e_value	identity	coverage	gaps	substitution	contig	start	end	cigar
1	Tn5405		predicted	unit transposon	816		0	0.978	0.978	18	0	JAMQMB010000014	2044	2859	M15 D1 M351 I5 M275 D12 M162
#date: 2024-04-07_15:49
#sample: 197.22237
#mge_finder version: 1.1.2
#mgedb version: 1.1.1
#blastn version: 2.12.0+
mge_no	name	synonyms	prediction	type	allele_len	depth	e_value	identity	coverage	gaps	substitution	contig	start	end	cigar
1	ISCco7		predicted	insertion sequence	1893		0	0.999	0.903	0	1	JAJUMN010000002	1283	3175	M854 N78 M961
2	ISCaje6		predicted	insertion sequence	1744		0	1	0.902	0	0	JAJUMN010000035	3	1746	M60 N75 M403 N96 M1110
#date: 2024-04-07_12:05
#sample: 197.14648
#mge_finder version: 1.1.2
#mgedb version: 1.1.1
#blastn version: 2.12.0+
mge_no	name	synonyms	prediction	type	allele_len	depth	e_value	identity	coverage	gaps	substitution	contig	start	end	cigar
1	ISChh1		predicted	insertion sequence	2041		0	0.99	0.955	2	18	RKUG01000083 RKUG01000083.1 [	324	2364	M23 N72 M806 D1 M9 I1 M1130
#date: 2024-04-07_16:37
#sample: 197.23881
#mge_finder version: 1.1.2
#mgedb version: 1.1.1
#blastn version: 2.12.0+
mge_no	name	synonyms	prediction	type	allele_len	depth	e_value	identity	coverage	gaps	substitution	contig	start	end	cigar
1	ISChh1		predicted	insertion sequence	2031		0	0.964	0.982	7	66	JAMQMG010000003	178244	180274	M1149 I1 M9 D1 M13 I1 M788 D1 M1 D1 M3 I1 M8 D1 M56
#date: 2024-04-07_12:10
#sample: 197.14657
#mge_finder version: 1.1.2
#mgedb version: 1.1.1
#blastn version: 2.12.0+
mge_no	name	synonyms	prediction	type	allele_len	depth	e_value	identity	coverage	gaps	substitution	contig	start	end	cigar
1	ISChh1		predicted	insertion sequence	2060		0	0.99	0.964	2	18	RLBE01000007 RLBE01000007.1 [	2254	4313	M1149 I1 M9 D1 M806 N72 M23
2	Tn5405		predicted	unit transposon	816		0	0.978	0.978	18	0	RLBE01000048 RLBE01000048.1 [	334	1149	M15 D1 M351 I5 M275 D12 M162
3	Tn5405		predicted	unit transposon	816		0	0.978	0.978	18	0	RLBE01000080 RLBE01000080.1 [	340	1155	M15 D1 M351 I5 M275 D12 M162
#date: 2024-04-07_17:31
#sample: 197.24573
#mge_finder version: 1.1.2
#mgedb version: 1.1.1
#blastn version: 2.12.0+
mge_no	name	synonyms	prediction	type	allele_len	depth	e_value	identity	coverage	gaps	substitution	contig	start	end	cigar
1	ISLmo19		predicted	insertion sequence	809		0	0.923	0.989	9	54	JAQORF010000002	49388	50196	M556 I1 M2 D1 M189 I1 M12 D1 M3 I1 M13 D2 M2 I1 M9 I1 M19
2_1	cn_4334_ISLmo19		putative	composite transposon	4334		0	0.923	0.989	9	54	JAQORF010000002	45862	50196
#date: 2024-04-07_15:17
#sample: 197.20967
#mge_finder version: 1.1.2
#mgedb version: 1.1.1
#blastn version: 2.12.0+
mge_no	name	synonyms	prediction	type	allele_len	depth	e_value	identity	coverage	gaps	substitution	contig	start	end	cigar
1	ISChh1		predicted	insertion sequence	2060		0	0.99	0.964	2	18	LQLD01000123 LQLD01000123.1 [	11995	14054	M1149 I1 M9 D1 M806 N72 M23
#date: 2024-04-07_18:31
#sample: 197.25148
#mge_finder version: 1.1.2
#mgedb version: 1.1.1
#blastn version: 2.12.0+
mge_no	name	synonyms	prediction	type	allele_len	depth	e_value	identity	coverage	gaps	substitution	contig	start	end	cigar
1	ISChh1		predicted	insertion sequence	2057		0	0.957	0.995	6	83	BTEK01000004	16040	18096	M1149 I1 M9 D1 M802 D1 M1 D1 M3 I1 M8 D1 M81
#date: 2024-04-07_14:33
#sample: 197.20727
#mge_finder version: 1.1.2
#mgedb version: 1.1.1
#blastn version: 2.12.0+
mge_no	name	synonyms	prediction	type	allele_len	depth	e_value	identity	coverage	gaps	substitution	contig	start	end	cigar
1	ISCaje5		predicted	insertion sequence	2899		0	0.999	0.937	2	1	JAFETJ010000025 JAFETJ010000025.1 [	148075	150973	M150 N75 M886 N48 M122 N59 M48 I1 M798 D1 M712
2	ISChh1		predicted	insertion sequence	2032		0	0.965	0.983	6	66	JAFETJ010000044 JAFETJ010000044.1 [	41514	43545	M56 D1 M8 I1 M3 D1 M1 D1 M802 D1 M9 I1 M1149
#date: 2024-04-07_11:35
#sample: 197.11614
#mge_finder version: 1.1.2
#mgedb version: 1.1.1
#blastn version: 2.12.0+
mge_no	name	synonyms	prediction	type	allele_len	depth	e_value	identity	coverage	gaps	substitution	contig	start	end	cigar
1	ISChh1		predicted	insertion sequence	2060		0	0.99	0.964	2	18	NFNT01000028 NFNT01000028.1 [	6	2065	M23 N72 M806 D1 M9 I1 M1149
#date: 2024-04-07_14:21
#sample: 197.19317
#mge_finder version: 1.1.2
#mgedb version: 1.1.1
#blastn version: 2.12.0+
mge_no	name	synonyms	prediction	type	allele_len	depth	e_value	identity	coverage	gaps	substitution	contig	start	end	cigar
1	Tn5405		predicted	unit transposon	816		0	0.977	0.978	18	1	CP059971 CP059971.1 [	101028	101843	M15 D1 M351 I5 M275 D12 M162
2	ISCco1		predicted	insertion sequence	1858		0	0.775	0.912	63	341	CP059971 CP059971.1 [	102794	104651	M52 D4 M2 D1 M5 I1 M17 I1 M14 I1 M7 D1 M154 D1 M4 I1 M43 D1 M3 I1 M86 I2 M10 D1 M1 D1 M62 D1 M3 I1 M65 I4 M9 I1 M9 I1 M8 I1 M51 I2 M12 D2 M36 N43 M32 I1 M3 D1 M21 I1 M13 D1 M49 I1 M2 I2 M1 I6 M2 I2 M2 I1 M100 D1 M1 D1 M1 D1 M4 D1 M3 I1 M237 D1 M11 I1 M8 I1 M2 I1 M2 D1 M1 D1 M35 D1 M3 D1 M4 I2 M178 N59 M197 I1 M4 D1 M162
#date: 2024-04-07_16:01
#sample: 197.22287
#mge_finder version: 1.1.2
#mgedb version: 1.1.1
#blastn version: 2.12.0+
mge_no	name	synonyms	prediction	type	allele_len	depth	e_value	identity	coverage	gaps	substitution	contig	start	end	cigar
1	ISLmo19		predicted	insertion sequence	809		0	0.924	0.989	9	53	JAJUOQ010000006	170978	171786	M19 I1 M9 I1 M2 D2 M13 I1 M3 D1 M12 I1 M189 D1 M2 I1 M556
2	ISCaje6		predicted	insertion sequence	1744		0	1	0.902	0	0	JAJUOQ010000019	74068	75811	M1110 N96 M403 N75 M60
3	ISChh1		predicted	insertion sequence	2032		0	0.964	0.983	6	68	JAJUOQ010000059	4	2035	M1149 I1 M9 D1 M802 D1 M1 D1 M3 I1 M8 D1 M56
2_1	cn_2488_ISLmo19		putative	composite transposon	2488		0	0.924	0.989	9	53	JAJUOQ010000006	170977	173465
3_2	cn_3974_ISCaje6		putative	composite transposon	3974		0	1	0.902	0	0	JAJUOQ010000019	74067	78041
#date: 2024-04-07_20:39
#sample: 197.7897
#mge_finder version: 1.1.2
#mgedb version: 1.1.1
#blastn version: 2.12.0+
mge_no	name	synonyms	prediction	type	allele_len	depth	e_value	identity	coverage	gaps	substitution	contig	start	end	cigar
1	ISChh1		predicted	insertion sequence	2060		0	0.99	0.964	2	18	MOUH01000008	45230	47289	M1149 I1 M9 D1 M806 N72 M23
#date: 2024-04-07_15:26
#sample: 197.21015
#mge_finder version: 1.1.2
#mgedb version: 1.1.1
#blastn version: 2.12.0+
mge_no	name	synonyms	prediction	type	allele_len	depth	e_value	identity	coverage	gaps	substitution	contig	start	end	cigar
1	ISChh1		predicted	insertion sequence	2060		0	0.99	0.964	2	18	CP068460 CP068460.1 [	1114036	1116095	M1149 I1 M9 D1 M806 N72 M23
#date: 2024-04-07_14:59
#sample: 197.20915
#mge_finder version: 1.1.2
#mgedb version: 1.1.1
#blastn version: 2.12.0+
mge_no	name	synonyms	prediction	type	allele_len	depth	e_value	identity	coverage	gaps	substitution	contig	start	end	cigar
1	ISChh1		predicted	insertion sequence	2060		0	0.99	0.964	2	18	LQJV01000074 LQJV01000074.1 [	14886	16945	M1149 I1 M9 D1 M806 N72 M23
#date: 2024-04-07_16:36
#sample: 197.23879
#mge_finder version: 1.1.2
#mgedb version: 1.1.1
#blastn version: 2.12.0+
mge_no	name	synonyms	prediction	type	allele_len	depth	e_value	identity	coverage	gaps	substitution	contig	start	end	cigar
1	ISChh1		predicted	insertion sequence	2031		0	0.964	0.982	7	66	JAMQME010000003	179224	181254	M1149 I1 M9 D1 M13 I1 M788 D1 M1 D1 M3 I1 M8 D1 M56
#date: 2024-04-07_13:13
#sample: 197.15141
#mge_finder version: 1.1.2
#mgedb version: 1.1.1
#blastn version: 2.12.0+
mge_no	name	synonyms	prediction	type	allele_len	depth	e_value	identity	coverage	gaps	substitution	contig	start	end	cigar
1	ISCco4		predicted	insertion sequence	2748		0	0.999	0.936	1	1	PRAF01000036 PRAF01000036.1 [	78	2825	M242 N64 M473 I1 M1110 N41 M633 N71 M114
#date: 2024-04-07_11:41
#sample: 197.11627
#mge_finder version: 1.1.2
#mgedb version: 1.1.1
#blastn version: 2.12.0+
mge_no	name	synonyms	prediction	type	allele_len	depth	e_value	identity	coverage	gaps	substitution	contig	start	end	cigar
1	ISChh1		predicted	insertion sequence	1965		0	0.99	0.953	2	18	NFOS01000151 NFOS01000151.1 [	88	2052	M806 D1 M9 I1 M1149
#date: 2024-04-07_15:36
#sample: 197.22005
#mge_finder version: 1.1.2
#mgedb version: 1.1.1
#blastn version: 2.12.0+
mge_no	name	synonyms	prediction	type	allele_len	depth	e_value	identity	coverage	gaps	substitution	contig	start	end	cigar
1	ISCaje6		predicted	insertion sequence	1744		0	1	0.902	0	0	LISH01000005	40525	42268	M1110 N96 M403 N75 M60
2_1	cn_3974_ISCaje6		putative	composite transposon	3974		0	1	0.902	0	0	LISH01000005	40524	44498
#date: 2024-04-07_16:15
#sample: 197.23408
#mge_finder version: 1.1.2
#mgedb version: 1.1.1
#blastn version: 2.12.0+
mge_no	name	synonyms	prediction	type	allele_len	depth	e_value	identity	coverage	gaps	substitution	contig	start	end	cigar
1	Tn5405		predicted	unit transposon	816		0	0.978	0.978	18	0	CP084080	641655	642470	M162 D12 M275 I5 M351 D1 M15
#date: 2024-04-07_18:31
#sample: 197.25147
#mge_finder version: 1.1.2
#mgedb version: 1.1.1
#blastn version: 2.12.0+
mge_no	name	synonyms	prediction	type	allele_len	depth	e_value	identity	coverage	gaps	substitution	contig	start	end	cigar
1	ISChh1		predicted	insertion sequence	2057		0	0.957	0.995	6	83	BTEJ01000005	16007	18063	M1149 I1 M9 D1 M802 D1 M1 D1 M3 I1 M8 D1 M81
#date: 2024-04-07_20:48
#sample: 197.7924
#mge_finder version: 1.1.2
#mgedb version: 1.1.1
#blastn version: 2.12.0+
mge_no	name	synonyms	prediction	type	allele_len	depth	e_value	identity	coverage	gaps	substitution	contig	start	end	cigar
1	Tn5405		predicted	unit transposon	816		0	0.978	0.978	18	0	MOVV01000006	57373	58188	M15 D1 M351 I5 M275 D12 M162
2	ISCco1		predicted	insertion sequence	1858		0	0.775	0.912	63	341	MOVV01000006	59139	60996	M52 D4 M2 D1 M5 I1 M17 I1 M14 I1 M7 D1 M154 D1 M4 I1 M43 D1 M3 I1 M86 I2 M10 D1 M1 D1 M62 D1 M3 I1 M65 I4 M9 I1 M9 I1 M8 I1 M51 I2 M12 D2 M36 N43 M32 I1 M3 D1 M21 I1 M13 D1 M49 I1 M2 I2 M1 I6 M2 I2 M2 I1 M100 D1 M1 D1 M1 D1 M4 D1 M3 I1 M237 D1 M11 I1 M8 I1 M2 I1 M2 D1 M1 D1 M35 D1 M3 D1 M4 I2 M178 N59 M197 I1 M4 D1 M162
